# Supplementary material for: Placental cytochrome P450 methylomes in infants exposed to prenatal opioids: exploring the effects of neonatal opioid withdrawal syndrome on health horizons
Source: Front Genet. 2024 Jan 4;14:1292148. doi: 10.3389/fgene.2023.1292148 (PMC10805101; doi:10.3389/fgene.2023.1292148)
Supplement: Supplementary file 1 [file Table2.xlsx]

## Sheet: Sheet1
Index	TargetID	UCSC_REFGENE_NAME	CHR	p-Val	FDR p-Val	% Methylation Cases	% Methylation Control	% Methylation change	UCSC_REFGENE_GROUP	SNP_ID	SNP_DISTANCE	SNP_MINORALLELEFREQUENCY
737834	cg23276445	CYP4Z1	1	7.42562e-16	6.57167e-10	10.4673	17.3804	-6.91311	Body	rs548561385;rs567092170	15;18	0.000399;0.014776
599664	cg18244289	CYP26B1	2	3.61245e-13	3.19702e-07	7.49842	13.0685	-5.57009	TSS1500	rs550378414	14	0.000998
781144	cg24804666	CYP2C9	10	5.23205e-12	4.63036e-06	36.7696	45.5879	-8.8183	Body	rs559387905;rs528415233;rs77811631	42;39;11	0.000399;0.000200;0.000200
480956	cg14447606	CYP26B1	2	1.18686e-11	1.05037e-05	22.7763	16.6418	6.13451	Body	rs536455024	21	0.000200
792716	cg25217269	CYP39A1;CYP39A1;CYP39A1	6	1.95076e-11	1.72642e-05	29.902	38.1675	-8.26546	5'UTR;Body;Body
427064	cg12850546	CYP2D7P1	22	1.05072e-10	9.29887e-05	83.5957	88.1701	-4.5743	Body	rs531951416;rs550445692;rs568390210;rs535822971;rs4987140	51;49;40;11;10	0.000200;0.000399;0.000200;0.000200;0.500000
259968	cg07641578	CYP2D7P1	22	5.95762e-10	0.000527249	77.8176	83.139	-5.32141	Body	rs150262848;rs56404506;rs182099554;rs531919222;rs2982055;rs56127449;rs568625244	51;47;27;26;16;2;1	0.024960;0.276558;0.000200;0.000200;0.314097;0.009025;0.000200
315874	cg09345077	CYP2C18;CYP2C18	10	1.44017e-09	0.00127455	26.5971	33.8522	-7.25515	Body;Body	rs189077219;rs547943633	32;30	0.001198;0.000200
599991	cg18256630	CYP1A2	15	2.152e-09	0.00190452	56.3891	49.1392	7.24997	TSS1500
201156	cg05889979	CYP26B1	2	8.32333e-08	0.0736615	69.6518	75.3243	-5.67255	Body	rs146777162;rs549700529	21;18	0.001398;0.000399
313862	cg09286079	CYP2B6	19	1.85344e-07	0.164029	53.5565	60.2419	-6.68544	Body	rs144760726;rs183427203;rs36060847;rs148009906;rs200207800;rs142421637;rs145946484	40;35;31;23;3;2;1	0.000660;0.000799;0.000200;0.000441;0.001500;0.000599;0.000233
433735	cg13069030	CYP2S1	19	1.95211e-07	0.172762	68.9241	74.5284	-5.60431	Body	rs543078107;rs558497417	7;8	0.000599;0.000200
595595	cg18105767	CYP2S1	19	3.93542e-07	0.348284	17.1456	22.3862	-5.24058	TSS1500	rs200321823	33	0.004393
97950	cg02825977	CYP26C1	10	4.31678e-07	0.382035	10.2714	6.86108	3.41037	Body	rs569087860	31	0.000200
191363	cg05592255	CYP3A43;CYP3A43;CYP3A43	7	4.82767e-07	0.427248	64.1383	58.1232	6.01515	Body;Body;Body
815663	cg26051329	CYP4X1	1	9.07305e-07	0.802965	65.5004	59.6785	5.82199	TSS1500
211826	cg06210526	CYP2F1	19	2.34004e-06	1	63.3797	68.9884	-5.60875	TSS1500	rs62117444	0	0.060304
365463	cg10883901	CYP26B1	2	2.90397e-06	1	15.0052	19.6085	-4.60327	Body	rs192805540;rs569987487;rs537377399	43;21;20	0.000200;0.000200;0.000200
143387	cg04164578	CYP2C8;CYP2C8;CYP2C8;CYP2C8	10	3.07305e-06	1	41.681	47.9308	-6.24982	Body;Body;Body;Body	rs190807911;rs181052138;rs201421851;rs553009747;rs143386810	0;1;2;26;30	0.000200;0.000200;0.000200;0.000200;0.000399
438292	cg13216022	CYP19A1;CYP19A1	15	3.26767e-06	1	36.9633	43.1196	-6.15631	TSS1500;TSS1500	rs556115429	6	0.000200
858150	cg27505447	CYP2C19	10	3.28046e-06	1	52.4481	58.5447	-6.09658	TSS200	rs142319531;rs183086137;rs545516230	5;2;1	0.000399;0.000200;0.000200
157599	cg04586286	CYP26B1	2	5.79027e-06	1	73.5031	78.0806	-4.57748	Body	rs376643612;rs539063237	43;5	0.001198;0.000200
293643	cg08670281	CYP4F11;CYP4F11	19	1.71117e-05	1	27.3527	32.6676	-5.31491	3'UTR;3'UTR	rs529572956;rs12610962;rs58046343	26;27;28	0.000599;0.404553;0.203275
832194	cg26617938	CYP4F11;CYP4F11	19	1.7553e-05	1	64.5949	69.6884	-5.09345	Body;Body	rs140718122;rs150098509;rs200588981	39;33;2	0.000200;0.000440;0.000200
322467	cg09550024	CYP2C9	10	2.34395e-05	1	50.0505	55.7189	-5.6684	TSS200
271973	cg08009568	CYP2A7;CYP2A7	19	4.39753e-05	1	39.5147	45.037	-5.52232	TSS1500;TSS1500	rs547214412;rs565594867;rs536548692	2;11;21	0.000200;0.000200;0.000200
35409	cg00999152	CYP26B1	2	0.000130814	1	71.6854	75.8056	-4.12019	Body	rs543828012;rs562110546;rs577204552;rs545003619	1;2;7;8	0.000200;0.000200;0.002995;0.001398
736603	cg23234854	CYP2C9	10	0.000213966	1	46.1939	51.2798	-5.08589	TSS200	rs181972857;rs537270060	23;2	0.000200;0.000200
699765	cg21882593	CYP4X1	1	0.000302297	1	77.0936	80.5775	-3.48398	Body	rs114519235	27	0.000599
11343	cg00321709	CYP2E1	10	0.000304065	1	29.1337	33.7489	-4.61528	Body	rs41299408;rs557673666;rs113035133;rs536677362	49;19;4;3	0.004393;0.000599;0.000200;0.000200
471877	cg14191040	CYP2C9	10	0.000354081	1	33.2966	38.0372	-4.74061	Body	rs183455276;rs529327880;rs151286905;rs569341355	50;42;35;2	0.000200;0.000200;0.000200;0.000200
6855	cg00188503	CYP4V2	4	0.000387619	1	9.36569	12.3138	-2.94811	TSS1500	rs575336511;rs10001084;rs554681727	32;21;1	0.000200;0.123003;0.000200
347146	cg10309005	CYP4V2	4	0.000411226	1	43.3041	48.1852	-4.88115	Body	rs78829591;rs183161799;rs186580725;rs35079309	48;12;11;9	0.500000;0.000399;0.000599;0.213658
744923	cg23529010	CYP4A11	1	0.000446182	1	59.7453	64.2733	-4.52794	TSS1500
324500	cg09611756	CYP1A1	15	0.000469252	1	22.0875	26.1577	-4.07013	TSS1500	rs36099343;rs575543759	18;38	0.005691;0.000399
453898	cg13676449	CYP2F1;CYP2F1	19	0.000499975	1	76.3108	79.7546	-3.44379	5'UTR;1stExon	rs1645712	46	0.114417
703715	cg22030102	CYP51A1;CYP51A1	7	0.000535371	1	73.3456	77.0113	-3.66565	5'UTR;Body	rs530789069;rs550900215	0;1	0.001198;0.000200
368688	cg10986462	CYP2E1	10	0.000558049	1	52.0906	56.794	-4.70347	TSS1500	rs77154973	3	0.013179
133128	cg03860210	CYP2F1	19	0.000574838	1	77.7875	81.075	-3.28754	TSS1500	rs574177151;rs541585541	0;44	0.000200;0.000200
470623	cg14155810	CYP7B1	8	0.000601073	1	16.8152	20.4051	-3.58993	Body	rs572858410;rs540198313	1;22	0.000399;0.000399
735826	cg23209098	CYP46A1	14	0.000605022	1	4.99807	7.33463	-2.33657	TSS1500	rs548252808;rs372267124	11;45	0.000200;0.003794
839283	cg26859042	CYP2F1	19	0.000652794	1	60.597	64.9751	-4.3781	5'UTR	rs568349733;rs529764743	17;40	0.000200;0.001797
753931	cg23851330	CYP2A13	19	0.000746364	1	73.4712	77.0471	-3.57595	Body	rs377129330;rs1709079;rs570907933	28;24;7	0.001597;0.036342;0.000200
488370	cg14657116	CYP26B1	2	0.000747101	1	85.0929	87.6433	-2.55037	Body	rs79138418;rs148075682;rs115576978;rs200414575;rs368475843;rs61751056	31;19;18;16;2;1	0.000399;0.000399;0.000399;0.000200;0.000200;0.005990
330454	cg09799983	CYP1B1	2	0.000770316	1	44.3011	48.9765	-4.67544	Body	rs144123960;rs9341250	26;23	0.000239;0.004886
51145	cg01454153	CYP2F1	19	0.000775857	1	51.3776	55.9882	-4.61062	TSS200	rs77890115;rs144992619	0;13	0.058506;0.003794
13111	cg00370022	CYP1A1	15	0.000952471	1	76.2648	79.5662	-3.30138	Body	rs112522537;rs537005466;rs138474634;rs55864856;rs17861094;rs554072118;rs139919943;rs112517897;rs572138243;rs35035798	1;3;5;7;14;23;31;38;42;51	0.500000;0.000200;0.001198;0.000799;0.025959;0.000200;0.000220;0.500000;0.000200;0.004883
209003	cg06122697	CYP26B1	2	0.000978256	1	73.4335	76.9453	-3.51174	Body	rs548867417	1	0.000200
591250	cg17954243	CYP2W1	7	0.00101475	1	56.1858	60.5895	-4.40363	TSS1500	rs373667470;rs190529415;rs201289797;rs111601777;rs71538130	1;24;27;33;34	0.000799;0.004193;0.000200;0.044329;0.000200
623114	cg19092343	CYP4B1;CYP4B1	1	0.00113065	1	66.5781	70.4947	-3.91654	3'UTR;3'UTR	rs150362335;rs45470499	20;51	0.000599;0.022963
526728	cg15890210	CYP19A1;CYP19A1;CYP19A1;CYP19A1	15	0.00117686	1	78.5702	81.6342	-3.06403	ExonBnd;ExonBnd;Body;Body	rs147160979	1	0.000399
231777	cg06811798	CYP2B6	19	0.00133239	1	66.5849	70.453	-3.86807	Body	rs144121983;rs79472458;rs547063135	48;44;2	0.003594;0.008187;0.000200
238881	cg07014416	CYP1B1-AS1	2	0.00165612	1	67.3402	71.1013	-3.76109	Body	rs548053341;rs550776998	25;1	0.000200;0.000200
744440	cg23514400	CYP1A2	15	0.00166189	1	65.1952	69.0705	-3.8753	Body	rs143028942;rs148212809	6;1	0.000220;0.000220
214838	cg06306260	CYP3A7	7	0.00166607	1	79.1628	82.0987	-2.93592	Body
786384	cg24990525	CYP4X1	1	0.00173529	1	74.593	77.8739	-3.28088	Body	rs534713554;rs113187364;rs141825921;rs148377792	34;27;24;18	0.000399;0.500000;0.000220;0.001597
698527	cg21838981	CYP7B1	8	0.00203795	1	35.4203	39.6319	-4.21157	Body
11023	cg00313094	CYP7B1	8	0.00226184	1	25.8953	29.7034	-3.80807	Body	rs147796188;rs11995512;rs564740573	9;7;2	0.001597;0.403155;0.000200
128304	cg03714773	CYP51A1;CYP51A1	7	0.00234298	1	25.9742	29.7744	-3.8002	TSS1500;TSS1500
243460	cg07148145	CYP3A43;CYP3A43;CYP3A43	7	0.00253731	1	66.7311	70.3954	-3.66425	Body;Body;Body	rs577274706;rs892753	4;10	0.001997;0.054413
828178	cg26477511	CYP4X1	1	0.00275429	1	63.0733	66.8882	-3.81487	Body	rs115416850;rs184693328;rs533502409	12;31;50	0.006190;0.000399;0.000200
251328	cg07381788	CYP2E1	10	0.00288871	1	63.4376	67.2206	-3.78306	TSS1500	rs562702762	1	0.000200
320653	cg09493406	CYP51A1	7	0.00301922	1	84.4337	86.7876	-2.35391	TSS1500	rs569684370;rs186018382;rs555311605	36;13;1	0.000200;0.001198;0.000200
398287	cg11924019	CYP1A1	15	0.00309087	1	44.1258	48.2998	-4.17397	TSS1500
385943	cg11539883	CYP2B6	19	0.00384169	1	64.9943	68.6107	-3.61639	TSS1500	rs531654529;rs549880274	44;47	0.000200;0.000200
178723	cg05210898	CYP11B2	8	0.00385294	1	48.5904	52.6645	-4.07409	Body	rs139015464;rs572401955;rs530981721;rs4072020	8;36;44;46	0.001198;0.000200;0.000200;0.172524
336621	cg09991444	CYP2F1	19	0.00430546	1	76.0929	79.0262	-2.93331	Body
400351	cg11988807	CYP2A13	19	0.00488086	1	31.2947	35.055	-3.76025	Body	rs543496385;rs565293337;rs541517387	1;35;38	0.000599;0.000200;0.001997
845046	cg27053785	CYP2W1	7	0.00523617	1	86.0513	88.1514	-2.10008	Body	rs143434274;rs147129162;rs73259906;rs545987026;rs374086630;rs111457738	43;31;25;8;7;1	0.000417;0.000399;0.031350;0.000200;0.000998;0.500000
463361	cg13948082	CYP26B1	2	0.00537322	1	18.1496	21.2009	-3.05128	Body
447031	cg13482327	CYP2A13	19	0.00591456	1	45.5302	49.4484	-3.91814	TSS1500	rs530627517;rs552439829	37;1	0.000200;0.000200
179790	cg05241163	CYP2R1	11	0.00613121	1	87.1527	89.1246	-1.97185	Body
377525	cg11267879	CYP2F1	19	0.00615095	1	51.7279	55.5804	-3.85243	TSS1500	rs147785203;rs535522381;rs576757883	2;36;37	0.001997;0.000200;0.006589
534019	cg16122750	CYP19A1;CYP19A1	15	0.00787408	1	64.9195	68.2896	-3.37015	3'UTR;3'UTR
144244	cg04189838	CYP2C19	10	0.00817775	1	81.1003	83.5018	-2.40148	Body	rs192643600;rs115666503	16;35	0.000399;0.002196
119630	cg03460682	CYP27A1	2	0.00855898	1	34.133	37.7538	-3.62072	TSS200	rs145194389	20	0.005391
659951	cg20426415	CYP2C18;CYP2C18	10	0.00884348	1	47.2137	50.9596	-3.74589	Body;Body	rs111810443	0	0.000399
763304	cg24173903	CYP4B1;CYP4B1;CYP4B1;CYP4B1	1	0.0103265	1	73.6536	76.4854	-2.83178	ExonBnd;ExonBnd;Body;Body	rs150307866;rs187612663;rs138753850	33;30;2	0.000200;0.000399;0.000200
649347	cg20031717	CYP2C19	10	0.0112471	1	57.1905	60.6856	-3.49504	Body	rs543965836	31	0.000399
61720	cg01772547	CYP7B1	8	0.011263	1	40.949	44.5731	-3.62408	Body	rs534007373;rs549285262	1;48	0.000200;0.000200
216282	cg06352713	CYP2A13	19	0.0127412	1	52.6392	56.1735	-3.53432	TSS1500	rs184982397;rs542364590	0;34	0.000998;0.000200
251229	cg07379483	CYP24A1;CYP24A1	20	0.0144274	1	80.332	82.6365	-2.30458	Body;Body	rs200305803;rs539392099;rs201594722;rs549626881;rs112596218	43;27;20;18;2	0.000200;0.000200;0.001000;0.000200;0.000399
344941	cg10239449	CYP2F1	19	0.0150006	1	63.905	67.0704	-3.1654	Body	rs71358967;rs569581968	46;50	0.500000;0.000200
432685	cg13035254	CYP1A1	15	0.015392	1	95.6007	96.6486	-1.04789	Body	rs141173079;rs377233098;rs45528935;rs2229150	0;1;23;24	0.000200;0.000200;0.001098;0.000100
446360	cg13463109	CYP2D6;CYP2D6	22	0.0155375	1	81.8068	83.9887	-2.18191	Body;Body	rs28371735;rs141756339;rs185772085;rs574421774;rs1135835	33;22;21;11;9	0.010000;0.000506;0.000200;0.000799;0.000399
636158	cg19571004	CYP2E1	10	0.015736	1	54.7337	58.1395	-3.40581	TSS200	rs6413420;rs572230011	23;6	0.034345;0.000200
395564	cg11838380	CYP20A1	2	0.0167082	1	12.1113	14.366	-2.2547	Body	rs80093110;rs28662332	29;15	0.035942;0.097843
617962	cg18894915	CYP4B1;CYP4B1	1	0.0170014	1	63.4039	66.5375	-3.13354	TSS200;TSS200	rs568403985;rs546482796	0;25	0.000399;0.000799
725912	cg22856324	CYP26B1	2	0.0170854	1	67.302	70.2792	-2.97723	Body
219672	cg06457577	CYP11A1;CYP11A1	15	0.0171446	1	86.881	88.6608	-1.77978	Body;Body	rs538118268;rs146830942	32;21	0.000200;0.000200
51421	cg01462727	CYP24A1;CYP24A1	20	0.0172773	1	67.7404	70.694	-2.95366	Body;Body	rs555274529;rs531391584;rs534932131;rs558053719;rs577739545	40;28;11;4;2	0.000200;0.000399;0.000200;0.000200;0.000399
594801	cg18079845	CYP26B1	2	0.0172844	1	92.2863	93.6172	-1.33088	Body	rs2286965;rs188235033;rs141249406;rs139076534	29;28;22;1	0.002496;0.000200;0.000221;0.000399
766742	cg24307449	CYP2D6;CYP2D6	22	0.0173669	1	72.4004	75.1268	-2.72641	TSS200;TSS200	rs540805349;rs559242956;rs533222097	39;27;18	0.000399;0.000200;0.000200
427614	cg12868494	CYP46A1	14	0.0177379	1	85.3758	87.2633	-1.88755	3'UTR	rs574424212;rs374391699;rs144296616	46;38;1	0.000399;0.000399;0.014377
261397	cg07688051	CYP3A7-CYP3A51P;CYP3A7	7	0.0182453	1	74.4893	77.085	-2.59569	Body;Body	rs532059822;rs375337163;rs139268924	47;5;2	0.000200;0.000799;0.001597
169706	cg04946225	CYP1B1-AS1	2	0.0195546	1	69.2455	72.0842	-2.83864	Body	rs569670943;rs555784583;rs137884353;rs142307709;rs78599398;rs72904130;rs572121026;rs539132347;rs115111779;rs76044662	0;1;19;20;26;32;33;36;37;45	0.000200;0.000599;0.004393;0.001797;0.019369;0.046925;0.000399;0.000200;0.002396;0.004992
573255	cg17347634	CYP7B1	8	0.0201267	1	71.007	73.7507	-2.74375	TSS1500	rs188056623;rs148979987;rs7829301	4;25;29	0.000200;0.000399;0.081669
499992	cg15027165	CYP4B1;CYP4B1	1	0.0206282	1	85.3063	87.1619	-1.85565	Body;Body	rs139611523;rs371702253;rs530787349;rs45581132	0;28;38;46	0.000449;0.000799;0.000200;0.007188
1944	cg00051662	CYP2C19	10	0.0207301	1	47.172	50.5359	-3.3639	TSS1500	rs182166092	43	0.000200
288731	cg08520349	CYP4F22	19	0.0209079	1	61.9166	65.0138	-3.09715	5'UTR
459732	cg13845570	CYP19A1;CYP19A1	15	0.021539	1	81.3148	83.4389	-2.12412	5'UTR;5'UTR	rs183957547	48	0.000998
676715	cg21040242	CYP7B1	8	0.0229774	1	27.474	30.4564	-2.98231	Body
311164	cg09205611	CYP19A1;CYP19A1	15	0.0244853	1	76.3291	78.7209	-2.39181	TSS1500;TSS1500	rs571925035;rs151115556;rs59400756;rs59539994	50;35;13;1	0.000200;0.001198;0.003395;0.002083
112197	cg03239580	CYP21A2;CYP21A2	6	0.0245897	1	45.6881	48.9726	-3.28449	TSS1500;TSS1500	rs28361032;rs559510549;rs530279222	37;2;1	0.259385;0.000200;0.000399
281909	cg08306696	CYP4Z2P	1	0.025374	1	80.0721	82.228	-2.15593	TSS1500	rs183478024	8	0.001198
364160	cg10840135	CYP2D6;CYP2D6	22	0.0255535	1	53.722	56.9238	-3.20178	1stExon;1stExon	rs536109057;rs79802111;rs143812937;rs146838345;rs139638916;rs118203758;rs5030862	21;25;26;45;48;50;51	0.000399;0.000718;0.000225;0.000228;0.000229;0.000599;0.000230
108962	cg03144814	CYP19A1;CYP19A1	15	0.0266203	1	43.8589	47.1016	-3.24274	5'UTR;5'UTR	rs550223978;rs190914198;rs141319468;rs547198300;rs115469882	51;40;39;18;2	0.000200;0.000399;0.003994;0.000399;0.001797
43885	cg01243068	CYP3A5;CYP3A5;CYP3A5;CYP3A5;CYP3A5	7	0.0267939	1	51.7694	54.9754	-3.20597	5'UTR;Body;Body;5'UTR;Body	rs377623956	1	0.000799
404486	cg12118187	CYP19A1;CYP19A1	15	0.0268806	1	78.4424	80.6799	-2.23753	5'UTR;5'UTR	rs541814250;rs192166993;rs568628497	51;30;4	0.000399;0.000200;0.000200
857897	cg27496231	CYP17A1	10	0.0272509	1	86.7862	88.4651	-1.67888	Body	rs201222065	2	0.000200
321173	cg09508736	CYP2A7;CYP2A7	19	0.027607	1	50.0108	53.2201	-3.20928	Body;Body	rs556102752;rs577830452;rs12973598	51;47;33	0.000200;0.000599;0.483027
163635	cg04771084	CYP21A2;CYP21A2	6	0.0281612	1	46.9465	50.1628	-3.2163	TSS200;TSS200	rs554150508;rs565981857;rs536404600	11;29;32	0.000200;0.000200;0.000200
234501	cg06886493	CYP2J2	1	0.0282221	1	85.759	87.5034	-1.74438	Body	rs148214062;rs199889025;rs146616290;rs200652429;rs201042332	0;1;3;4;8	0.001398;0.001000;0.000200;0.000200;0.001000
615000	cg18790646	CYP21A2;CYP21A2;CYP21A2;CYP21A2	6	0.0282414	1	79.3848	81.5499	-2.16504	5'UTR;5'UTR;1stExon;1stExon	rs560258688;rs528002451;rs542910191;rs543417478	31;13;11;2	0.000200;0.000200;0.000399;0.022364
817069	cg26100130	CYP46A1	14	0.0285472	1	3.09429	4.46924	-1.37495	TSS200
170	cg00004322	CYP19A1;CYP19A1	15	0.0313237	1	41.0894	44.2343	-3.1449	Body;Body	rs556790101;rs575253080	10;25	0.000200;0.000599
782414	cg24849517	CYP11A1	15	0.0314563	1	59.3525	62.3407	-2.98816	TSS1500	rs555173664	1	0.000200
795799	cg25330361	CYP2E1	10	0.0317026	1	6.60998	8.25247	-1.64249	Body	rs541672303;rs558353954	26;4	0.000200;0.000399
703579	cg22025233	CYP2W1	7	0.0321642	1	59.4864	62.4607	-2.9743	1stExon	rs138178506	29	0.000200
616530	cg18844120	CYP2R1	11	0.033962	1	74.1984	76.5877	-2.38925	TSS1500	rs192675393;rs558984220;rs577315409	26;13;2	0.000399;0.000998;0.000200
233290	cg06852652	CYP2C18;CYP2C18	10	0.0341027	1	78.6903	80.8346	-2.14425	TSS1500;TSS1500	rs541237296;rs180690039;rs557950792	0;14;38	0.000399;0.000200;0.000998
709917	cg22262361	CYP7B1	8	0.0344359	1	46.7488	49.8644	-3.11567	Body
648176	cg19989151	CYP27C1	2	0.0344466	1	86.7851	88.406	-1.62087	5'UTR	rs567029214;rs539351383	51;6	0.000200;0.000399
240873	cg07073035	CYP2C18;CYP2C18	10	0.0349226	1	83.1586	85.0213	-1.86267	TSS1500;TSS1500	rs56024124;rs541816340;rs561698252	0;19;45	0.034744;0.000200;0.000799
112824	cg03259038	CYP2F1	19	0.0356293	1	78.5748	80.711	-2.13615	Body	rs73545063;rs150197628;rs139008556;rs199974498	19;20;21;41	0.074481;0.000200;0.000224;0.001000
262313	cg07715041	CYP3A7	7	0.0368146	1	66.0911	68.799	-2.70793	3'UTR	rs112599348;rs542267052;rs560667059;rs531762477	48;39;33;25	0.500000;0.000200;0.000200;0.000200
260414	cg07655795	CYP8B1;CYP8B1	3	0.0374892	1	75.9676	78.2287	-2.26117	1stExon;5'UTR	rs538957616;rs558232942	32;31	0.000200;0.000399
461868	cg13908635	CYP27A1	2	0.0377704	1	87.9176	89.4353	-1.51769	3'UTR	rs151117761;rs150091721	45;14	0.000200;0.000220
73130	cg02099474	CYP2W1	7	0.0383857	1	27.8599	30.6197	-2.7598	Body	rs201717553;rs142970046	40;7	0.000200;0.000223
389606	cg11656478	CYP1B1	2	0.0388569	1	84.9515	86.666	-1.71456	3'UTR	rs576444289;rs1799885;rs555706078;rs117346328	33;14;11;2	0.000200;0.500000;0.000200;0.000399
678605	cg21111256	CYP2A7;CYP2A7	19	0.0389984	1	29.7318	32.544	-2.81219	Body;Body	rs538436117;rs145474618;rs78754793;rs3815708;rs3815709;rs3815710	38;33;29;23;22;15	0.001198;0.002596;0.500000;0.482228;0.482228;0.485024
718122	cg22575347	CYP21A2;CYP21A2	6	0.0404226	1	53.6543	56.6316	-2.97727	TSS200;TSS200	rs4959020	0	0.013578
406931	cg12195211	CYP2W1	7	0.043849	1	72.1081	74.4965	-2.38834	3'UTR	rs183944138	21	0.000200
535379	cg16167274	CYP7B1	8	0.0456875	1	31.0284	33.7987	-2.7703	Body	rs145152682;rs371522442;rs569241534	1;9;16	0.000399;0.001198;0.000200
184489	cg05377753	CYP4X1	1	0.0461678	1	55.8997	58.7731	-2.87344	Body	rs559788175;rs116671785;rs564373191;rs531622747;rs114317199	0;1;11;12;40	0.000998;0.039736;0.000200;0.000200;0.009185
104802	cg03021048	CYP4X1	1	0.046528	1	5.64863	7.11054	-1.46191	TSS200	rs150525877	7	0.000200
349492	cg10381451	CYP2B6	19	0.0465933	1	53.8958	56.7965	-2.9007	Body	rs550502319;rs569092964	31;1	0.000200;0.002196
610467	cg18630275	CYP11A1;CYP11A1;CYP11A1;CYP11A1	15	0.0470021	1	58.5376	61.3496	-2.81199	Body;ExonBnd;ExonBnd;Body	rs560966443;rs531531464;rs549836034;rs111361716;rs565170516;rs139449608	39;30;10;8;2;1	0.000200;0.000200;0.000200;0.500000;0.000200;0.000220
819162	cg26169700	CYP2D7P1	22	0.0486025	1	54.3813	57.2527	-2.8715	Body	rs527540852;rs192761334;rs563782777;rs564208524;rs549881269;rs568027160;rs573137626;rs540451424	2;3;8;9;15;18;27;31	0.000200;0.000799;0.000200;0.000998;0.000200;0.000200;0.000799;0.000599
614912	cg18787440	CYP27B1	12	0.0493308	1	85.0396	86.6807	-1.6411	3'UTR	rs569065283	2	0.000200
479409	cg14404466	CYP46A1	14	0.0511014	1	56.6585	59.4659	-2.8074	Body	rs111464964;rs141008601	1;15	0.011182;0.001198
251275	cg07380506	CYP1B1	2	0.0524677	1	5.95523	7.40614	-1.45091	TSS200	rs141332671;rs2567206	19;25	0.000200;0.227236
204709	cg05991489	CYP2C19	10	0.0525101	1	78.0144	80.0438	-2.02944	TSS1500	rs11568729;rs561205449;rs185375194;rs11568734	0;6;8;42	0.000998;0.000200;0.000200;0.000599
243596	cg07151194	CYP2B6	19	0.0526528	1	54.5606	57.3873	-2.82671	Body	rs556764417	30	0.000200
281268	cg08287220	CYP3A7	7	0.0535748	1	75.7944	77.9289	-2.13441	TSS200	rs45496695;rs183472263;rs376973027	49;17;14	0.010417;0.000200;0.000599
708160	cg22195884	CYP2D7	22	0.0545292	1	69.1105	71.5297	-2.41922	Body	rs1966154;rs1966155;rs1081002	15;9;2	0.000399;0.000399;0.000100
403974	cg12101586	CYP1A1	15	0.056992	1	50.9622	53.7886	-2.82639	TSS1500
58457	cg01671335	CYP4X1	1	0.0573625	1	44.3735	47.2163	-2.8428	Body	rs369469614;rs572703361;rs181278532	0;12;21	0.000399;0.000200;0.000200
479400	cg14404298	CYP8B1	3	0.0587742	1	69.7785	72.1386	-2.36004	TSS1500	rs530184697;rs189013419;rs190798654;rs538824865	37;36;2;1	0.000200;0.000799;0.000200;0.000399
826046	cg26404725	CYP26C1	10	0.0590785	1	66.1312	68.6202	-2.48904	TSS1500
490265	cg14717122	CYP2C8	10	0.0606003	1	56.4617	59.1832	-2.72143	3'UTR	rs200819252;rs1058932;rs140481138	0;1;32	0.001000;0.150559;0.000220
27884	cg00782158	CYP2C8;CYP2C8;CYP2C8;CYP2C8	10	0.0612271	1	64.042	66.5793	-2.53721	TSS1500;TSS1500;TSS1500;TSS1500
318605	cg09430445	CYP8B1	3	0.0624098	1	76.6761	78.7077	-2.03163	TSS1500	rs573103266	12	0.000399
311216	cg09207718	CYP1A2	15	0.062646	1	72.7314	74.9424	-2.21103	5'UTR	rs567562053;rs35198905	1;32	0.000399;0.009896
374530	cg11176656	CYP2B6	19	0.0633028	1	55.6954	58.4062	-2.71078	Body	rs143532495;rs35493481;rs538751271	9;11;17	0.000399;0.002000;0.000200
562277	cg17004290	CYP2U1	4	0.0641803	1	42.2108	44.981	-2.77024	Body	rs6849089;rs542845375	0;24	0.472444;0.000200
361443	cg10756593	CYP17A1;CYP17A1	10	0.0655572	1	83.8891	85.5142	-1.6251	ExonBnd;Body	rs372108005;rs148877970	1;20	0.000200;0.000220
63152	cg01811930	CYP7B1	8	0.0661542	1	24.4325	26.8037	-2.37125	Body	rs561129369	43	0.000200
801198	cg25520249	CYP2S1	19	0.06995	1	63.6262	66.1075	-2.48123	Body
837305	cg26793846	CYP2D7P1	22	0.0730333	1	74.0993	76.1841	-2.08483	Body	rs556641825;rs574791799;rs542001276;rs11913380;rs116047014	1;10;12;40;49	0.000399;0.000799;0.000599;0.009984;0.009385
281257	cg08286738	CYP26B1	2	0.07327	1	15.7535	17.6935	-1.94	Body
795939	cg25336746	CYP2J2	1	0.0765735	1	53.5053	56.1399	-2.63456	TSS1500
223706	cg06579354	CYP2F1	19	0.0767443	1	57.2373	59.8153	-2.57795	TSS1500	rs529759461	50	0.000200
732923	cg23101118	CYP27B1	12	0.0779569	1	33.9014	36.4516	-2.55024	Body
509268	cg15331030	CYP1B1-AS1	2	0.0782351	1	60.6637	63.1616	-2.49788	Body	rs576550250;rs537039932;rs556454073;rs145144941;rs557324593	50;34;18;12;1	0.000998;0.000200;0.000200;0.005192;0.000200
528403	cg15943304	CYP4B1;CYP4B1	1	0.0809482	1	80.0152	81.7792	-1.76393	Body;Body	rs150307866;rs187612663	30;33	0.000200;0.000399
626438	cg19219276	CYP3A43;CYP3A43;CYP3A43;CYP3A43;CYP3A43;CYP3A43	7	0.0833293	1	64.3512	66.7216	-2.37034	Body;Body;Body;Body;Body;Body	rs567564873;rs531177042	1;2	0.000200;0.000200
724653	cg22811307	CYP27A1	2	0.084654	1	34.1793	36.6879	-2.50855	TSS200	rs145194389	22	0.005391
158799	cg04621521	CYP3A7;CYP3A7	7	0.0853613	1	71.8001	73.9094	-2.10931	5'UTR;1stExon	rs111944950;rs28451617	11;2	0.500000;0.039337
856578	cg27449793	CYP21A2;CYP21A2	6	0.0871705	1	77.9956	79.8292	-1.83361	TSS200;TSS200	rs191516492	2	0.003195
436514	cg13158571	CYP4X1	1	0.0873746	1	20.6712	22.757	-2.08586	TSS200
355732	cg10574372	CYP24A1;CYP24A1	20	0.0875469	1	81.2218	82.8942	-1.67247	Body;Body	rs554758520;rs548379202;rs577329678	43;6;2	0.000200;0.001597;0.000200
283743	cg08365349	CYP19A1;CYP19A1	15	0.0919014	1	39.1646	41.6985	-2.53387	5'UTR;5'UTR	rs541483224;rs561030284	31;20	0.000200;0.000399
497738	cg14953826	CYP1B1-AS1	2	0.0928295	1	82.0892	83.695	-1.60581	Body	rs10171697;rs543479527;rs140557338;rs528842771;rs376555817	38;32;28;15;2	0.099641;0.000200;0.000399;0.000200;0.000200
182202	cg05312704	CYP2S1	19	0.0928877	1	85.5837	86.999	-1.41539	Body	rs145358278;rs145165448	21;51	0.000660;0.000599
22037	cg00615746	CYP11A1;CYP11A1	15	0.0937309	1	55.0778	57.5752	-2.49743	Body;TSS1500	rs145747443	50	0.000200
399750	cg11969330	CYP4V2	4	0.0945453	1	10.6352	12.1939	-1.55865	Body	rs112757693;rs547720240;rs112987177;rs111378201;rs4997691;rs538913599;rs552117955;rs112571383	48;45;40;37;21;18;15;5	0.500000;0.001797;0.500000;0.500000;0.483826;0.000399;0.000200;0.500000
49621	cg01410359	CYP1B1	2	0.0952232	1	52.1949	54.7159	-2.52098	Body
67667	cg01942530	CYP11B1;CYP11B1	8	0.0953135	1	38.2848	40.7866	-2.50177	TSS1500;TSS1500	rs528477303;rs540744877;rs377608641	0;30;41	0.000399;0.000200;0.019369
534863	cg16149574	CYP4Z2P	1	0.105613	1	31.3762	33.6967	-2.32047	Body	rs149465358;rs541736671;rs200280976;rs553521699	38;24;17;2	0.000399;0.000200;0.001500;0.000200
650850	cg20087457	CYP2C18;CYP2C18	10	0.106138	1	75.6047	77.4599	-1.85515	TSS1500;TSS1500	rs115834519;rs184343113;rs56024124;rs541816340	0;1;16;35	0.023363;0.000399;0.034744;0.000200
837965	cg26815229	CYP2J2	1	0.107664	1	55.1656	57.5789	-2.41323	TSS1500	rs561602119;rs11572188	23;37	0.000200;0.500000
762741	cg24155084	CYP11B2	8	0.108249	1	41.7304	44.1856	-2.45523	TSS1500	rs559062217;rs376791918;rs547983239	47;23;10	0.000200;0.000200;0.000200
739351	cg23332328	CYP2W1	7	0.109382	1	41.4265	43.8731	-2.44663	Body
811828	cg25912308	CYP4F24P;CYP4F24P	19	0.114201	1	49.9507	52.3758	-2.42515	ExonBnd;Body	rs530785992;rs550998839;rs139431862;rs539962193	47;45;9;1	0.000599;0.000200;0.000799;0.000200
506959	cg15249911	CYP2F1	19	0.116648	1	7.86253	9.18253	-1.32	3'UTR	rs577556963;rs202044867;rs560583866;rs12461439;rs12461412;rs567780189;rs191465117	45;39;23;19;12;11;3	0.001398;0.000399;0.000998;0.045128;0.004593;0.000200;0.000200
98740	cg02849536	CYP26B1;CYP26B1	2	0.11687	1	14.9898	16.6847	-1.69487	TSS1500;TSS1500	rs188161121;rs144667369	4;31	0.001198;0.001198
466160	cg14026451	CYP21A2;CYP21A2	6	0.117682	1	38.1223	40.4913	-2.36904	Body;Body	rs148288899;rs12530380;rs6476;rs150496227;rs553299378;rs199675184;rs537179722;rs563771116	41;40;34;24;19;11;3;2	0.000222;0.066946;0.002796;0.000222;0.000200;0.000200;0.173522;0.174121
136630	cg03966685	CYP2W1	7	0.11856	1	67.8432	69.9226	-2.07945	Body	rs534442982;rs554143165;rs199628199	11;13;39	0.000599;0.000200;0.000200
43490	cg01231180	CYP4F2	19	0.119462	1	23.3354	25.3572	-2.02183	Body	rs113139483;rs4646500	31;39	0.012979;0.086961
189062	cg05519181	CYP2D7P1	22	0.120043	1	72.2912	74.2162	-1.92501	TSS1500	rs2856957;rs553254251	33;51	0.111322;0.000200
277102	cg08164447	CYP4F3;CYP4F3;CYP4F3	19	0.121528	1	33.8376	36.1221	-2.28451	Body;Body;Body	rs556874461;rs530285380;rs192970238;rs2073600;rs528610438	51;45;40;37;2	0.000399;0.000200;0.000399;0.478435;0.000200
169707	cg04946274	CYP27C1	2	0.121781	1	65.6218	67.7499	-2.12816	5'UTR	rs116770675;rs552789956;rs141493748	4;26;29	0.005791;0.000200;0.011781
736535	cg23232844	CYP4V2	4	0.12538	1	16.9968	18.7485	-1.75174	TSS1500	rs575336511;rs10001084;rs554681727	44;33;13	0.000200;0.123003;0.000200
663903	cg20572918	CYP3A4;CYP3A4	7	0.127302	1	81.78	83.2802	-1.50019	TSS1500;TSS1500	rs528464429	46	0.000200
183770	cg05358291	CYP4F2	19	0.129026	1	41.8919	44.2353	-2.34335	TSS1500	rs574587600	31	0.000200
556908	cg16826482	CYP2U1	4	0.130307	1	90.1418	91.1935	-1.05169	Body
249152	cg07317449	CYP27C1	2	0.137206	1	85.0563	86.3667	-1.31031	TSS1500	rs555912566	51	0.007388
83179	cg02394395	CYP26C1	10	0.137742	1	78.2808	79.9047	-1.62382	Body
671259	cg20840639	CYP4F29P	21	0.137939	1	53.9232	56.1952	-2.27195	TSS200	rs531070655;rs550669763;rs372164231;rs531238803	0;6;25;32	0.000799;0.000200;0.002796;0.002196
784545	cg24923516	CYP27C1	2	0.139677	1	21.3085	23.1734	-1.86488	Body	rs536209928	1	0.000200
151929	cg04417607	CYP2S1	19	0.14288	1	47.8613	50.1483	-2.287	TSS1500	rs528330886;rs546460902;rs568041274;rs535336759;rs184002884	49;47;25;4;3	0.000200;0.000200;0.000200;0.000399;0.000799
729372	cg22979783	CYP26B1	2	0.14719	1	53.5825	55.8152	-2.23272	Body	rs199556241	49	0.000399
215461	cg06326648	CYP2R1	11	0.150213	1	48.9986	51.2487	-2.25005	Body	rs568177082;rs529068538	34;44	0.000200;0.000599
403953	cg12100785	CYP4X1	1	0.151461	1	54.7199	56.9217	-2.20181	Body	rs557160657	0	0.000200
404228	cg12110262	CYP26C1	10	0.153127	1	26.1683	28.1333	-1.96495	Body	rs571799187;rs12256889	39;19	0.000200;0.439896
37467	cg01056775	CYP4V2	4	0.153181	1	7.67291	8.88113	-1.20821	TSS1500	rs182592515;rs72646231	28;1	0.000200;0.000799
353006	cg10492511	CYP2U1	4	0.158114	1	56	58.1576	-2.15764	Body
289267	cg08535317	CYP4F22	19	0.158556	1	49.2023	51.4145	-2.21217	Body	rs138565041	24	0.001198
240433	cg07060721	CYP27B1	12	0.159645	1	24.9192	26.8231	-1.90388	Body	rs201302886;rs8176345;rs200567715;rs567237244	0;21;30;49	0.000399;0.006490;0.000200;0.000200
721797	cg22707705	CYP27A1	2	0.160199	1	68.5951	70.4834	-1.88838	TSS1500	rs74514236	25	0.012580
32887	cg00927790	CYP7B1	8	0.164631	1	17.7695	19.4128	-1.64335	Body	rs141763268;rs73237764;rs563957317	39;2;1	0.000200;0.020967;0.000200
58735	cg01680839	CYP46A1	14	0.165184	1	3.72999	4.6895	-0.959504	TSS1500	rs527491391	34	0.000200
441804	cg13328331	CYP24A1;CYP24A1	20	0.168774	1	56.2479	58.3585	-2.11057	Body;Body	rs34043203	16	0.054613
181917	cg05304815	CYP7B1	8	0.169198	1	66.8412	68.7448	-1.90358	Body	rs567290683	0	0.000200
762321	cg24140586	CYP2C9	10	0.16973	1	60.1352	62.1829	-2.04774	TSS1500	rs187864440;rs112013246;rs530860659;rs193156666	40;37;2;1	0.000200;0.500000;0.000799;0.000200
826621	cg26424993	CYP1A1	15	0.171841	1	87.2201	88.3408	-1.12074	3'UTR	rs145951947	1	0.000399
112953	cg03263002	CYP7B1	8	0.174642	1	28.2252	30.1599	-1.93469	Body	rs184477696;rs563298424;rs530484623;rs144410030	0;29;33;42	0.000399;0.000399;0.000200;0.000399
75466	cg02169883	CYP51A1-AS1;CYP51A1-AS1	7	0.177735	1	52.8567	54.967	-2.11029	Body;Body
97402	cg02808805	CYP2C19	10	0.182255	1	69.5979	71.3817	-1.78389	TSS1500	rs11568731;rs147748472	33;36	0.130000;0.000399
286729	cg08460032	CYP2R1	11	0.183404	1	88.7681	89.7889	-1.02076	Body	rs550595409	1	0.000200
657180	cg20322977	CYP26C1	10	0.184623	1	52.1357	54.2249	-2.08919	1stExon	rs144906308	17	0.000677
586704	cg17794241	CYP11A1;CYP11A1	15	0.190457	1	36.8949	38.9256	-2.03071	Body;TSS200	rs552282522	19	0.000200
497096	cg14932468	CYP26B1	2	0.195648	1	33.5005	35.4641	-1.96357	Body
527511	cg15914863	CYP2W1	7	0.196407	1	56.279	58.2843	-2.00537	TSS200	rs567171308;rs141991093	1;7	0.000599;0.003594
720136	cg22650942	CYP2D6;CYP2D6	22	0.197203	1	60.9522	62.8854	-1.93315	TSS1500;TSS1500	rs572914357;rs563249971;rs530422334;rs549143846;rs1080992;rs147874111	44;38;13;6;2;1	0.000599;0.000200;0.000200;0.000799;0.000699;0.000399
489874	cg14704714	CYP4F8	19	0.202255	1	12.5658	13.8898	-1.32398	3'UTR	rs143328598;rs2283606;rs560930948	48;43;5	0.000200;0.153155;0.000200
771948	cg24487856	CYP21A2;CYP21A2	6	0.206847	1	42.5818	44.5994	-2.01754	Body;Body	rs6476;rs150496227;rs553299378;rs199675184;rs537179722;rs563771116;rs576187326	51;41;36;28;20;19;2	0.002796;0.000222;0.000200;0.000200;0.173522;0.174121;0.000200
766668	cg24305039	CYP46A1	14	0.211693	1	5.47603	6.44574	-0.969718	TSS200
782669	cg24857560	CYP2C19	10	0.215082	1	53.3233	55.2923	-1.96896	TSS1500	rs182166092;rs562949346;rs539473044;rs545191790	25;3;2;1	0.000200;0.000200;0.000200;0.000399
523951	cg15805923	CYP7A1	8	0.215198	1	65.941	67.7143	-1.77332	TSS1500	rs570237906	5	0.000200
70095	cg02012338	CYP4V2	4	0.215828	1	81.2524	82.5455	-1.29309	Body	rs72646281	44	0.002796
672092	cg20873579	CYP3A7-CYP3A51P	7	0.216203	1	47.7549	49.7471	-1.99223	Body	rs148058741	43	0.066094
554959	cg16762802	CYP4F22	19	0.224682	1	12.291	13.5511	-1.26005	Body	rs559794155;rs573447968;rs6512044	37;14;1	0.000200;0.000200;0.384585
527946	cg15928534	CYP46A1	14	0.22686	1	3.46165	4.30239	-0.840732	TSS200
602975	cg18364769	CYP46A1	14	0.228675	1	80.6219	81.9117	-1.28981	Body	rs116042863	1	0.007388
431012	cg12978820	CYP2A13	19	0.234449	1	27.6916	29.416	-1.72438	TSS1500	rs193176105;rs541093481;rs114734125	33;4;1	0.000399;0.000200;0.009984
735596	cg23202385	CYP2C9	10	0.234562	1	11.1355	12.326	-1.19051	Body	rs147445173;rs560871191;rs529786745;rs543558432;rs562927714	0;2;6;27;44	0.000599;0.002196;0.000200;0.000200;0.000200
138585	cg04023717	CYP3A43;CYP3A43;CYP3A43	7	0.237905	1	71.1282	72.7071	-1.57891	3'UTR;3'UTR;3'UTR
387571	cg11592576	CYP8B1;CYP8B1	3	0.244517	1	70.9795	72.5452	-1.5657	3'UTR;1stExon	rs79670156	8	0.000399
702366	cg21979032	CYP8B1;CYP8B1	3	0.24958	1	78.3238	79.6517	-1.32788	5'UTR;1stExon
749802	cg23697780	CYP7B1	8	0.249916	1	79.9357	81.2061	-1.27038	TSS1500
104774	cg03020500	CYP1B1-AS1	2	0.250985	1	88.0843	89.0254	-0.94107	Body	rs537334596;rs183947111	44;12	0.000200;0.000200
532117	cg16060486	CYP1B1	2	0.25587	1	2.38453	3.12926	-0.744729	TSS200
116034	cg03353233	CYP1A2	15	0.25896	1	85.0158	86.0741	-1.05829	Body	rs147248980;rs369511887;rs140747247;rs567343028;rs144697774	41;37;24;2;1	0.000220;0.000200;0.000200;0.000200;0.000220
630384	cg19365328	CYP2J2	1	0.261161	1	40.8214	42.6498	-1.82847	TSS1500	rs80144287;rs17119890	42;2	0.500000;0.000100
742419	cg23442198	CYP4V2	4	0.264003	1	78.2846	79.583	-1.29836	Body	rs533359797;rs72646280	4;21	0.000399;0.005263
34340	cg00969815	CYP2D7P1	22	0.264767	1	91.0032	91.7931	-0.78997	Body	rs2103556;rs3171708;rs3171709;rs188173161;rs3171710;rs577345879;rs3171711	51;37;35;30;29;8;4	0.412234;0.000000;0.014077;0.000200;0.000000;0.000200;0.000100
244025	cg07163401	CYP26B1	2	0.266301	1	4.14041	4.95853	-0.818124	TSS1500
131688	cg03815549	CYP19A1;CYP19A1	15	0.268962	1	78.335	79.6213	-1.28633	Body;Body	rs376389852;rs527493834	1;26	0.000399;0.000200
164673	cg04800534	CYP4Z1	1	0.269018	1	37.5176	39.2955	-1.77787	TSS1500	rs12022635	13	0.420128
72772	cg02089480	CYP2J2	1	0.26951	1	85.1499	86.185	-1.03516	Body	rs572304823;rs11572253	49;44	0.000200;0.001498
476559	cg14321486	CYP4X1	1	0.274567	1	65.7011	67.3127	-1.61155	TSS1500	rs9326152	30	0.435104
630214	cg19359072	CYP19A1;CYP19A1	15	0.275532	1	75.4036	76.7687	-1.36513	5'UTR;5'UTR	rs149185183	3	0.002196
44066	cg01247837	CYP2B6	19	0.280735	1	50.5016	52.2814	-1.77982	Body	rs562909383;rs28706875;rs551613111;rs560497284;rs527670867;rs549142820	10;38;39;43;44;47	0.000200;0.012979;0.001797;0.001797;0.001797;0.001997
658496	cg20372759	CYP27B1	12	0.283979	1	91.3962	92.1447	-0.74851	TSS1500	rs530991189;rs367795485;rs570777302	13;7;2	0.000200;0.000200;0.000200
109401	cg03157588	CYP21A2;CYP21A2	6	0.286224	1	63.472	65.0949	-1.62291	TSS200;TSS200	rs191516492;rs183137942	7;2	0.003195;0.001198
704790	cg22068747	CYP4F22	19	0.28926	1	25.3069	26.8271	-1.52024	5'UTR	rs537356658;rs550934088;rs554633941	34;21;1	0.000200;0.000200;0.001997
749404	cg23685712	CYP24A1;CYP24A1	20	0.289958	1	55.1225	56.8457	-1.72318	1stExon;1stExon	rs550482750;rs151204685;rs371315145	47;39;24	0.000200;0.000399;0.000399
385954	cg11540204	CYP2J2	1	0.291667	1	46.5861	48.3423	-1.7562	Body	rs184570541;rs573615356	12;2	0.000200;0.003594
94394	cg02721701	CYP17A1	10	0.294422	1	79.4775	80.6752	-1.19768	TSS200	rs34103489;rs17115144	0;1	0.005045;0.014177
532804	cg16083149	CYP2G1P	19	0.296206	1	36.0388	37.7231	-1.68437	TSS1500	rs540892955;rs559555084	0;24	0.000200;0.000200
510479	cg15371623	CYP2B7P	19	0.301752	1	49.0663	50.791	-1.72466	Body	rs143712583;rs530077475;rs188877782;rs570100443;rs530720328;rs551961508	0;1;9;20;26;29	0.000399;0.000399;0.000799;0.000399;0.000200;0.000799
706055	cg22117172	CYP51A1;CYP51A1	7	0.30526	1	11.0199	12.0715	-1.05162	TSS1500;TSS1500
262769	cg07728254	CYP3A43;CYP3A43;CYP3A43;CYP3A43;CYP3A43;CYP3A43	7	0.30678	1	76.7227	77.9828	-1.26019	TSS1500;TSS1500;TSS1500;TSS1500;TSS1500;TSS1500	rs555142066;rs192327119;rs182535793;rs558955043	23;15;10;1	0.000200;0.001597;0.000200;0.000399
309994	cg09169006	CYP4X1	1	0.311041	1	77.4345	78.6649	-1.23038	Body	rs199790231;rs149188605;rs115915334	14;13;11	0.000998;0.000220;0.000399
186945	cg05454635	CYP11A1;CYP11A1	15	0.313859	1	29.8266	31.3756	-1.54896	Body;5'UTR
484739	cg14553243	CYP27A1;CYP27A1	2	0.317017	1	19.6289	20.9398	-1.3109	5'UTR;1stExon	rs528903816	45	0.000200
39866	cg01124941	CYP2B6	19	0.320781	1	71.4924	72.8644	-1.37199	TSS1500	rs531654529;rs549880274;rs150014282	11;14;26	0.000200;0.000200;0.000200
781088	cg24803063	CYP4F11;CYP4F11	19	0.322149	1	38.8653	40.5063	-1.64094	TSS1500;TSS1500	rs115942678	10	0.019768
383141	cg11445109	CYP2E1	10	0.322925	1	38.9866	40.6264	-1.63984	Body
255476	cg07506573	CYP2A13	19	0.324029	1	38.8722	40.5081	-1.63597	TSS1500	rs563813990;rs575393703;rs148846033;rs564391887;rs528344148	1;27;32;43;49	0.003395;0.000200;0.007588;0.000200;0.000599
580848	cg17592008	CYP24A1;CYP24A1	20	0.330173	1	57.9851	59.5732	-1.58803	Body;Body	rs2585430;rs140021073;rs570352248;rs184327650	8;12;15;35	0.243211;0.003594;0.000200;0.000200
80776	cg02325664	CYP19A1;CYP19A1;CYP19A1;CYP19A1	15	0.331167	1	77.0469	78.2505	-1.20359	ExonBnd;ExonBnd;Body;Body	rs181766689	1	0.000200
446436	cg13465381	CYP4B1;CYP4B1	1	0.331812	1	80.0535	81.1648	-1.11137	Body;Body	rs181704175;rs556468268;rs568140125;rs4646494	0;1;18;37	0.000799;0.000998;0.000200;0.013379
500791	cg15052330	CYP26B1	2	0.332739	1	88.5821	89.3897	-0.80754	Body	rs2286964;rs541205721;rs567941619	45;16;15	0.000899;0.000200;0.000599
410521	cg12313593	CYP4F22	19	0.336757	1	14.6717	15.7945	-1.12281	TSS200	rs534911413	10	0.000200
517343	cg15597984	CYP2D6;CYP2D6	22	0.345095	1	62.102	63.6004	-1.4984	TSS200;TSS200	rs35481113;rs35023634;rs540805349;rs559242956;rs533222097	45;38;22;10;1	0.000300;0.500000;0.000399;0.000200;0.000200
584163	cg17709148	CYP4F3;CYP4F3;CYP4F3	19	0.345476	1	46.1892	47.7994	-1.61024	Body;Body;Body	rs552131266;rs28371484	45;1	0.000399;0.017572
594495	cg18068537	CYP11A1	15	0.346708	1	34.865	36.4042	-1.53926	TSS200
510046	cg15356713	CYP26C1	10	0.348682	1	36.0119	37.5588	-1.54694	Body
608618	cg18564458	CYP2C19	10	0.362156	1	44.1288	45.6934	-1.56463	TSS200	rs367543001;rs555087130;rs28399504;rs367543002;rs367543003;rs141890453	17;24;30;36;39;51	0.002596;0.000200;0.000799;0.002596;0.002596;0.000220
257695	cg07574468	CYP39A1;CYP39A1;CYP39A1;CYP39A1;CYP39A1;CYP39A1	6	0.36226	1	32.6564	34.1301	-1.47378	ExonBnd;ExonBnd;ExonBnd;Body;Body;Body	rs571255953;rs141809814	30;1	0.000200;0.000200
481564	cg14465057	CYP19A1;CYP19A1	15	0.366011	1	85.988	86.8484	-0.86039	5'UTR;5'UTR	rs531959126;rs547320043;rs150975128	4;8;45	0.000200;0.000200;0.000200
537293	cg16227251	CYP2C18;CYP2C18	10	0.367084	1	57.4671	58.9696	-1.50253	Body;Body
491982	cg14773441	CYP2D7P1	22	0.367657	1	68.7835	70.1153	-1.33181	TSS1500	rs550581814	50	0.000200
299637	cg08852641	CYP2B6	19	0.370304	1	29.2061	30.6097	-1.40364	Body	rs200207800;rs142421637;rs145946484;rs186335453;rs373926269	42;41;40;37;30	0.001500;0.000599;0.000233;0.000399;0.000200
50582	cg01438091	CYP27B1	12	0.386386	1	10.7655	11.6777	-0.91219	Body	rs8176342;rs563225181;rs530682562	3;17;33	0.007288;0.000200;0.000200
153673	cg04471890	CYP17A1	10	0.389727	1	88.5255	89.2665	-0.74099	TSS200	rs45473395;rs547466224;rs2486758	0;4;45	0.000300;0.000200;0.177316
519798	cg15673413	CYP11A1;CYP11A1	15	0.394215	1	61.4412	62.836	-1.39483	Body;5'UTR
452947	cg13648565	CYP27A1	2	0.401667	1	36.4393	37.8635	-1.42417	Body	rs111375271;rs369094672	44;2	0.000200;0.000399
382435	cg11421459	CYP51A1;CYP51A1;CYP51A1	7	0.407362	1	5.92802	6.64294	-0.714918	5'UTR;TSS200;1stExon	rs566178154;rs186981322;rs553499071	38;27;24	0.000399;0.000399;0.000200
401021	cg12010995	CYP7A1	8	0.409169	1	74.09	75.2264	-1.13639	TSS1500	rs555889866;rs3824260;rs534995886	4;38;47	0.000200;0.449281;0.000200
453212	cg13656062	CYP4F2	19	0.413627	1	56.3562	57.7608	-1.40467	5'UTR	rs3093097	35	0.216454
375985	cg11221132	CYP2D7P1	22	0.414043	1	64.8399	66.1443	-1.30434	Body	rs543319293;rs530303678;rs562245402;rs529501439	47;16;8;2	0.000399;0.000799;0.000200;0.000200
99798	cg02879655	CYP7B1	8	0.418321	1	44.0883	45.5179	-1.42963	Body	rs572077803	1	0.000399
5009	cg00136400	CYP11B2	8	0.421003	1	37.1059	38.492	-1.38605	TSS1500	rs543633098	48	0.000399
172721	cg05034340	CYP1B1-AS1	2	0.421415	1	73.6881	74.8118	-1.12372	Body	rs144241064;rs185330789	45;2	0.000200;0.000399
458157	cg13799302	CYP2J2	1	0.425049	1	40.9758	42.3785	-1.40272	1stExon	rs181737961;rs141303570;rs146801076	30;15;4	0.000399;0.000330;0.001198
521126	cg15713912	CYP27A1	2	0.429191	1	52.2822	53.6776	-1.39539	Body
608536	cg18561265	CYP1B1-AS1	2	0.431558	1	30.8796	32.1742	-1.29464	Body	rs529282096;rs569712770;rs186409180;rs555369498	0;8;20;49	0.000200;0.000599;0.000200;0.000200
442967	cg13364756	CYP3A43;CYP3A43;CYP3A43	7	0.43455	1	70.2227	71.3939	-1.17121	TSS1500;TSS1500;TSS1500	rs548193888	1	0.000399
650674	cg20080497	CYP46A1	14	0.439163	1	76.9957	78.0121	-1.01645	Body	rs530569914;rs550870901	6;1	0.000200;0.000200
658309	cg20365867	CYP8B1;CYP8B1	3	0.443192	1	90.5553	91.1683	-0.61303	5'UTR;1stExon	rs137965201	30	0.000799
749245	cg23680900	CYP1A1	15	0.451923	1	14.6929	15.6234	-0.93051	TSS200
360252	cg10716835	CYP26A1;CYP26A1	10	0.453771	1	4.57115	5.18656	-0.615407	Body;Body	rs60549655;rs35355587;rs140213678	31;16;6	0.000399;0.002196;0.000200
784890	cg24934431	CYP17A1	10	0.460302	1	77.3989	78.3721	-0.97318	TSS1500	rs577820870;rs544942572;rs563159528;rs190440742;rs550192082	39;35;18;14;1	0.000200;0.000200;0.000200;0.003794;0.001597
275293	cg08111152	CYP27A1	2	0.461465	1	36.0434	37.3321	-1.28867	TSS200	rs145194389;rs150590414	35;1	0.005391;0.005391
607004	cg18504691	CYP3A7-CYP3A51P;CYP3A7	7	0.462696	1	71.2762	72.3762	-1.10007	Body;Body	rs2687145	17	0.166034
494708	cg14855334	CYP11A1;CYP11A1	15	0.463087	1	1.20381	1.68855	-0.484731	Body;TSS200	rs574487351;rs544583641;rs563021537	45;43;15	0.000599;0.000200;0.000200
561630	cg16984335	CYP27B1	12	0.464223	1	17.7664	18.7545	-0.98809	Body
137002	cg03977478	CYP4Z1	1	0.465324	1	42.368	43.6873	-1.31932	Body	rs531452221;rs372738351;rs377359359;rs535520705	1;11;16;46	0.000599;0.000998;0.000200;0.000200
408736	cg12253859	CYP2C9	10	0.467025	1	43.1277	44.4457	-1.318	3'UTR	rs9332242	37	0.047923
501434	cg15071593	CYP3A7-CYP3A51P;CYP3A7	7	0.469059	1	52.2081	53.5163	-1.30819	Body;Body	rs188584399;rs543546861	18;2	0.000998;0.000200
477545	cg14349956	CYP11A1;CYP11A1	15	0.469991	1	88.2004	88.8634	-0.66294	Body;Body	rs559963981;rs138182745;rs149170405	30;40;49	0.000200;0.000220;0.000220
258807	cg07606384	CYP26C1	10	0.476703	1	56.0684	57.3385	-1.2701	Body	rs74452315	22	0.004593
394553	cg11808355	CYP51A1;CYP51A1	7	0.477347	1	74.5709	75.5796	-1.00874	Body;Body	rs536240329;rs201632962	44;40	0.000200;0.000399
119641	cg03461013	CYP1B1-AS1	2	0.479616	1	41.7561	43.042	-1.2859	Body	rs559483324;rs541443227	34;33	0.000200;0.000200
126243	cg03653113	CYP51A1-AS1;CYP51A1-AS1	7	0.488433	1	68.7192	69.8176	-1.09847	Body;Body	rs10953065	16	0.294529
315926	cg09347059	CYP2F1;CYP2F1	19	0.491357	1	56.4551	57.6918	-1.23675	ExonBnd;Body	rs151222092;rs76335535;rs186281561;rs111817081	51;38;4;1	0.000220;0.002796;0.000200;0.500000
789047	cg25083618	CYP26C1	10	0.500186	1	69.6725	70.7341	-1.06158	TSS200	rs374243524;rs188449249;rs534100707	1;6;21	0.000200;0.002995;0.000200
837039	cg26785106	CYP11B1;CYP11B1	8	0.50155	1	59.3897	60.5816	-1.19194	Body;Body	rs537019407;rs61752763;rs570812777;rs535231159;rs144235977	0;9;16;28;35	0.000200;0.025459;0.000200;0.000200;0.001198
590161	cg17914753	CYP2S1	19	0.502503	1	9.64676	10.3674	-0.720665	Body	rs77508431	47	0.000399
462307	cg13918664	CYP27B1	12	0.505869	1	10.1383	10.8686	-0.73032	Body	rs577036725	29	0.000200
524486	cg15821816	CYP26B1	2	0.508246	1	84.7417	85.4617	-0.71999	Body	rs553489703	48	0.001398
174985	cg05099121	CYP51A1;CYP51A1	7	0.510956	1	1.93854	2.41023	-0.471688	TSS200;TSS1500	rs117814311	37	0.005192
717198	cg22540115	CYP26B1	2	0.515144	1	42.0825	43.2944	-1.21187	Body	rs371004140;rs546146301	9;36	0.007788;0.000200
482886	cg14503537	CYP1A2	15	0.52044	1	74.1655	75.1122	-0.94668	Body	rs3743484	49	0.094249
368163	cg10970701	CYP11A1;CYP11A1	15	0.523671	1	78.3228	79.1789	-0.85613	Body;Body	rs565795598;rs536323741	1;51	0.000200;0.000799
739174	cg23326197	CYP3A4	7	0.525044	1	68.9127	69.9424	-1.02973	TSS1500	rs548405186	0	0.000200
541799	cg16364095	CYP26B1;CYP26B1	2	0.52821	1	29.9363	31.0253	-1.08897	TSS1500;TSS1500	rs183732041;rs188161121;rs144667369	33;28;1	0.000399;0.001198;0.001198
214370	cg06292004	CYP4F12;CYP4F12	19	0.528672	1	23.0245	24.0104	-0.98582	Body;Body	rs548603989;rs10409183	41;40	0.000200;0.081270
718178	cg22577606	CYP51A1;CYP51A1	7	0.529823	1	12.9675	13.7405	-0.77301	5'UTR;Body	rs2073795;rs547888815	1;21	0.170527;0.000200
111314	cg03214200	CYP7B1	8	0.535061	1	38.7261	39.8811	-1.1549	Body	rs148753338	0	0.001398
666909	cg20683809	CYP2A13	19	0.539963	1	11.0017	11.7119	-0.71014	3'UTR	rs200023795;rs201731003;rs368344608	42;34;33	0.001997;0.001797;0.000799
641422	cg19756068	CYP2B6	19	0.54109	1	42.5272	43.6868	-1.15954	1stExon	rs200343014;rs147304516	31;1	0.000399;0.000220
798624	cg25428297	CYP2W1;CYP2W1	7	0.544323	1	41.1757	42.3238	-1.14813	1stExon;5'UTR	rs138178506	36	0.000200
247483	cg07266299	CYP4V2	4	0.547837	1	2.95292	3.42645	-0.473531	TSS1500	rs6813694	6	0.003195
595218	cg18092474	CYP1A1	15	0.549674	1	56.1222	57.2427	-1.12053	TSS1500	rs528978492;rs36018288	8;41	0.000200;0.005020
55611	cg01584760	CYP1B1	2	0.550336	1	83.4853	84.186	-0.70074	3'UTR	rs547944494;rs142396010	7;2	0.000200;0.000399
851270	cg27272117	CYP1B1-AS1	2	0.552726	1	51.231	52.3675	-1.13651	Body	rs192985460;rs550324156;rs79126824;rs170818;rs184668370	1;19;24;32;33	0.001398;0.000200;0.046126;0.055911;0.000200
114951	cg03322234	CYP2W1	7	0.557255	1	61.3321	62.3968	-1.06472	TSS200	rs148298954;rs567171308;rs141991093	12;33;39	0.000200;0.000599;0.003594
170517	cg04971286	CYP11A1;CYP11A1	15	0.559282	1	89.5436	90.0773	-0.53372	Body;Body	rs550237890;rs199673149	39;36	0.000200;0.000200
574981	cg17404532	CYP21A2;CYP21A2	6	0.565971	1	44.475	45.5883	-1.11331	TSS200;TSS200	rs185370592;rs371853738	7;2	0.003594;0.000998
65433	cg01879211	CYP19A1;CYP19A1	15	0.566173	1	79.0789	79.858	-0.77911	5'UTR;5'UTR	rs530048834;rs548176716;rs572107297	41;27;2	0.000200;0.000200;0.000200
497835	cg14957547	CYP1B1	2	0.570421	1	3.18726	3.64858	-0.461319	TSS200
241412	cg07089639	CYP1B1-AS1	2	0.570847	1	36.0227	37.0881	-1.06548	Body	rs527979703;rs147881524;rs77047899	21;32;34	0.000200;0.005192;0.000399
469301	cg14116584	CYP4F22	19	0.575964	1	59.1695	60.2172	-1.04773	Body	rs530212835	17	0.000200
158385	cg04608829	CYP4F12	19	0.578063	1	21.4009	22.2757	-0.87478	TSS200	rs73926867;rs564980633;rs73926868;rs6512051;rs73926869	0;3;10;18;32	0.020967;0.000200;0.026957;0.094449;0.026557
185820	cg05417377	CYP2E1	10	0.589577	1	41.649	42.7081	-1.05901	Body	rs139603080	2	0.001597
272717	cg08033551	CYP11A1;CYP11A1;CYP11A1	15	0.590736	1	37.663	38.7007	-1.03777	5'UTR;1stExon;TSS1500	rs567971184;rs538148049	19;38	0.000200;0.000200
173751	cg05062676	CYP1B1	2	0.591488	1	22.7919	23.6675	-0.87553	TSS1500	rs76937735;rs565793804	32;42	0.000200;0.000200
400990	cg12009872	CYP19A1;CYP19A1	15	0.596611	1	66.3363	67.2752	-0.93887	Body;Body
817214	cg26104932	CYP27A1	2	0.606089	1	42.8324	43.8625	-1.03007	Body	rs188904811;rs528296639;rs78672392;rs561834982	27;24;9;1	0.000200;0.000200;0.006190;0.000200
104024	cg02997111	CYP2S1	19	0.606972	1	10.6573	11.2765	-0.61922	TSS1500	rs575229478;rs542503562	28;8	0.000200;0.000200
253279	cg07442166	CYP4X1	1	0.608481	1	64.6076	65.545	-0.93738	Body	rs111810706	18	0.500000
551826	cg16667730	CYP2J2	1	0.609211	1	43.7413	44.7673	-1.02597	TSS200	rs556452627	48	0.000200
448558	cg13525067	CYP4F22	19	0.614246	1	8.3681	8.92536	-0.557262	3'UTR	rs146912509;rs563508697	16;33	0.005192;0.000200
751783	cg23771530	CYP4F2	19	0.621885	1	40.1071	41.0971	-0.98997	Body	rs3093197	3	0.500000
590700	cg17934367	CYP51A1;CYP51A1	7	0.622243	1	1.61637	1.99137	-0.375004	TSS200;TSS1500	rs562005303;rs145976943	17;11	0.000399;0.000599
481059	cg14450995	CYP39A1;CYP39A1;CYP39A1	6	0.622572	1	43.4369	44.4362	-0.99928	5'UTR;Body;Body	rs376995914;rs139749284;rs549753073	33;27;9	0.000998;0.001198;0.000200
448604	cg13526492	CYP2B6	19	0.627017	1	43.1088	44.0986	-0.98979	Body	rs572134005;rs144760726;rs183427203	40;7;2	0.000200;0.000660;0.000799
590649	cg17932736	CYP17A1;CYP17A1	10	0.63055	1	77.884	78.5969	-0.71287	ExonBnd;Body	rs142037395	2	0.000566
138389	cg04017324	CYP2A13	19	0.634178	1	39.7663	40.7309	-0.96463	TSS1500	rs188421246;rs550268136	4;1	0.006190;0.000200
507173	cg15257783	CYP3A5	7	0.636971	1	43.5817	44.5533	-0.97155	1stExon	rs562927285	2	0.000200
736920	cg23245063	CYP46A1	14	0.640898	1	29.6038	30.4822	-0.87843	Body	rs558570973;rs115980883	31;15	0.000200;0.036941
792811	cg25220748	CYP24A1;CYP24A1;CYP24A1;CYP24A1	20	0.644049	1	47.3668	48.3284	-0.96155	1stExon;1stExon;5'UTR;5'UTR
643267	cg19817399	CYP1A1	15	0.649907	1	9.42542	9.96756	-0.54214	TSS1500	rs528319556	40	0.000599
697257	cg21792583	CYP19A1;CYP19A1	15	0.650303	1	83.8116	84.3867	-0.57509	5'UTR;5'UTR	rs557187539;rs16964265;rs60479860	15;31;38	0.000200;0.012979;0.002083
171144	cg04988370	CYP2U1	4	0.651147	1	87.3402	87.8397	-0.49953	Body	rs552099972;rs568702387	26;25	0.000200;0.000200
783787	cg24893618	CYP4A22;CYP4A22	1	0.6574	1	45.9161	46.8512	-0.93511	TSS1500;TSS1500	rs375415892;rs547760413;rs149495770;rs555769813;rs143082093	25;22;19;7;2	0.001398;0.000399;0.008786;0.000200;0.000799
143641	cg04171829	CYP2B6	19	0.662295	1	41.6502	42.5679	-0.91778	Body	rs569922403;rs537311056	1;5	0.000200;0.000200
253481	cg07449091	CYP46A1	14	0.664966	1	57.9841	58.8732	-0.88906	Body	rs565896579;rs535122422;rs182087635;rs578228164	50;45;11;1	0.000200;0.000599;0.003794;0.000399
140031	cg04069642	CYP1A1	15	0.666635	1	61.0866	61.9517	-0.8651	5'UTR	rs113983316	1	0.000200
395441	cg11834681	CYP2A13	19	0.676577	1	65.9714	66.7759	-0.80459	Body	rs112782936;rs3745280;rs560241027;rs3745281	4;26;45;49	0.007588;0.010583;0.000200;0.002995
106390	cg03066009	CYP7B1	8	0.684136	1	24.7781	25.5286	-0.75051	Body	rs181742007;rs10808739	42;1	0.000200;0.217452
319487	cg09456297	CYP1B1	2	0.684514	1	2.51989	2.87101	-0.351125	TSS1500	rs162558;rs2551189	13;44	0.125799;0.037037
167202	cg04874865	CYP11A1;CYP11A1	15	0.690135	1	91.3689	91.7434	-0.37446	Body;Body	rs143879080;rs6160	3;17	0.000399;0.008234
620617	cg19001086	CYP4F22	19	0.690949	1	51.2592	52.1257	-0.8665	Body	rs540487957;rs560225402;rs80302562	1;42;49	0.000200;0.000799;0.005391
10161	cg00287413	CYP24A1;CYP24A1	20	0.692561	1	57.7668	58.6058	-0.83896	Body;Body	rs554485379;rs188310808	39;38	0.000399;0.000200
535901	cg16182351	CYP2W1	7	0.692631	1	38.2593	39.106	-0.84675	Body	rs368213435;rs75358992	30;16	0.001398;0.146765
242865	cg07131601	CYP11A1;CYP11A1	15	0.699287	1	84.9532	85.4508	-0.49756	TSS1500;Body	rs556244012	45	0.000200
478905	cg14389499	CYP11B2	8	0.70833	1	26.1064	26.8316	-0.72527	TSS1500	rs376791918;rs547983239;rs181772675	48;35;3	0.000200;0.000200;0.002196
463447	cg13950903	CYP46A1	14	0.708748	1	19.4096	20.0516	-0.64202	TSS1500	rs112841227	10	0.006589
857055	cg27467060	CYP19A1;CYP19A1	15	0.713373	1	87.232	87.6713	-0.43925	5'UTR;5'UTR	rs565711649	21	0.002596
544485	cg16445268	CYP26A1;CYP26A1	10	0.717483	1	71.2747	71.9547	-0.67997	Body;Body	rs74435030;rs142962735	7;8	0.000220;0.000220
605509	cg18453976	CYP7B1	8	0.72123	1	31.1447	31.8941	-0.74945	Body
461431	cg13895461	CYP4V2	4	0.722513	1	2.17816	2.49238	-0.314223	TSS200	rs189293742;rs538084423;rs548487913	4;32;49	0.000200;0.001198;0.000200
139064	cg04039479	CYP2B6	19	0.730318	1	48.6894	49.4844	-0.79498	Body	rs529762801;rs2873263;rs147442917;rs28399492;rs550049302	0;1;4;39;51	0.000200;0.003494;0.000799;0.006789;0.000200
161714	cg04713327	CYP4V2	4	0.731956	1	1.32063	1.60917	-0.288539	TSS200	rs532679821;rs185916348;rs189293742;rs538084423	4;9;18;46	0.000200;0.000200;0.000200;0.001198
292007	cg08620474	CYP1B1	2	0.733484	1	6.09406	6.48079	-0.386726	TSS1500	rs541757524	45	0.000200
688709	cg21478137	CYP19A1;CYP19A1	15	0.734054	1	16.6732	17.2401	-0.56682	Body;Body	rs558384292	1	0.000200
504009	cg15151764	CYP11A1	15	0.740195	1	84.6975	85.1546	-0.45709	TSS1500	rs561534686	11	0.000200
35946	cg01014382	CYP2G1P	19	0.745552	1	42.1946	42.9553	-0.76077	TSS1500	rs536876311;rs139447327	12;2	0.000599;0.007388
297855	cg08799993	CYP4B1;CYP4B1;CYP4B1;CYP4B1	1	0.750918	1	79.2151	79.7444	-0.52927	ExonBnd;ExonBnd;Body;Body	rs201462962;rs200083913	31;2	0.001000;0.000200
861341	cg27612364	SLC25A27;CYP39A1	6	0.757377	1	0.998179	1.26222	-0.264045	1stExon;TSS1500	rs541018088;rs532709618;rs201575429;rs527595994;rs552421663;rs564143159	51;42;37;35;32;2	0.000200;0.000599;0.000200;0.000599;0.000200;0.000399
441379	cg13315147	CYP2E1	10	0.763513	1	30.8791	31.5524	-0.67332	Body	rs563079533;rs111537354	17;15	0.000200;0.500000
470409	cg14149685	CYP11B1;CYP11B1	8	0.765461	1	38.5151	39.2269	-0.71186	Body;Body	rs200342486;rs542739915;rs199688260;rs4998903;rs4998902;rs181764014	47;46;36;20;14;9	0.000200;0.000200;0.000200;0.000907;0.000998;0.000200
410814	cg12324645	CYP24A1;CYP24A1	20	0.767807	1	70.6992	71.3061	-0.60694	3'UTR;3'UTR	rs148408871;rs192266208	15;14	0.000200;0.000599
447810	cg13504000	CYP46A1	14	0.769185	1	2.043	2.31979	-0.276794	TSS200
17929	cg00503298	CYP4B1;CYP4B1	1	0.770373	1	68.3636	68.9885	-0.62483	TSS1500;TSS1500	rs45582131;rs634431;rs139467401;rs45568631	37;24;18;2	0.001997;0.073782;0.000200;0.004992
648021	cg19983627	CYP2U1	4	0.771076	1	1.32869	1.58993	-0.261244	1stExon
390225	cg11675917	CYP21A2;CYP21A2	6	0.77163	1	80.477	80.9615	-0.4845	TSS200;TSS200	rs189666496;rs4959020	14;18	0.012580;0.013578
80516	cg02318454	CYP11B1;CYP11B1	8	0.772364	1	58.9192	59.6058	-0.68661	1stExon;1stExon	rs200952801;rs4534;rs397831740;rs201951316;rs201103987;rs140274628	44;41;24;17;2;1	0.000200;0.073582;0.013492;0.000599;0.000599;0.000220
25724	cg00720244	CYP2E1	10	0.772564	1	80.7571	81.2365	-0.4794	Body	rs193040167	33	0.000200
584393	cg17716453	CYP4F22;CYP4F22	19	0.77303	1	2.11668	2.39203	-0.27535	1stExon;5'UTR	rs62115951;rs577230967;rs539580866	45;41;40	0.017372;0.000200;0.000200
667114	cg20690488	CYP2J2	1	0.773995	1	51.6265	52.3346	-0.7081	1stExon	rs143139345;rs569141515	27;1	0.001198;0.000200
472093	cg14196507	CYP2C18;CYP2C18;CYP2C18;CYP2C18	10	0.778254	1	36.5082	37.1876	-0.67937	1stExon;5'UTR;5'UTR;1stExon	rs553558405	48	0.000200
466022	cg14022610	CYP3A7-CYP3A51P;CYP3A7	7	0.7801	1	55.7785	56.464	-0.68546	Body;Body	rs182062370	1	0.000200
116756	cg03375880	CYP4F22	19	0.780944	1	51.8198	52.5143	-0.69451	Body	rs530178342	12	0.000200
504274	cg15160198	CYP7B1	8	0.781933	1	5.75483	6.08994	-0.335116	TSS200	rs545390947;rs370925315	5;17	0.000200;0.003395
659454	cg20408276	CYP1B1	2	0.783143	1	28.9893	29.6142	-0.62487	Body	rs567521200	1	0.000200
712895	cg22377117	CYP3A7-CYP3A51P	7	0.78808	1	35.7652	36.4232	-0.65801	Body	rs577884366;rs191211170;rs552995888	0;9;49	0.000599;0.000399;0.000200
20401	cg00571805	CYP4F22	19	0.791705	1	40.6032	41.2726	-0.66946	5'UTR	rs114357681	29	0.002796
588317	cg17848615	CYP19A1;CYP19A1	15	0.793279	1	90.5955	90.9001	-0.30455	5'UTR;5'UTR	rs138795687	40	0.000200
201917	cg05910970	CYP2A6	19	0.794056	1	68.2982	68.8848	-0.58659	Body	rs56360274;rs28399437	51;31	0.021053;0.500000
834807	cg26704579	CYP1A1	15	0.797179	1	12.3526	12.7756	-0.423	TSS1500	rs546673825	7	0.000998
741666	cg23414387	CYP4B1;CYP4B1	1	0.800239	1	76.3572	76.8554	-0.49813	1stExon;1stExon	rs555992529;rs183371507;rs55672106;rs553628563	48;42;12;11	0.000200;0.000399;0.001797;0.000399
613034	cg18723873	CYP1A1	15	0.800647	1	2.79961	3.06693	-0.267323	TSS1500	rs575543759	16	0.000399
424620	cg12770336	CYP4V2	4	0.801049	1	85.7713	86.1454	-0.37405	Body	rs538948358;rs572040908;rs534576977;rs558521914	15;18;47;50	0.000200;0.000399;0.000200;0.000399
584507	cg17719630	CYP2B7P	19	0.801712	1	57.0379	57.6793	-0.64141	Body	rs143042450;rs114329121	34;44	0.002596;0.001597
308313	cg09120035	CYP11B1;CYP11B1	8	0.80484	1	56.8461	57.4824	-0.63633	1stExon;1stExon	rs144224988;rs147788769;rs139569725;rs61751134;rs142591816;rs150983560	0;7;8;31;35;41	0.000200;0.000220;0.000399;0.000890;0.000399;0.000220
134116	cg03890222	CYP1B1	2	0.80988	1	40.0195	40.6535	-0.63399	Body	rs4987135;rs9341246;rs145847992	38;3;2	0.004995;0.002959;0.000227
55299	cg01575061	CYP51A1-AS1;CYP51A1-AS1	7	0.814581	1	63.019	63.6081	-0.5891	Body;Body	rs74816342;rs183313072	34;32	0.006789;0.001198
586163	cg17774679	CYP27A1	2	0.817482	1	72.9114	73.4198	-0.50844	TSS1500
710539	cg22286616	CYP51A1;CYP51A1	7	0.817594	1	2.24164	2.48632	-0.24468	TSS200;TSS1500	rs117814311	21	0.005192
25354	cg00711027	CYP24A1;CYP24A1;CYP24A1;CYP24A1	20	0.819856	1	62.3848	62.9683	-0.58355	ExonBnd;ExonBnd;Body;Body	rs563765337;rs531438091;rs73135773;rs143523685;rs59241115	51;40;29;21;1	0.000399;0.000200;0.000200;0.000375;0.003195
602656	cg18353028	CYP7B1	8	0.819972	1	27.584	28.1359	-0.55195	Body	rs544281500;rs562958749;rs578047081;rs545198037	0;1;19;32	0.000200;0.000200;0.000399;0.000200
341158	cg10127942	CYP17A1	10	0.821339	1	87.2494	87.5808	-0.33143	TSS1500	rs576242858;rs45492993;rs61752857	1;26;45	0.001597;0.005618;0.000899
730769	cg23028286	CYP19A1;CYP19A1	15	0.827145	1	84.1161	84.4847	-0.36861	5'UTR;5'UTR	rs548497163	17	0.000200
345438	cg10254697	CYP1B1-AS1	2	0.827185	1	77.717	78.1625	-0.44552	Body	rs571869186;rs545498358	16;1	0.000200;0.000200
214138	cg06285340	CYP11A1;CYP11A1	15	0.828326	1	45.4207	46.0293	-0.60866	1stExon;TSS1500	rs200512170	46	0.000200
821064	cg26235836	CYP2U1	4	0.828689	1	80.8588	81.2665	-0.40767	Body	rs564976109;rs375282969	1;16	0.000200;0.000200
646985	cg19946085	CYP19A1;CYP19A1	15	0.829574	1	71.2876	71.7922	-0.50457	5'UTR;5'UTR	rs71471599	4	0.500000
758708	cg24014584	CYP3A4;CYP3A4	7	0.829969	1	64.7374	65.2896	-0.55226	Body;Body	rs188525538;rs181414078	1;38	0.000200;0.000200
720790	cg22675396	CYP4X1	1	0.833154	1	46.848	47.4481	-0.6001	TSS1500
614049	cg18759144	CYP2U1	4	0.835036	1	44.2873	44.8822	-0.59489	3'UTR	rs542066738;rs574458014;rs3756271;rs540769307	46;22;2;1	0.000399;0.006390;0.461661;0.000200
125110	cg03620299	CYP24A1;CYP24A1	20	0.835353	1	74.9457	75.4081	-0.46241	Body;Body	rs142936544;rs551884123;rs79276611;rs538102677	39;31;26;21	0.001198;0.000200;0.007388;0.000200
764095	cg24203279	CYP19A1;CYP19A1	15	0.836033	1	60.6279	61.1917	-0.56375	Body;Body	rs375705450	2	0.000599
577442	cg17481219	CYP2U1	4	0.838151	1	14.0047	14.3981	-0.39341	TSS1500	rs188442280;rs72888991;rs139453395;rs562935182	48;35;20;5	0.004992;0.001997;0.000399;0.000200
39622	cg01117627	CYP46A1	14	0.839223	1	14.3389	14.7349	-0.396	TSS200	rs539709482;rs550031516	4;35	0.000200;0.006989
15511	cg00436603	CYP2E1	10	0.840982	1	36.3418	36.9055	-0.56373	TSS200
64744	cg01859415	CYP4F24P	19	0.844756	1	48.21	48.7878	-0.57781	Body	rs529625567;rs187340664;rs563063089	44;6;1	0.000200;0.000200;0.000200
252894	cg07430760	CYP2J2	1	0.848843	1	39.4367	39.996	-0.55926	1stExon	rs181737961;rs141303570;rs146801076	24;39;50	0.000399;0.000330;0.001198
491603	cg14761389	CYP39A1;CYP39A1;CYP39A1	6	0.84953	1	25.3291	25.8151	-0.48595	5'UTR;Body;Body
171560	cg05000981	CYP51A1-AS1;CYP51A1-AS1	7	0.852157	1	63.5917	64.1118	-0.5201	Body;Body
276438	cg08143211	CYP27A1	2	0.853826	1	75.742	76.1698	-0.42786	Body	rs554577012;rs576103473;rs562882012;rs562041687	1;11;43;43	0.000200;0.000200;0.000399;0.006190
242850	cg07131210	CYP2W1	7	0.857675	1	62.8694	63.3835	-0.51406	Body	rs569062767	22	0.000200
520034	cg15680717	CYP3A43;CYP3A43;CYP3A43;CYP3A43;CYP3A43;CYP3A43	7	0.857948	1	62.7631	63.2772	-0.51414	Body;Body;Body;Body;Body;Body	rs186688099	1	0.000200
334225	cg09914773	CYP3A4	7	0.860822	1	75.8371	76.2537	-0.41665	TSS1500	rs528464429	20	0.000200
311039	cg09201719	CYP17A1	10	0.861056	1	89.5916	89.8523	-0.26069	1stExon	rs61754265;rs6163;rs61754264	0;34;49	0.000100;0.410343;0.001779
764192	cg24207610	CYP2F1	19	0.864214	1	78.4533	78.8403	-0.38694	Body	rs556970445	31	0.000599
535469	cg16170087	CYP1B1-AS1	2	0.867697	1	65.6018	66.0832	-0.48146	Body	rs55968095;rs554799351	16;1	0.227636;0.000399
575969	cg17435250	CYP2A7;CYP2A7	19	0.868518	1	27.3147	27.7825	-0.46774	Body;Body	rs549997563;rs199894834;rs538436117;rs145474618;rs78754793;rs3815708;rs3815709	0;6;30;35;39;45;46	0.000200;0.000998;0.001198;0.002596;0.500000;0.482228;0.482228
115394	cg03334874	CYP19A1;CYP19A1	15	0.870598	1	71.4286	71.8668	-0.43818	Body;Body	rs150484460;rs572438951	0;31	0.000399;0.000200
710563	cg22287624	CYP7B1	8	0.874248	1	6.66961	6.93124	-0.261636	TSS200	rs572397606;rs117576566	21;36	0.000200;0.046725
740224	cg23362380	CYP24A1;CYP24A1	20	0.875548	1	80.398	80.7503	-0.35228	Body;Body
290214	cg08563978	CYP46A1	14	0.896086	1	71.7123	72.1077	-0.3954	Body	rs139495975;rs373915902	2;1	0.000200;0.001597
47851	cg01359532	CYP1A2	15	0.900442	1	24.3286	24.7236	-0.39495	Body	rs568512962;rs182966048;rs34931285	13;19;22	0.000200;0.000799;0.004971
310980	cg09199330	CYP27C1	2	0.904621	1	60.09	60.53	-0.44005	TSS200
568432	cg17198433	CYP2U1	4	0.905756	1	87.9222	88.1604	-0.2382	Body	rs572063816	1	0.000200
517283	cg15595910	CYP17A1	10	0.908565	1	57.2126	57.654	-0.44137	TSS1500	rs562073915;rs10883784;rs534099137	14;26;27	0.000200;0.187899;0.000200
585177	cg17741958	CYP1B1-AS1	2	0.910849	1	44.2973	44.7455	-0.44828	Body	rs76562198;rs144640220;rs563428021;rs376252075	49;45;14;1	0.005192;0.000200;0.000399;0.001597
64223	cg01842807	CYP2W1	7	0.91546	1	44.9021	45.3419	-0.43983	Body	rs200372185;rs547544258;rs199680587	0;36;43	0.000399;0.000399;0.000200
676522	cg21034416	CYP7B1	8	0.921248	1	21.1444	21.4849	-0.34053	Body	rs546040286	3	0.000200
844909	cg27049722	CYP39A1;CYP39A1;CYP39A1	6	0.922258	1	75.9499	76.2752	-0.32524	TSS1500;TSS1500;TSS1500	rs7752606;rs144626027;rs570010312	11;12;26	0.002196;0.000200;0.000200
685677	cg21363128	CYP2U1	4	0.92729	1	2.39289	2.55639	-0.163502	TSS200	rs369089356;rs1493128;rs558001918;rs577874676;rs1493127	1;4;7;26;41	0.001797;0.175319;0.001198;0.000399;0.003794
123666	cg03577644	CYP4Z1	1	0.927804	1	32.7247	33.1141	-0.38935	TSS1500	rs539473187;rs11211435;rs184738292	0;15;45	0.003994;0.419728;0.000998
696360	cg21758587	CYP4F22	19	0.928275	1	39.3491	39.7564	-0.4073	5'UTR	rs181373254;rs140322447	0;12	0.001997;0.000200
538013	cg16248783	CYP1B1	2	0.932853	1	5.60201	5.79518	-0.19317	TSS1500	rs2551189;rs9341238;rs9341237;rs555315643	38;22;17;7	0.037037;0.500000;0.006329;0.000998
305203	cg09020147	CYP20A1;CYP20A1	2	0.935028	1	1.54512	1.6933	-0.148178	5'UTR;1stExon	rs533769012;rs553396552;rs578020810	45;31;12	0.000200;0.000200;0.000200
108650	cg03134882	CYP2E1	10	0.93652	1	27.9821	28.336	-0.35391	Body	rs577268888;rs41299400	36;17	0.000200;0.017572
748469	cg23655854	CYP1A1	15	0.942157	1	79.9654	80.2328	-0.26744	5'UTR	rs56105568;rs149262994	0;1	0.003195;0.000399
199759	cg05849935	CYP1A2	15	0.952651	1	84.2137	84.435	-0.2213	TSS1500	rs534565278;rs56661147;rs574510717	44;22;20	0.000200;0.005391;0.000200
209723	cg06145435	CYP2W1	7	0.959315	1	48.9443	49.2976	-0.35332	TSS200	rs12701220;rs576466152;rs111904718;rs558694455;rs71538131;rs572758615	43;42;40;31;9;5	0.181909;0.000200;0.021765;0.000799;0.500000;0.000200
779809	cg24758719	CYP19A1;CYP19A1	15	0.963696	1	84.8451	85.0483	-0.20318	5'UTR;5'UTR	rs141790383;rs116833286	5;17	0.000200;0.002596
569235	cg17222579	CYP2F1	19	0.967581	1	86.6759	86.8604	-0.1845	TSS1500	rs529759461;rs187982066;rs192255704;rs532007781	0;16;27;42	0.000200;0.003794;0.000399;0.000200
363380	cg10816489	CYP7B1;CYP7B1	8	0.968872	1	8.44332	8.62472	-0.181396	1stExon;5'UTR	rs191075257	14	0.000799
741265	cg23400446	CYP2E1	10	0.968908	1	28.853	29.1518	-0.29881	Body	rs8192769	23	0.071486
689616	cg21509645	CYP2D7	22	0.970014	1	81.865	82.0812	-0.21619	Body	rs3021083;rs114596592;rs4996599;rs577813904;rs570200846;rs545322700	6;12;13;29;29;45	0.200879;0.005791;0.001597;0.000200;0.002596;0.000200
657382	cg20330630	CYP11A1	15	0.971691	1	56.8144	57.134	-0.31964	TSS1500
328262	cg09730903	CYP20A1	2	0.975236	1	69.8654	70.139	-0.27359	TSS1500
74375	cg02137675	CYP11A1	15	0.97597	1	34.2778	34.5802	-0.30244	TSS200	rs556547969	34	0.000399
732290	cg23080427	CYP4F12	19	0.995015	1	23.0797	23.3095	-0.22982	TSS1500	rs144189953;rs115714100;rs77095784;rs114932296;rs562408140	48;39;20;18;11	0.005391;0.005391;0.005391;0.005391;0.000200
378056	cg11285703	CYP19A1;CYP19A1	15	1	1	77.7901	73.1395	4.65065	Body;Body	rs143250867	33	0.001597
791310	cg25164469	CYP39A1;CYP39A1;CYP39A1	6	1	1	55.784	51.5867	4.19727	Body;Body;Body	rs737011	40	0.208067
179185	cg05224662	CYP27C1	2	1	1	83.8132	80.4548	3.35836	Body	rs562491673;rs193171017;rs145756535	16;46;49	0.000200;0.000399;0.000200
714349	cg22435349	CYP4Z1	1	1	1	62.7993	59.7152	3.0841	Body	rs527559208;rs147800302;rs570581112	51;36;2	0.000200;0.001597;0.000200
829632	cg26528620	CYP2R1	11	1	1	9.73568	7.38514	2.35054	Body	rs565862304	26	0.000200
474427	cg14260643	CYP3A5	7	1	1	19.8836	17.7034	2.18023	Body	rs186416201;rs59514026;rs112433593;rs113735665;rs28371766	0;3;4;38;50	0.000399;0.000100;0.500000;0.500000;0.000100
169502	cg04940582	CYP26B1	2	1	1	58.4147	56.2591	2.15559	3'UTR	rs575381062	11	0.000200
628866	cg19305681	CYP26C1	10	1	1	20.6935	18.7987	1.89479	Body	rs543297361;rs7907583	42;39	0.002596;0.007388
474450	cg14261401	CYP21A2;CYP21A2	6	1	1	43.9234	42.0564	1.86701	Body;Body	rs112398415;rs573516769;rs541124841;rs552745567	51;20;13;12	0.001398;0.000200;0.000399;0.000200
341763	cg10145436	CYP26A1;CYP26A1	10	1	1	18.9787	17.2038	1.77495	TSS1500;TSS200	rs578010792	25	0.000998
652018	cg20130989	CYP11B2	8	1	1	22.0482	20.3213	1.72687	3'UTR	rs28390200;rs28491316;rs3201272;rs117910248	0;9;23;41	0.093850;0.309904;0.000000;0.002196
67433	cg01936270	CYP1B1	2	1	1	13.1814	11.6705	1.51098	TSS1500
336147	cg09975850	CYP7B1	8	1	1	12.336	10.9135	1.42256	TSS200	rs572397606	41	0.000200
748633	cg23660703	CYP11A1;CYP11A1	15	1	1	28.7683	27.5294	1.23891	1stExon;5'UTR
486998	cg14616667	CYP21A2;CYP21A2	6	1	1	82.1517	80.9235	1.22826	TSS200;TSS200	rs551876345;rs550211233;rs3128755;rs3128756	7;8;19;21	0.010783;0.002995;0.005990;0.005990
234420	cg06883848	CYP27B1	12	1	1	10.8081	9.60604	1.20209	Body	rs8176342;rs563225181;rs530682562	50;36;20	0.007288;0.000200;0.000200
816059	cg26065573	CYP2E1	10	1	1	69.7844	68.5935	1.19093	TSS1500	rs34562297;rs117944666;rs11575870;rs541480894;rs6413423	1;13;17;38;39	0.003395;0.021366;0.000399;0.000399;0.059505
774519	cg24578679	CYP11A1;CYP11A1	15	1	1	6.19842	5.03045	1.16797	Body;TSS200	rs563021537	35	0.000200
484638	cg14550611	CYP2A6	19	1	1	4.88273	3.78904	1.09369	Body	rs537280653;rs28399440;rs577758165	50;24;2	0.000200;0.002296;0.000200
579272	cg17538572	CYP26A1;CYP26A1	10	1	1	29.9117	28.847	1.06464	Body;Body	rs149343022	13	0.000799
716134	cg22502179	CYP4X1	1	1	1	47.1802	46.1437	1.0365	TSS1500	rs538442737;rs139318767	8;9	0.000599;0.010583
177785	cg05183927	CYP2W1	7	1	1	44.9805	43.9792	1.00126	Body	rs533747532;rs370589869;rs188617371;rs151057365;rs202178680;rs140321437	48;33;30;29;24;1	0.000200;0.000200;0.000200;0.000227;0.000200;0.000236
734183	cg23151000	CYP1B1	2	1	1	7.80312	6.8121	0.991021	5'UTR
118862	cg03438742	CYP39A1	6	1	1	11.7294	10.9356	0.7938	TSS200	rs370356439;rs996876;rs189159541	0;29;35	0.001597;0.000000;0.000998
837599	cg26802968	CYP2J2	1	1	1	45.6183	44.8265	0.79173	TSS1500	rs539813877;rs184886478	38;41	0.000200;0.000200
279278	cg08230698	CYP11B1;CYP11B1	8	1	1	32.6915	31.9852	0.70631	Body;Body	rs200151403;rs61751149;rs142484434;rs61751148;rs150930202;rs140336749	0;1;8;16;22;30	0.000200;0.500000;0.000220;0.500000;0.000399;0.000200
542234	cg16377880	CYP4F3	19	1	1	31.0696	30.5072	0.56239	TSS1500	rs565880687;rs140430483;rs117500578;rs568288850;rs566998514	44;41;15;3;2	0.000998;0.000200;0.005990;0.000799;0.000200
219733	cg06459378	CYP3A7	7	1	1	78.4862	77.9603	0.52588	TSS1500	rs560557484;rs527836167	22;1	0.000200;0.000399
531697	cg16047292	CYP3A43;CYP3A43;CYP3A43	7	1	1	37.0826	36.5827	0.49993	Body;Body;Body	rs553688650;rs186022935;rs557541274;rs566570285	41;27;24;12	0.000399;0.000399;0.000200;0.000399
322033	cg09535567	CYP4F22	19	1	1	75.5166	75.2514	0.26519	Body	rs148922687;rs143835816;rs145640942	32;31;1	0.000220;0.000399;0.000799
108800	cg03139956	CYP4V2;CYP4V2	4	1	1	83.8576	83.611	0.24663	ExonBnd;Body	rs2276917;rs61748269;rs200636986;rs150187626;rs138739819	37;17;8;2;1	0.369409;0.013578;0.001000;0.000399;0.000200
666133	cg20656962	CYP2B7P	19	1	1	43.1719	42.9268	0.24512	Body	rs12461995;rs111724462;rs541733356;rs180981496	0;1;20;29	0.001997;0.000599;0.000399;0.000599
140454	cg04082461	CYP26A1;CYP26A1	10	1	1	5.03295	4.81464	0.218315	TSS1500;TSS1500	rs549546021	23	0.000200
799370	cg25454890	CYP2R1	11	1	1	25.4654	25.2819	0.18348	1stExon	rs12794714;rs555180485	47;45	0.349241;0.000200
759253	cg24033278	CYP2B6	19	1	1	88.7201	88.5781	0.14198	Body	rs553968231;rs572503795	48;17	0.000200;0.000200
333958	cg09906752	CYP39A1;SLC25A27	6	1	1	32.5904	32.5913	-0.00083	TSS1500;Body	rs541081433;rs111996036;rs530616401;rs183520618	45;31;31;29	0.000399;0.500000;0.004193;0.000599
554596	cg16751203	CYP27C1	2	1	1	79.9908	79.9937	-0.00286	Body	rs141117840;rs566589590;rs150306913;rs538766815;rs201700234	15;16;23;38;47	0.000220;0.000200;0.000220;0.000200;0.000200
101120	cg02916102	CYP11A1;CYP11A1;CYP11A1	15	1	1	1.33039	1.3357	-0.005306	1stExon;Body;5'UTR	rs557032774;rs117592939;rs540023757;rs188569257;rs573524277	1;23;27;33;44	0.000599;0.015375;0.000599;0.000399;0.000200
691428	cg21573592	CYP11A1;CYP11A1	15	1	1	88.545	88.5506	-0.00567	Body;Body	rs550237890;rs199673149	49;46	0.000200;0.000200
489537	cg14694011	CYP19A1;CYP19A1	15	1	1	36.2236	36.2306	-0.00703	TSS1500;TSS1500	rs57876754	19	0.002083
409292	cg12274082	CYP21A2;CYP21A2	6	1	1	49.6648	49.6862	-0.02141	Body;Body	rs151344505;rs568758408;rs536088585;rs557564791	32;28;11;1	0.000799;0.000200;0.000200;0.000200
556016	cg16796381	CYP20A1	2	1	1	31.8289	31.8531	-0.02416	TSS200
485683	cg14579602	CYP2G1P	19	1	1	58.2772	58.3033	-0.02604	Body	rs6508953;rs528511626;rs12327580	43;25;2	0.342851;0.000200;0.036541
263496	cg07750118	CYP2F1	19	1	1	86.3071	86.3338	-0.02669	Body	rs541072855;rs368904004;rs112698282	13;45;50	0.000200;0.002995;0.000998
321736	cg09526685	CYP4V2	4	1	1	41.3353	41.3685	-0.03319	Body	rs542487032	14	0.000200
738487	cg23301257	CYP2U1	4	1	1	1.43122	1.46641	-0.03519	TSS200	rs561251786;rs573925967	7;46	0.000200;0.000599
636984	cg19599251	CYP26B1	2	1	1	98.3951	98.4329	-0.03776	Body	rs139076534;rs559122650;rs2286964;rs541205721;rs567941619	43;40;31;2;1	0.000399;0.000200;0.000899;0.000200;0.000599
620385	cg18992113	CYP4F22	19	1	1	33.0541	33.0923	-0.03821	5'UTR	rs186042657;rs116529259	41;11	0.000799;0.010383
290041	cg08557799	CYP21A2;CYP21A2	6	1	1	79.2843	79.323	-0.03869	Body;Body	rs547552654;rs566065375;rs536315886	11;4;1	0.000200;0.002396;0.000200
52996	cg01510388	CYP7B1	8	1	1	58.5158	58.557	-0.04121	TSS1500
449451	cg13551450	CYP46A1	14	1	1	82.8071	82.8492	-0.04203	3'UTR	rs192811535;rs540697823;rs147831141	47;3;2	0.000200;0.000200;0.000599
317616	cg09400269	CYP2B7P	19	1	1	25.3234	25.3668	-0.04335	Body	rs546400972;rs57484466;rs16974714	51;45;2	0.000200;0.032348;0.002196
215965	cg06342062	CYP1A1	15	1	1	65.4026	65.4467	-0.0441	5'UTR	rs554825354;rs35543944;rs34268526	47;42;14	0.000200;0.005990;0.005791
418205	cg12563487	CYP4B1;CYP4B1	1	1	1	84.3866	84.433	-0.04643	Body;Body	rs45561832;rs577786065	2;1	0.024161;0.000200
717491	cg22550275	CYP7A1	8	1	1	45.0441	45.0925	-0.04834	Body	rs562022097	1	0.000399
10758	cg00304673	CYP4V2;CYP4V2	4	1	1	1.2004	1.25087	-0.050477	1stExon;5'UTR	rs72646235	2	0.005556
318184	cg09417522	CYP2G1P	19	1	1	59.0346	59.0962	-0.06161	TSS1500	rs537079260;rs182801356	33;2	0.000200;0.000200
337224	cg10009577	CYP1A1	15	1	1	12.4568	12.5233	-0.06646	TSS1500
554862	cg16759888	CYP39A1	6	1	1	2.02154	2.09917	-0.077632	TSS200
243441	cg07147573	CYP8B1	3	1	1	84.9711	85.0488	-0.07768	TSS1500	rs550930200	22	0.000200
643837	cg19837601	CYP2E1;CYP2E1	10	1	1	26.0758	26.1559	-0.08006	5'UTR;1stExon	rs6413420;rs572230011;rs541043913;rs11445593;rs397709571;rs374647442	44;27;15;6;5;2	0.034345;0.000200;0.000200;0.028355;0.036842;0.000599
92444	cg02661810	CYP1B1-AS1	2	1	1	45.8013	45.8825	-0.08115	TSS1500
807980	cg25761771	CYP2U1	4	1	1	90.0083	90.09	-0.08174	Body	rs558272155;rs577575303;rs543415915	36;33;27	0.000200;0.000200;0.000399
373000	cg11126904	CYP7B1	8	1	1	61.0527	61.136	-0.08332	Body	rs575308562;rs113124790	47;49	0.000200;0.014776
627893	cg19269749	CYP27C1	2	1	1	33.69	33.7756	-0.08554	Body	rs149065640;rs138682404;rs146272230	50;45;30	0.000220;0.002396;0.002995
126088	cg03648789	CYP1B1	2	1	1	6.87309	6.95878	-0.085684	TSS1500	rs533359754;rs551856903	35;30	0.001797;0.000200
485612	cg14577373	CYP20A1	2	1	1	67.4746	67.565	-0.09043	TSS1500	rs563734554	1	0.000200
72214	cg02073501	CYP2B6	19	1	1	76.5802	76.6741	-0.0939	Body	rs550502319;rs569092964	37;7	0.000200;0.002196
290147	cg08561071	CYP2F1	19	1	1	37.8675	37.9622	-0.09475	Body	rs540058724;rs113031476;rs113512828;rs550580377	40;31;5;2	0.000200;0.022164;0.026158;0.000799
47250	cg01341755	CYP51A1;CYP51A1	7	1	1	13.0467	13.1419	-0.09527	TSS1500;TSS1500	rs181460605;rs566359382;rs73228555	2;18;28	0.001198;0.000200;0.005990
700294	cg21902821	CYP24A1;CYP24A1	20	1	1	85.9004	85.9976	-0.09713	Body;Body	rs539392099;rs201594722;rs549626881;rs112596218;rs200955146	43;36;34;18;1	0.000200;0.001000;0.000200;0.000399;0.001000
844963	cg27051335	CYP1A1	15	1	1	3.31997	3.41785	-0.097875	TSS1500
604572	cg18422172	CYP51A1;CYP51A1	7	1	1	5.75496	5.85338	-0.098422	TSS1500;TSS1500	rs550222306;rs569980241;rs529274088	48;47;44	0.000200;0.000200;0.000200
294692	cg08701393	CYP4F12;CYP4F12	19	1	1	47.8289	47.9279	-0.09893	Body;Body
199835	cg05852309	CYP19A1;CYP19A1	15	1	1	71.2291	71.3311	-0.10203	5'UTR;5'UTR	rs573523355;rs544205715;rs375507543	20;39;50	0.000200;0.000200;0.000200
644257	cg19852607	CYP2C18;CYP2C18	10	1	1	26.3673	26.4721	-0.10481	TSS200;TSS200	rs74544468	10	0.023363
655259	cg20254225	CYP1B1	2	1	1	22.4109	22.5172	-0.10627	Body	rs189445746	11	0.001198
452559	cg13637213	CYP26B1;CYP26B1	2	1	1	5.38607	5.49651	-0.110447	TSS200;TSS200
159731	cg04653029	CYP2A6	19	1	1	45.5127	45.6295	-0.11681	TSS1500	rs566507807	1	0.002196
503140	cg15123925	CYP4F12	19	1	1	55.8093	55.9269	-0.11767	Body	rs201076731;rs201153990	23;11	0.001000;0.003195
213542	cg06264984	CYP1B1	2	1	1	32.585	32.7046	-0.11961	Body	rs74506965	30	0.002995
318927	cg09440270	CYP26C1	10	1	1	39.7255	39.8485	-0.12294	TSS1500	rs531435398;rs545167649	34;47	0.000399;0.000200
323382	cg09577907	CYP19A1;CYP19A1	15	1	1	50.7722	50.9058	-0.13361	5'UTR;5'UTR
460278	cg13861326	CYP2F1	19	1	1	26.3624	26.5035	-0.14107	Body	rs565305859;rs571284814;rs58439149	42;8;1	0.000200;0.000799;0.010184
820279	cg26210302	CYP8B1;CYP8B1	3	1	1	71.268	71.4202	-0.15213	3'UTR;1stExon	rs560482526;rs12494055;rs73829300	6;36;46	0.000200;0.315695;0.000399
341846	cg10147666	CYP27A1;CYP27A1	2	1	1	23.2569	23.4194	-0.16252	5'UTR;1stExon	rs114345604	13	0.014177
540963	cg16338317	CYP2B7P	19	1	1	60.6994	60.8694	-0.17001	TSS200
420587	cg12637574	CYP4B1;CYP4B1	1	1	1	38.3934	38.5683	-0.17495	Body;Body	rs59186786	0	0.000200
770207	cg24426371	CYP2B6	19	1	1	72.1828	72.3621	-0.1793	Body	rs577597311;rs139801276;rs553968231	42;37;19	0.000399;0.002196;0.000200
849119	cg27192625	CYP4F24P	19	1	1	28.7736	28.961	-0.18742	TSS1500	rs559585237	25	0.000200
750867	cg23733753	CYP46A1	14	1	1	26.6663	26.8645	-0.19825	Body	rs139560349	5	0.001997
700232	cg21901156	CYP11B1;CYP11B1	8	1	1	34.2738	34.4752	-0.20137	TSS200;TSS200	rs539054150	38	0.000200
378805	cg11308746	CYP3A5;CYP3A5;CYP3A5;CYP3A5;CYP3A5;CYP3A5;CYP3A5;CYP3A5	7	1	1	50.366	50.5799	-0.21394	ExonBnd;ExonBnd;ExonBnd;ExonBnd;Body;Body;Body;Body	rs144684833;rs146685897	1;13	0.000200;0.000220
115695	cg03343515	CYP2B7P1	19	1	1	51.0262	51.2417	-0.21551	Body	rs34418474;rs543794612	40;38	0.123203;0.000200
567915	cg17181022	CYP26C1	10	1	1	45.9775	46.194	-0.2165	Body	rs74452315	31	0.004593
773029	cg24525156	CYP17A1	10	1	1	65.5142	65.7382	-0.22401	Body	rs61754278	0	0.001842
676227	cg21024264	CYP2E1	10	1	1	33.1423	33.4258	-0.28347	1stExon	rs527949682;rs369847743;rs143746211;rs114535864	6;16;29;48	0.000200;0.000200;0.000200;0.000399
308677	cg09130556	CYP1B1	2	1	1	3.79653	4.14176	-0.345232	TSS1500	rs566305749;rs533359754;rs551856903	49;28;23	0.000599;0.001797;0.000200
794848	cg25297992	CYP26B1	2	1	1	4.48627	4.86961	-0.383333	TSS1500
658182	cg20360937	CYP4X1	1	1	1	85.2013	85.6015	-0.40018	Body	rs114061113;rs190435023;rs147729067	48;27;2	0.007987;0.000200;0.001398
771067	cg24456663	CYP4F22	19	1	1	2.2203	2.63055	-0.41025	TSS200	rs139248346;rs62115951;rs577230967;rs539580866	44;19;15;14	0.000399;0.017372;0.000200;0.000200
76336	cg02196734	CYP1A1	15	1	1	13.1044	13.5722	-0.46786	TSS200
107461	cg03099492	CYP26A1;CYP26A1	10	1	1	14.9721	15.4527	-0.48066	TSS1500;TSS200	rs111947416;rs565057473	45;8	0.500000;0.000200
72403	cg02078870	CYP26A1;CYP26A1	10	1	1	2.49871	3.01828	-0.519565	TSS1500;TSS200	rs578010792	31	0.000998
114447	cg03308706	CYP51A1;CYP51A1	7	1	1	2.66232	3.20125	-0.538929	5'UTR;Body
122676	cg03549582	CYP26A1;CYP26A1	10	1	1	4.55378	5.18005	-0.626265	TSS200;5'UTR	rs571971356;rs533727979	49;19	0.000200;0.000200
248304	cg07291917	CYP2B6	19	1	1	52.5936	53.2427	-0.64905	TSS1500	rs578226478	0	0.000200
194836	cg05696779	CYP4F22	19	1	1	32.707	33.3914	-0.68435	5'UTR	rs2060261;rs529343526	1;40	0.132788;0.000200
115819	cg03346908	CYP4F22;CYP4F22	19	1	1	42.1498	43.1397	-0.98987	ExonBnd;Body	rs201956948	21	0.001000
594831	cg18080906	CYP26A1	10	1	1	7.7012	8.87041	-1.16922	TSS1500	rs60353767	45	0.119010
449700	cg13557545	CYP4F22;CYP4F22	19	1	1	44.7089	46.0574	-1.34858	ExonBnd;Body	rs116743462;rs145733350;rs148922687;rs143835816	0;1;45;46	0.000200;0.000659;0.000220;0.000399
355780	cg10575842	CYP2B7P1	19	1	1	78.0157	79.6299	-1.61418	TSS200
347636	cg10322876	CYP2B6	19	1	1	82.657	84.4618	-1.80487	TSS1500	rs537020818;rs552236119	44;1	0.000200;0.000200
491872	cg14770351	CYP3A4	7	1	1	51.412	53.2429	-1.83086	Body	rs186829537;rs576981923;rs541281128	3;13;14	0.002396;0.000399;0.000399
535665	cg16175713	CYP39A1	6	1	1	22.4436	24.4232	-1.9796	Body	rs551144535	13	0.000200
292691	cg08641090	CYP26B1	2	1	1	46.4701	48.6789	-2.20874	TSS200	rs529064996	17	0.000399
452860	cg13646093	CYP24A1;CYP24A1	20	1	1	61.1668	63.5378	-2.371	Body;Body	rs6022995	2	0.008986
838516	cg26833303	CYP4X1	1	1	1	62.5057	64.8885	-2.38278	Body	rs145209704;rs114204376;rs185499833	14;3;1	0.000200;0.007987;0.001797
585220	cg17743250	CYP26C1	10	1	1	71.556	74.1646	-2.60855	TSS200	rs568902872	16	0.000200
611824	cg18680587	CYP4F8	19	1	1	47.3916	50.3963	-3.00465	TSS200	rs117925261	4	0.005591
709785	cg22257236	CYP24A1;CYP24A1	20	1	1	47.0651	51.1304	-4.0653	Body;Body	rs562116796;rs2296237	0;46	0.000200;0.395567
126112	cg03649470	CYP4Z2P	1	1	1	13.2478	17.4375	-4.18969	Body	rs190405391	15	0.000399
353315	cg10500909	CYP11B2	8	1	1	31.9203	37.1365	-5.21617	TSS1500	rs146384753;rs559062217	10;3	0.000599;0.000200
693198	cg21636366	CYP2C18;CYP2C18	10	1	1	61.2963	67.0669	-5.77063	Body;Body	rs539428834;rs553349325;rs117690007	40;21;2	0.000399;0.000200;0.003195
454178	cg13684156	CYP3A5;CYP3A5;CYP3A5;CYP3A5;CYP3A5	7	1	1	31.8154	37.2883	-5.47288	TSS1500;TSS1500;TSS1500;TSS1500;TSS1500	rs141797710;rs556882416;rs575119513;rs143757719;rs570602542	0;1;11;39;50	0.000200;0.000599;0.000200;0.000200;0.000200
544303	cg16439198	CYP1B1	2	1	1	22.4666	27.3316	-4.86497	5'UTR
752681	cg23808031	CYP11A1;CYP11A1	15	1	1	53.8898	58.6127	-4.72283	TSS1500;1stExon	rs183457466;rs148276149;rs533078157;rs551176186;rs141127674;rs150725205	42;39;35;21;9;2	0.000200;0.000220;0.000399;0.000200;0.000998;0.000220
477734	cg14355428	CYP51A1;CYP51A1	7	1	1	15.6019	20.2085	-4.60665	5'UTR;Body
432635	cg13033320	CYP27A1	2	1	1	18.4352	21.9834	-3.54814	Body
39084	cg01103387	CYP1B1	2	1	1	29.4128	32.5756	-3.16284	Body	rs34443711;rs550447178	27;33	0.500000;0.000200
715728	cg22488859	CYP1B1	2	1	1	5.37281	8.14957	-2.77676	TSS1500
811675	cg25905184	CYP26B1;CYP26B1	2	1	1	13.4695	15.7894	-2.31985	Body;Body	rs72846408;rs567067201	20;36	0.000998;0.000200
421054	cg12651712	CYP4A11	1	1	1	39.6131	41.9215	-2.30848	1stExon	rs143389976;rs545726650;rs141953822;rs557358158	1;19;29;40	0.000200;0.000998;0.000220;0.000399
511130	cg15392489	CYP26B1	2	1	1	9.89844	12.0917	-2.19326	TSS1500
13900	cg00392007	CYP2D7;CYP2D7	22	1	1	68.6453	70.619	-1.97372	Body;ExonBnd	rs545151337;rs371545471;rs185650395	1;3;18	0.000200;0.010982;0.000799
424293	cg12759420	CYP2C8	10	1	1	75.9002	77.7199	-1.81971	Body	rs185936754	14	0.000998
781799	cg24828322	CYP2C8	10	1	1	51.1701	52.8274	-1.65739	TSS1500	rs545798094;rs559045076;rs7475244	0;2;31	0.000599;0.000799;0.000599
225537	cg06633543	CYP46A1	14	1	1	81.9922	83.436	-1.4438	Body	rs533135624;rs549852364	50;40	0.001198;0.002596
786369	cg24990212	CYP7B1	8	1	1	37.189	38.5391	-1.35003	Body	rs139515464;rs574280617	50;16	0.001597;0.000200
778684	cg24720192	CYP1B1	2	1	1	1.73915	2.93447	-1.19532	TSS1500	rs555315643;rs374599221	50;19	0.000998;0.002995
552977	cg16702666	CYP7B1	8	1	1	70.0568	71.2053	-1.14852	TSS1500	rs540999470	20	0.000399
815319	cg26036993	CYP1B1	2	1	1	9.46333	10.5271	-1.06379	TSS1500
690532	cg21542643	CYP3A43;CYP3A43;CYP3A43	7	1	1	76.5642	77.4872	-0.92306	TSS200;TSS200;TSS200	rs45600736	1	0.004792
102439	cg02953039	CYP21A2;CYP21A2	6	1	1	59.1687	60.0771	-0.90838	Body;Body	rs552304134;rs570785206;rs143877763;rs201552310	32;19;2;1	0.000399;0.000599;0.000599;0.001000
230822	cg06783955	CYP2W1	7	1	1	51.9311	52.8078	-0.87669	TSS1500	rs369173502;rs561440110;rs565524428	19;27;30	0.000799;0.000200;0.000200
642616	cg19794395	CYP27B1	12	1	1	79.5116	80.3826	-0.87106	Body	rs145790221	7	0.000220
329461	cg09767885	CYP8B1	3	1	1	67.693	68.5454	-0.85242	TSS1500	rs550930200;rs113965633	0;35	0.000200;0.500000
522956	cg15772882	CYP3A7-CYP3A51P;CYP3A7	7	1	1	76.7395	77.4957	-0.75615	Body;Body	rs45537635	0	0.002596
318083	cg09414673	CYP2W1	7	1	1	57.6002	58.3043	-0.70414	TSS200	rs71538131;rs572758615;rs541772352	37;33;1	0.500000;0.000200;0.000200
621929	cg19046783	CYP3A4	7	1	1	73.1825	73.8404	-0.65797	TSS1500	rs189924704	18	0.000200
311751	cg09224134	CYP4V2	4	1	1	1.08528	1.55717	-0.471895	TSS200	rs532679821;rs185916348;rs189293742;rs538084423	8;13;22;50	0.000200;0.000200;0.000200;0.001198
577956	cg17498424	CYP2D6;CYP2D6	22	1	1	67.8275	68.2836	-0.4561	TSS1500;TSS1500	rs59099247;rs78047908	29;1	0.023762;0.001298
293112	cg08653918	CYP3A4;CYP3A4	7	1	1	86.6742	87.0326	-0.35838	Body;Body
429208	cg12919977	CYP2U1	4	1	1	2.4376	2.79246	-0.354865	TSS200	rs577874676;rs1493127	14;29	0.000399;0.003794
649740	cg20046859	CYP2D6;CYP2D6	22	1	1	62.5841	62.9253	-0.34118	Body;Body	rs80262685;rs577696827;rs544825251;rs563463814	20;16;2;1	0.015974;0.001198;0.000399;0.001797
639303	cg19683962	CYP2U1	4	1	1	2.72435	3.01539	-0.291034	TSS200	rs369089356;rs1493128;rs558001918;rs577874676	22;25;28;47	0.001797;0.175319;0.001198;0.000399
429366	cg12925764	CYP1A1	15	1	1	3.24315	3.52846	-0.285305	TSS1500	rs35339247;rs558352482;rs573391863	47;48;50	0.000100;0.000599;0.000399
525263	cg15843278	CYP2B6	19	1	1	31.1878	31.4651	-0.27726	Body	rs572134005;rs144760726;rs183427203;rs36060847;rs148009906	51;18;13;9;1	0.000200;0.000660;0.000799;0.000200;0.000441
833177	cg26652906	CYP26A1;CYP26A1;CYP26A1	10	1	1	2.11953	2.36097	-0.241439	1stExon;TSS200;5'UTR	rs531826710	2	0.000200
766173	cg24286812	CYP2W1	7	1	1	30.0016	30.1897	-0.18816	Body	rs531160646	16	0.000399
583299	cg17677814	CYP39A1;CYP39A1;CYP39A1	6	1	1	1.3938	1.54868	-0.154875	TSS200;TSS200;TSS200	rs568099297;rs535421771;rs554549081	47;39;18	0.000799;0.000399;0.000799
107896	cg03113015	CYP51A1-AS1;CYP51A1-AS1	7	1	1	25.9329	25.932	0.00096	Body;Body
475318	cg14286187	CYP39A1;CYP39A1;CYP39A1;CYP39A1	6	1	1	9.17046	9.16801	0.00245	1stExon;1stExon;1stExon;5'UTR	rs61661828;rs202131486;rs199681970;rs12192544;rs59926524;rs147181001	0;7;8;12;31;50	0.002196;0.000200;0.001000;0.142772;0.001997;0.000395
395249	cg11828446	CYP4X1	1	1	1	24.6376	24.6351	0.0025	Body	rs2036462;rs557731759;rs568738179	10;20;20	0.229433;0.006190;0.006190
572218	cg17318467	CYP26B1;CYP26B1	2	1	1	1.6545	1.64241	0.01209	TSS200;TSS200
15278	cg00429402	CYP26A1;CYP26A1;CYP26A1	10	1	1	1.98234	1.95514	0.027194	1stExon;5'UTR;5'UTR	rs117884953;rs376312987	21;4	0.015176;0.001997
489061	cg14678666	CYP39A1	6	1	1	75.6452	75.6124	0.03276	Body
431097	cg12981596	CYP46A1	14	1	1	83.5782	83.5452	0.03306	Body	rs12435918	32	0.322684
9129	cg00255821	CYP4X1;CYP4X1	1	1	1	2.95151	2.91814	0.033367	1stExon;5'UTR	rs375886524;rs562423579;rs574305764	39;9;6	0.001198;0.000200;0.000200
424172	cg12755298	CYP7B1	8	1	1	5.43791	5.39488	0.043031	1stExon	rs531385629;rs181854355;rs571177831	40;18;14	0.000200;0.000399;0.000200
119255	cg03449379	CYP11A1;CYP11A1	15	1	1	30.7132	30.6627	0.05053	3'UTR;3'UTR	rs571633868	0	0.000399
432463	cg13027682	CYP1A1	15	1	1	1.50496	1.45113	0.053839	TSS1500
248611	cg07301433	CYP1B1	2	1	1	2.93091	2.87367	0.057239	TSS1500	rs566305749	18	0.000599
109594	cg03163448	CYP4F3	19	1	1	61.7689	61.7111	0.05783	TSS1500	rs139542895;rs116098212;rs145174734	1;11;30	0.000799;0.008586;0.000599
541378	cg16351364	CYP39A1	6	1	1	7.47083	7.41132	0.059514	TSS200	rs147838590;rs370356439	23;32	0.003195;0.001597
265377	cg07809032	CYP17A1;CYP17A1	10	1	1	39.4991	39.4347	0.0644	ExonBnd;Body	rs190959000;rs567775035	34;2	0.000200;0.000200
108047	cg03117097	CYP3A7-CYP3A51P;CYP3A7	7	1	1	69.3656	69.2909	0.0747	Body;Body	rs182057179;rs147089755	0;35	0.000998;0.004593
55417	cg01578764	CYP2W1	7	1	1	41.6729	41.5926	0.08028	Body	rs374841296	7	0.000200
520685	cg15700776	CYP2U1	4	1	1	14.7168	14.6329	0.08394	TSS1500	rs548725248	1	0.000998
430309	cg12955039	CYP2F1	19	1	1	79.6065	79.516	0.09045	Body	rs199974498;rs544175992;rs141890168;rs202164777;rs115159306	0;17;32;34;38	0.001000;0.000200;0.000555;0.001000;0.015176
771076	cg24457126	CYP39A1	6	1	1	1.27828	1.18464	0.093644	TSS200	rs147838590;rs370356439	33;42	0.003195;0.001597
466541	cg14036686	CYP20A1;CYP20A1	2	1	1	2.63452	2.53379	0.100733	5'UTR;1stExon	rs533769012;rs553396552;rs578020810	16;30;49	0.000200;0.000200;0.000200
661727	cg20491017	CYP11A1;CYP11A1	15	1	1	53.5011	53.3998	0.10131	Body;5'UTR	rs562164788;rs150562828;rs548448579;rs116141294	1;19;28;39	0.000799;0.003794;0.000200;0.002796
547511	cg16538390	CYP2E1	10	1	1	60.4048	60.3021	0.10265	Body	rs536768903;rs41283307;rs137917737	23;23;2	0.000799;0.001797;0.000200
844329	cg27029606	CYP27C1	2	1	1	68.3796	68.2716	0.10796	Body	rs537534070;rs557476810	0;6	0.000200;0.000399
90991	cg02622885	CYP2R1	11	1	1	33.9267	33.8104	0.11623	Body	rs551621652	25	0.000200
819335	cg26175971	CYP27A1	2	1	1	19.1809	19.0412	0.13971	Body	rs138189735;rs534844099;rs75897848;rs185591162	49;44;21;16	0.000220;0.000200;0.003395;0.000200
621437	cg19029016	CYP1B1-AS1	2	1	1	55.9539	55.8105	0.14343	Body	rs532127149;rs192311884	1;28	0.000200;0.000200
299222	cg08840230	CYP4F22	19	1	1	46.9158	46.7696	0.14627	5'UTR	rs116593026;rs573583474;rs542936273	1;31;41	0.003794;0.000399;0.000200
620302	cg18988856	CYP3A43;CYP3A43;CYP3A43	7	1	1	84.3295	84.1715	0.15797	TSS200;TSS200;TSS200
251370	cg07382806	CYP4V2	4	1	1	41.9626	41.8044	0.15814	Body	rs546931853	38	0.000200
238953	cg07016288	CYP2D6;CYP2D6	22	1	1	54.5293	54.3577	0.17162	Body;Body	rs200028800;rs200491483;rs368389952;rs78854695;rs202246213	41;35;26;22;21	0.000200;0.001000;0.000599;0.012780;0.000399
170439	cg04968473	CYP1A2	15	1	1	73.5383	73.3593	0.17903	TSS1500
62077	cg01781902	CYP2R1	11	1	1	44.0383	43.8497	0.18865	Body	rs539744364;rs557499003	5;41	0.000399;0.000200
656506	cg20299573	CYP4A11	1	1	1	26.5441	26.3483	0.19582	1stExon	rs555853875	0	0.000200
151234	cg04396421	CYP4F3	19	1	1	41.5076	41.3117	0.19587	TSS1500	rs78661923;rs541257582;rs111782866;rs3794987	0;1;9;17	0.000799;0.000200;0.002396;0.180411
179285	cg05227078	CYP26B1	2	1	1	19.8925	19.6924	0.20008	Body	rs559589614;rs530150605	18;1	0.000200;0.000200
90326	cg02604290	CYP24A1;CYP24A1	20	1	1	22.8809	22.677	0.20392	TSS200;TSS200	rs543649094;rs563855444;rs529569993	27;20;12	0.000200;0.000200;0.000200
618468	cg18916208	CYP19A1;CYP19A1	15	1	1	67.2781	67.056	0.22213	5'UTR;5'UTR	rs28757071	1	0.005591
632054	cg19424531	CYP7B1	8	1	1	37.1654	36.9383	0.22707	TSS200	rs561023699;rs531422567	22;21	0.000200;0.000200
347478	cg10318458	CYP4A11	1	1	1	26.0227	25.7938	0.22888	TSS200	rs528953354;rs541030861;rs559437910;rs532779986	1;2;36;39	0.001597;0.000799;0.000200;0.000200
167569	cg04884908	CYP26B1	2	1	1	5.95034	5.44462	0.505719	1stExon	rs544776719;rs199868322;rs530591207	28;25;17	0.000200;0.000200;0.000200
142635	cg04141948	CYP2W1	7	1	1	51.8358	51.2151	0.62068	Body	rs3817576	35	0.353235
47705	cg01355198	CYP2E1	10	1	1	69.3374	68.715	0.62244	Body	rs533468318;rs201120875;rs28371746;rs142845267	0;12;13;45	0.000200;0.000200;0.003195;0.000220
509232	cg15329467	CYP19A1;CYP19A1;CYP19A1;CYP19A1	15	1	1	40.6402	39.9827	0.65749	1stExon;1stExon;5'UTR;5'UTR	rs549563644;rs28892003	14;30	0.000399;0.003395
97908	cg02824980	CYP4F12	19	1	1	17.7067	16.9929	0.7138	TSS200	rs150971515	49	0.004393
182282	cg05315112	CYP4F3	19	1	1	41.7326	40.8911	0.8415	3'UTR	rs563840317;rs34234124;rs1140855;rs571225169	1;14;24;44	0.000200;0.001997;0.090256;0.000200
111090	cg03208426	CYP26C1	10	1	1	17.8285	16.9444	0.88417	Body	rs527715975;rs547845516	0;12	0.000200;0.000399
220917	cg06496648	CYP4X1	1	1	1	40.307	39.3942	0.91282	TSS1500	rs142560466;rs78030163;rs2055498	31;35;40	0.000200;0.500000;0.036042
151955	cg04418492	CYP7B1;CYP7B1	8	1	1	5.24439	4.2784	0.965988	1stExon;5'UTR	rs191075257	41	0.000799
249631	cg07330330	CYP1A2	15	1	1	78.6217	77.6419	0.97983	Body	rs548871877	1	0.000200
337010	cg10003048	CYP4F11;CYP4F11	19	1	1	19.2624	18.1064	1.15598	TSS1500;TSS1500	rs78210242;rs578078806;rs540600498	0;1;26	0.022564;0.000799;0.000200
635796	cg19557537	CYP39A1	6	1	1	12.8066	11.3539	1.45273	TSS200	rs147838590;rs370356439	26;35	0.003195;0.001597
41879	cg01182309	CYP27B1	12	1	1	21.5638	20.0506	1.51319	Body	rs556234365;rs577642812	17;43	0.000200;0.000200
299080	cg08835790	CYP2U1	4	1	1	69.5902	67.996	1.59422	Body	rs9995856;rs552878623;rs573024250;rs188940956	46;19;13;4	0.101637;0.000399;0.000599;0.000200
436006	cg13142750	CYP21A2;CYP21A2	6	1	1	30.1742	28.3698	1.80439	3'UTR;3'UTR	rs28573154;rs560499982;rs527704007;rs549693151	1;18;24;38	0.216653;0.002396;0.078075;0.000200
296640	cg08761102	CYP1B1	2	1	1	8.30341	6.02767	2.27575	TSS1500
7752	cg00216504	CYP51A1;CYP51A1	7	1	1	16.445	13.9914	2.45367	5'UTR;1stExon
85596	cg02467735	CYP11B2	8	1	1	54.5876	51.377	3.21062	TSS1500	rs61758605;rs61758606;rs61758607;rs144393889	7;16;31;31	0.002796;0.006048;0.006024;0.001997
148768	cg04321714	CYP27B1	12	1	1	33.3229	29.6386	3.68437	Body	rs536827929;rs556272855;rs571422853	15;41;43	0.000200;0.000200;0.000200
788846	cg25075866	CYP2U1	4	0.998413	1	76.5085	76.3018	0.20669	3'UTR	rs140226585;rs150313889;rs138045275	0;1;35	0.003195;0.001597;0.002995
782428	cg24849846	CYP26A1;CYP26A1	10	0.997341	1	10.1625	10.0036	0.15888	TSS1500;TSS200	rs147146881	31	0.000599
780566	cg24785804	CYP26C1	10	0.994337	1	27.7321	27.4849	0.24718	Body	rs548010400	50	0.000399
695219	cg21715189	CYP1B1	2	0.98508	1	32.3642	32.0856	0.27866	TSS1500
730148	cg23008047	CYP2S1	19	0.983041	1	6.76092	6.60907	0.151844	TSS200	rs528554522	9	0.003395
202949	cg05939495	CYP11A1	15	0.978942	1	34.809	34.5121	0.29691	TSS200	rs556547969	0	0.000399
364838	cg10862468	CYP2E1	10	0.977376	1	36.8097	36.5053	0.30441	Body	rs28371741;rs190865156;rs536911142;rs943975	0;8;39;42	0.001997;0.000200;0.000200;0.237420
668766	cg20745775	CYP19A1;CYP19A1	15	0.976215	1	32.0124	31.718	0.29437	5'UTR;5'UTR	rs150584221;rs547136384	26;2	0.000998;0.000200
592399	cg17995626	CYP1B1-AS1	2	0.975944	1	20.8102	20.5609	0.24932	Body
818397	cg26144569	CYP1B1	2	0.970236	1	41.2345	40.9085	0.32594	TSS1500
410968	cg12330748	CYP19A1;CYP19A1	15	0.970052	1	51.2955	50.9658	0.32973	5'UTR;5'UTR	rs544019991;rs565406789;rs532851451;rs541023576	0;34;50;51	0.000200;0.000200;0.000200;0.000200
147241	cg04276484	CYP46A1	14	0.967495	1	1.8995	1.77397	0.125535	1stExon	rs569975911	0	0.000200
760995	cg24094625	CYP19A1;CYP19A1	15	0.964283	1	62.4168	62.0951	0.32168	5'UTR;5'UTR
200332	cg05867406	CYP3A5;CYP3A5;CYP3A5;CYP3A5;CYP3A5	7	0.963738	1	85.8174	85.6198	0.19752	5'UTR;Body;Body;5'UTR;Body	rs146495773;rs538151388	33;1	0.000200;0.000200
239852	cg07043857	CYP19A1;CYP19A1	15	0.956208	1	86.6947	86.4955	0.19915	Body;Body	rs201842322;rs142652579;rs146495071	1;9;11	0.000599;0.000200;0.000220
710948	cg22303930	CYP20A1	2	0.955745	1	4.46532	4.30649	0.158829	Body
237081	cg06961025	CYP4Z2P	1	0.953999	1	57.8693	57.5161	0.35324	TSS1500	rs147397275;rs551981126;rs181144478	48;46;1	0.005791;0.000399;0.001198
162535	cg04738224	CYP4F22	19	0.942738	1	16.7355	16.4611	0.2744	TSS1500	rs573182078;rs112222025;rs111337143	37;22;14	0.000200;0.500000;0.000200
485582	cg14576616	CYP51A1;CYP51A1	7	0.94166	1	1.71382	1.5709	0.14292	5'UTR;TSS200	rs570345075;rs535747801;rs556005178	48;28;21	0.000200;0.001597;0.000200
651397	cg20107306	CYP4Z1	1	0.941049	1	76.7257	76.4317	0.294	Body	rs368442583	1	0.000200
778748	cg24722099	CYP27B1;CYP27B1	12	0.934993	1	17.0532	16.7656	0.28756	5'UTR;1stExon	rs577501884	42	0.000200
583401	cg17681313	CYP20A1;CYP20A1	2	0.927719	1	15.6103	15.3238	0.28653	1stExon;5'UTR
595917	cg18115248	CYP2B6	19	0.925659	1	50.7307	50.3121	0.41857	TSS1500
232755	cg06837499	CYP11A1;CYP11A1	15	0.920907	1	81.9847	81.7027	0.28195	Body;5'UTR	rs562164788;rs150562828	20;2	0.000799;0.003794
58312	cg01666163	CYP19A1;CYP19A1	15	0.914494	1	88.4569	88.2303	0.22661	5'UTR;5'UTR	rs530192973;rs548378371;rs61199151;rs28757081	36;26;20;19	0.000399;0.000200;0.002196;0.029054
779383	cg24742599	CYP24A1;CYP24A1;CYP24A1;CYP24A1	20	0.913443	1	81.2352	80.9371	0.29812	ExonBnd;ExonBnd;Body;Body	rs528653327;rs552082262	15;26	0.000200;0.000200
603084	cg18368599	CYP27C1	2	0.908912	1	49.4344	48.9828	0.45166	Body	rs183767148	39	0.000399
562593	cg17014018	CYP2C18;CYP2C18	10	0.907457	1	69.2927	68.8986	0.39406	TSS1500;TSS1500	rs187072977;rs191458268;rs577804224;rs540046306;rs181967772	38;35;22;15;2	0.000200;0.000799;0.000200;0.000399;0.000200
810486	cg25856383	CYP1B1;CYP1B1	2	0.903957	1	7.58124	7.34247	0.238768	1stExon;5'UTR	rs552932800;rs34819684	39;40	0.001198;0.005020
500883	cg15055355	CYP26A1;CYP26A1	10	0.902399	1	6.38806	6.1611	0.226953	TSS200;5'UTR	rs533727979	49	0.000200
805219	cg25662807	CYP26B1;CYP26B1	2	0.890594	1	18.6226	18.2602	0.36245	TSS1500;TSS1500	rs115075637	1	0.004593
75220	cg02162897	CYP1B1	2	0.888095	1	31.3965	30.9452	0.45131	Body
59611	cg01708765	CYP1B1-AS1	2	0.887496	1	13.8681	13.5451	0.32293	Body	rs114165479;rs575968609	46;39	0.023762;0.000200
480899	cg14446103	CYP19A1;CYP19A1	15	0.885568	1	76.1268	75.746	0.38076	5'UTR;5'UTR	rs28757106;rs540761950;rs559434369	0;27;35	0.005192;0.000200;0.000200
631671	cg19411094	CYP27C1	2	0.884682	1	50.4177	49.9201	0.49762	Body	rs569619864	5	0.000200
42411	cg01198539	CYP4F11;CYP4F11	19	0.884286	1	35.561	35.0851	0.47592	3'UTR;3'UTR	rs45439100;rs139092762;rs578112167;rs534405651	0;1;22;45	0.022364;0.001198;0.000200;0.000200
175646	cg05120028	CYP24A1;CYP24A1	20	0.884086	1	30.7431	30.288	0.4551	TSS200;TSS200	rs377383414;rs536169079	17;10	0.002796;0.007987
142595	cg04141107	CYP2D6;CYP2D6	22	0.882784	1	17.7838	17.4177	0.36608	TSS1500;TSS1500	rs59360719;rs186443092;rs544863334;rs557254045	47;40;24;1	0.001997;0.000599;0.000200;0.000399
95431	cg02751430	CYP7B1	8	0.880978	1	59.3843	58.8978	0.48652	Body	rs141763268	1	0.000200
584689	cg17725512	CYP2C18;CYP2C18	10	0.879873	1	55.7897	55.2909	0.49879	Body;Body	rs186174073;rs556757426;rs114439291	48;15;11	0.000200;0.000200;0.006190
445816	cg13447847	CYP2U1	4	0.877764	1	81.6388	81.2984	0.34044	Body
508007	cg15286970	CYP19A1;CYP19A1	15	0.873229	1	82.3087	81.9695	0.33921	5'UTR;5'UTR	rs115507736;rs375261934	39;1	0.002396;0.000399
845278	cg27061049	CYP2J2	1	0.869792	1	41.0394	40.5203	0.51919	TSS1500	rs17119890	37	0.000100
77287	cg02226239	CYP11B2	8	0.869248	1	36.9025	36.3941	0.50844	1stExon	rs63748989;rs5281;rs367950425	45;11;2	0.001805;0.002496;0.000200
169861	cg04950384	SLC25A27;SLC25A27;CYP39A1	6	0.867866	1	4.79041	4.55242	0.237995	5'UTR;1stExon;TSS1500	rs996876;rs189159541	43;37	0.000000;0.000998
312082	cg09233204	CYP26C1	10	0.865623	1	80.7411	80.3755	0.36568	TSS1500	rs533840462	36	0.000200
241053	cg07078841	CYP1B1;CYP1B1	2	0.86401	1	7.17229	6.89934	0.272944	1stExon;5'UTR	rs551966690;rs564142274;rs146603044	15;41;50	0.000200;0.000200;0.002796
783047	cg24869186	CYP4A22	1	0.863593	1	82.4739	82.1243	0.3496	Body	rs138871387;rs72894561;rs531385290	22;34;46	0.007788;0.019369;0.000200
474029	cg14250048	CYP2E1	10	0.859357	1	35.3345	34.8139	0.52059	TSS200
287173	cg08472147	CYP2E1	10	0.85508	1	28.6127	28.1199	0.49286	TSS1500	rs539905512;rs556399734;rs114646210	1;12;49	0.000200;0.000200;0.003195
425719	cg12806497	CYP27A1	2	0.846637	1	75.578	75.1346	0.44342	Body
328231	cg09729955	CYP17A1	10	0.84561	1	34.9234	34.3798	0.54353	TSS1500	rs553169155	9	0.000399
570429	cg17262932	CYP4V2	4	0.839615	1	7.01746	6.7234	0.294058	TSS200	rs577277539;rs549805175;rs7662717;rs575598063;rs180866229;rs560870580;rs574483318	4;12;18;21;29;31;43	0.006589;0.000200;0.137780;0.000200;0.000200;0.002796;0.000200
695976	cg21745599	CYP4F3	19	0.837025	1	40.2383	39.6599	0.57836	Body	rs145586542;rs547830426	1;32	0.000399;0.000200
387002	cg11574612	CYP39A1;CYP39A1	6	0.830522	1	11.0278	10.6699	0.35793	5'UTR;1stExon
577628	cg17487799	CYP7B1	8	0.821496	1	26.4895	25.9568	0.53272	Body	rs574258349;rs10957322	27;1	0.000200;0.213858
44812	cg01270444	CYP51A1-AS1;CYP51A1-AS1	7	0.816341	1	68.9011	68.3531	0.54805	Body;Body	rs74816342	2	0.006789
637208	cg19608105	CYP2U1	4	0.808131	1	8.54725	8.20047	0.346772	TSS1500	rs183390150;rs569950859;rs186789169	40;6;3	0.000200;0.001398;0.000200
625984	cg19201144	CYP27C1	2	0.806314	1	52.4739	51.8305	0.64342	Body	rs149065640;rs138682404;rs146272230	2;7;22	0.000220;0.002396;0.002995
2021	cg00054210	CYP7B1	8	0.805111	1	56.2977	55.6611	0.63657	TSS1500	rs189871029	46	0.000399
748714	cg23663824	CYP4V2	4	0.804598	1	14.3212	13.8902	0.43097	TSS200	rs577277539;rs549805175;rs7662717;rs575598063;rs180866229;rs560870580	18;26;32;35;43;45	0.006589;0.000200;0.137780;0.000200;0.000200;0.002796
640408	cg19721068	CYP2E1	10	0.795315	1	48.3577	47.6904	0.66733	Body	rs112863932	1	0.002196
634531	cg19513890	CYP2D7P1	22	0.79028	1	44.7916	44.1173	0.67428	Body	rs191494653;rs184023369	18;12	0.003395;0.009784
162722	cg04743066	CYP4F22	19	0.788851	1	43.768	43.0928	0.67524	TSS1500	rs572087825	44	0.000399
535640	cg16175013	CYP4F22	19	0.784038	1	31.5837	30.9518	0.63187	5'UTR
188186	cg05492904	CYP19A1;CYP19A1	15	0.782886	1	64.4971	63.861	0.63614	5'UTR;5'UTR	rs575638499	2	0.000200
320575	cg09490603	CYP11A1;CYP11A1;CYP11A1	15	0.782806	1	7.88938	7.52813	0.361249	1stExon;Body;5'UTR	rs546236728	41	0.000200
355650	cg10572035	CYP4F29P	21	0.780577	1	55.4373	54.7535	0.68384	TSS200	rs562036434;rs531070655;rs550669763;rs372164231;rs531238803	0;9;15;34;41	0.000200;0.000799;0.000200;0.002796;0.002196
97585	cg02814457	CYP2J2	1	0.780221	1	41.2946	40.6094	0.68516	TSS200	rs556452627	27	0.000200
480155	cg14424631	CYP19A1;CYP19A1	15	0.779615	1	58.4662	57.7916	0.67469	Body;Body	rs527950867	32	0.000399
431003	cg12978433	CYP24A1;CYP24A1	20	0.776966	1	48.7546	48.0535	0.7011	1stExon;1stExon	rs527394772;rs566481776;rs564693272;rs61749689	1;13;14;49	0.000399;0.000799;0.000200;0.008187
49851	cg01416891	CYP26C1	10	0.775342	1	38.7347	38.0493	0.68542	TSS200	rs530006924;rs1538648;rs373762201	51;34;25	0.000200;0.090555;0.004792
297922	cg08802144	CYP4F3;CYP4F3;CYP4F3	19	0.771074	1	24.5388	23.9443	0.59454	TSS1500;TSS1500;TSS1500	rs188730572;rs558565993	51;1	0.001198;0.000599
817816	cg26124860	CYP8B1	3	0.763093	1	79.4511	78.9346	0.51652	TSS1500
808694	cg25788983	CYP11A1;CYP11A1	15	0.762895	1	28.0866	27.4459	0.6407	Body;5'UTR	rs181789750	21	0.000998
835469	cg26727710	CYP1B1-AS1	2	0.736423	1	75.0793	74.4679	0.61132	Body	rs150334907;rs181275009;rs439230	0;1;17	0.000399;0.000399;0.249700
193460	cg05654672	CYP3A7;CYP3A7-CYP3A51P;CYP3A7-CYP3A51P;CYP3A7	7	0.73154	1	56.6345	55.8644	0.77008	ExonBnd;ExonBnd;Body;Body	rs574715990;rs116248418	2;1	0.000200;0.000599
168332	cg04905829	CYP27B1;CYP27B1	12	0.727556	1	19.5266	18.9255	0.60109	5'UTR;1stExon
749865	cg23699588	CYP19A1;CYP19A1	15	0.70691	1	78.1192	77.5071	0.61207	5'UTR;5'UTR
368648	cg10985347	CYP27C1	2	0.706093	1	48.6571	47.8234	0.83369	TSS200
171901	cg05010179	CYP1A1	15	0.705491	1	3.1154	2.77849	0.336917	TSS1500	rs138417196	16	0.003395
336415	cg09984469	CYP26B1	2	0.698094	1	7.04338	6.61707	0.426311	Body
434926	cg13106148	CYP19A1;CYP19A1	15	0.694508	1	55.5776	54.7349	0.84265	5'UTR;5'UTR	rs59236653;rs150972916;rs116712458	0;8;47	0.010982;0.147963;0.004593
435683	cg13132577	CYP2J2	1	0.69299	1	35.3295	34.5137	0.81579	Body	rs551720787	9	0.001198
199288	cg05835416	CYP2C18;CYP2C18	10	0.690418	1	44.1313	43.2724	0.85884	TSS1500;TSS1500	rs531650077;rs541877764;rs561759594;rs546372263;rs530784181	41;36;23;22;3	0.000200;0.000200;0.000799;0.000599;0.000399
45657	cg01295477	CYP20A1	2	0.685497	1	5.2962	4.89549	0.400715	Body	rs557496090	25	0.000200
592444	cg17997279	CYP24A1;CYP24A1	20	0.684303	1	63.0657	62.2469	0.81882	TSS1500;TSS1500	rs577531146;rs536768701;rs2248359	1;21;46	0.000200;0.000200;0.449281
540784	cg16332610	CYP11A1;CYP11A1;CYP11A1	15	0.680707	1	7.86157	7.40189	0.459679	1stExon;Body;5'UTR	rs533223069	47	0.003994
114421	cg03307911	CYP24A1;CYP24A1	20	0.678154	1	23.7945	23.0649	0.72956	TSS200;TSS200	rs543649094;rs563855444;rs529569993	39;32;24	0.000200;0.000200;0.000200
645302	cg19889264	CYP1A1	15	0.675015	1	6.71078	6.27011	0.440674	TSS1500	rs546673825	17	0.000998
216789	cg06368932	CYP24A1;CYP24A1;CYP24A1;CYP24A1	20	0.674756	1	57.2271	56.355	0.87211	1stExon;1stExon;5'UTR;5'UTR
153999	cg04482003	CYP2U1	4	0.669219	1	3.95543	3.57148	0.383956	TSS200	rs369089356;rs1493128;rs558001918	35;38;41	0.001797;0.175319;0.001198
49583	cg01409498	CYP2B7P1	19	0.667126	1	62.9007	62.05	0.85069	TSS1500	rs529982180;rs548488922;rs10543656	25;28;37	0.000200;0.000399;0.388179
361255	cg10749607	CYP4A22	1	0.664028	1	24.8264	24.0616	0.76479	1stExon	rs140286985;rs137980355;rs534701920	37;18;17	0.000220;0.000220;0.000200
632214	cg19430423	CYP2S1	19	0.662518	1	68.018	67.2067	0.81132	Body	rs561276792	35	0.000599
430069	cg12946856	CYP4Z2P	1	0.66094	1	35.6847	34.8092	0.87546	Body	rs2653924	40	0.125200
859471	cg27547967	CYP4Z2P	1	0.659156	1	33.9832	33.117	0.8662	TSS1500	rs139251260;rs189639159;rs562043763;rs574119518	1;36;37;38	0.003594;0.000599;0.000200;0.000200
742366	cg23440155	CYP4B1;CYP4B1	1	0.6585	1	73.1874	72.4326	0.75483	TSS200;TSS200	rs551981961;rs564407373;rs531805116;rs550009861	46;41;18;1	0.000200;0.000200;0.000200;0.000200
638278	cg19645066	CYP2A6	19	0.656302	1	34.5913	33.7154	0.87593	Body	rs185545560;rs527966463;rs561452609;rs145393137;rs56256500;rs141659852;rs538011777;rs568811809	1;10;27;28;29;39;40;48	0.000200;0.000200;0.001597;0.001597;0.002596;0.000220;0.000200;0.003195
586618	cg17790333	CYP11A1	15	0.655416	1	77.9181	77.2303	0.68783	TSS200	rs145149444;rs538989387;rs553869860	1;40;50	0.000799;0.000799;0.000399
851728	cg27288725	CYP46A1	14	0.651865	1	2.79353	2.42415	0.36938	TSS1500
549759	cg16605823	CYP27A1	2	0.649569	1	85.4885	84.9353	0.55323	Body	rs528814735	7	0.000200
507258	cg15260519	CYP4V2	4	0.643601	1	11.5201	10.9461	0.57407	Body	rs562331817;rs80250369	15;23	0.000599;0.040934
28149	cg00790395	CYP26C1	10	0.64271	1	20.6937	19.9544	0.73932	Body
809343	cg25814224	CYP19A1;CYP19A1	15	0.641683	1	76.5011	75.7703	0.73083	5'UTR;5'UTR
53563	cg01526453	CYP3A4;CYP3A4	7	0.637308	1	71.9	71.0941	0.80594	Body;Body	rs532195938;rs547184133;rs35587942	0;6;38	0.000399;0.000200;0.002895
438831	cg13233725	CYP24A1;CYP24A1	20	0.627602	1	82.7893	82.154	0.6353	3'UTR;3'UTR	rs34599923;rs531909384;rs188181796	48;22;2	0.000998;0.000200;0.000200
476288	cg14313646	CYP19A1;CYP19A1	15	0.62198	1	81.3783	80.7074	0.67091	5'UTR;5'UTR	rs570309612	46	0.000200
830582	cg26558485	CYP4X1;CYP4X1	1	0.619167	1	4.48943	4.05195	0.437482	1stExon;5'UTR	rs150525877;rs191352151;rs536043584;rs554383978	51;25;16;1	0.000200;0.000399;0.000200;0.002396
813890	cg25984597	CYP4F2	19	0.616652	1	62.609	61.6653	0.94371	TSS200	rs537108568	1	0.000200
845475	cg27067618	CYP4F3	19	0.614202	1	16.1762	15.4745	0.70172	5'UTR	rs187406779	21	0.000399
717453	cg22549041	CYP1A1	15	0.613702	1	59.8942	58.9243	0.96987	TSS1500	rs3809585;rs36074335	38;43	0.017173;0.002596
159649	cg04650417	CYP4F12;CYP4F12	19	0.610961	1	39.6264	38.6355	0.99086	Body;Body	rs673020;rs559839571	46;47	0.010284;0.000200
361315	cg10751811	CYP4Z1	1	0.610501	1	21.8091	21.0047	0.80444	Body
187530	cg05473257	CYP2E1	10	0.606246	1	26.1892	25.3146	0.87465	Body	rs577268888	16	0.000200
622336	cg19062489	CYP4F22	19	0.601806	1	17.1812	16.4439	0.73723	Body
486880	cg14613832	CYP26A1;CYP26A1	10	0.596053	1	4.37108	3.91753	0.453553	TSS200;5'UTR	rs533727979	38	0.000200
158405	cg04609350	CYP26A1;CYP26A1	10	0.59554	1	17.92	17.1602	0.75974	TSS1500;TSS200	rs147146881	27	0.000599
758333	cg24002213	CYP51A1;CYP51A1	7	0.588464	1	2.39384	1.98851	0.405327	TSS200;TSS1500	rs145976943;rs541178051;rs564584193	0;13;34	0.000599;0.000200;0.000200
648607	cg20004910	CYP1A1	15	0.578466	1	5.43857	4.9415	0.497068	TSS1500	rs3826041;rs538400980	38;49	0.425519;0.004992
279202	cg08228804	CYP2R1	11	0.578011	1	53.9448	52.8763	1.06845	TSS1500	rs555275605;rs573279503	2;1	0.000399;0.000200
643744	cg19834071	CYP2S1	19	0.576397	1	8.13989	7.57065	0.569243	TSS200	rs376296444;rs545869866	35;14	0.000200;0.000200
605418	cg18451022	CYP1B1;CYP1B1	2	0.576027	1	14.6522	13.9314	0.72083	1stExon;5'UTR	rs551966690;rs564142274;rs146603044	8;34;43	0.000200;0.000200;0.002796
190008	cg05549655	CYP1A1	15	0.573892	1	23.7568	22.8651	0.89167	TSS1500	rs36090160	42	0.015974
301742	cg08911208	CYP2W1	7	0.561448	1	38.8166	37.737	1.07953	Body	rs563049008;rs71538132;rs551703327	32;21;4	0.000200;0.005990;0.000200
741173	cg23397427	CYP19A1;CYP19A1	15	0.550636	1	78.1885	77.3541	0.83445	5'UTR;5'UTR	rs541541961;rs563016885	26;15	0.000200;0.000200
429545	cg12931909	CYP11A1;CYP11A1	15	0.54914	1	89.8361	89.2839	0.55223	Body;Body	rs572665499;rs74522504;rs555219883	0;1;29	0.000200;0.000799;0.000000
783845	cg24896109	CYP51A1;CYP51A1;CYP51A1	7	0.548277	1	5.51155	4.98538	0.526168	5'UTR;TSS200;1stExon	rs186981322;rs553499071	45;42	0.000399;0.000200
61750	cg01773376	CYP4F22	19	0.545392	1	16.3364	15.539	0.79741	TSS200	rs534911413	22	0.000200
588431	cg17852385	CYP1A1	15	0.537373	1	31.8605	30.7965	1.06393	TSS1500	rs374583096	10	0.000399
270174	cg07954324	CYP11B2	8	0.5299	1	33.6227	32.5258	1.0969	TSS200	rs61758597;rs5305	42;38	0.001779;0.050000
549825	cg16608318	CYP4F22	19	0.529076	1	12.2519	11.5268	0.72515	Body
168079	cg04899273	CYP2C18;CYP2C18	10	0.526085	1	24.4961	23.5146	0.98158	TSS200;TSS200	rs549074533;rs186302859	31;2	0.000599;0.000200
749099	cg23676798	CYP51A1;CYP51A1	7	0.522846	1	8.82519	8.18165	0.643544	5'UTR;TSS200	rs570345075;rs535747801;rs556005178	15;35;42	0.000200;0.001597;0.000200
787544	cg25028129	CYP2B6	19	0.521494	1	25.0978	24.0985	0.99924	Body	rs189195985;rs531203043;rs549804083	0;7;8	0.001797;0.000200;0.001797
774620	cg24582168	CYP24A1;CYP24A1	20	0.520431	1	33.7699	32.6537	1.11616	Body;Body
855513	cg27413025	CYP20A1;CYP20A1	2	0.516522	1	13.5546	12.7817	0.77293	1stExon;5'UTR
12504	cg00353139	CYP1A1	15	0.515809	1	5.83169	5.26599	0.565701	TSS200	rs552361034;rs570421098	49;44	0.000200;0.000200
833689	cg26669393	CYP2B6	19	0.512423	1	72.736	71.7369	0.99908	3'UTR	rs144683195;rs189966711;rs544494883	50;44;2	0.002196;0.002196;0.000200
780837	cg24794857	CYP4V2	4	0.512237	1	9.01608	8.35568	0.660401	Body	rs190298766;rs569914724	31;12	0.000200;0.000200
800074	cg25480102	CYP27A1	2	0.508295	1	45.5792	44.3648	1.21437	TSS1500	rs145194389	29	0.005391
300795	cg08883853	CYP2W1	7	0.507017	1	12.8174	12.0505	0.76683	Body	rs533054637;rs184035308	12;39	0.000399;0.000399
685236	cg21343508	CYP2C18;CYP2C18	10	0.505615	1	77.4854	76.5674	0.91796	TSS1500;TSS1500	rs541237296;rs180690039;rs557950792	4;18;42	0.000399;0.000200;0.000998
298235	cg08811988	CYP4Z1	1	0.503795	1	22.533	21.5489	0.9841	Body	rs559263727	10	0.001198
240334	cg07057636	CYP1B1	2	0.497451	1	11.0265	10.2945	0.73203	TSS200
58090	cg01659133	CYP2F1	19	0.497295	1	80.2851	79.4176	0.86748	Body	rs73545059	11	0.065695
115227	cg03330425	CYP11B1;CYP11B1	8	0.492223	1	25.2572	24.2053	1.05187	TSS200;TSS200	rs539054150;rs5280	50;12	0.000200;0.073283
855924	cg27426425	CYP1A1	15	0.49082	1	2.79917	2.30652	0.492643	TSS1500
51500	cg01465364	CYP2E1	10	0.48269	1	37.7472	36.5209	1.22636	TSS200
352658	cg10481417	CYP1A1	15	0.476318	1	7.30405	6.65485	0.649199	TSS1500	rs552214118	42	0.002196
366776	cg10925943	CYP27A1	2	0.475602	1	51.5033	50.221	1.28225	Body
255665	cg07512206	CYP4F8	19	0.472386	1	29.9673	28.8065	1.16071	TSS200	rs10417069;rs563994928	0;35	0.010184;0.000200
770758	cg24445796	CYP4F22	19	0.471407	1	51.432	50.1406	1.29131	TSS1500	rs566955809;rs74792929;rs529739770;rs150917224	0;11;26;27	0.000399;0.500000;0.000399;0.000200
761437	cg24110768	CYP27B1	12	0.463773	1	22.018	20.978	1.04001	Body	rs529738756	45	0.005391
125128	cg03620853	CYP2S1	19	0.460789	1	4.4338	3.86113	0.572665	TSS200	rs376296444;rs545869866	23;44	0.000200;0.000200
474667	cg14267754	CYP3A43;CYP3A43;CYP3A43	7	0.459664	1	71.7875	70.6784	1.10907	TSS1500;TSS1500;TSS1500	rs182535793;rs558955043	1;10	0.000200;0.000399
655592	cg20266498	CYP19A1;CYP19A1	15	0.454785	1	37.5891	36.307	1.28211	TSS1500;TSS1500	rs752760	18	0.368211
424086	cg12752627	CYP26C1	10	0.445158	1	49.2525	47.9023	1.35023	Body	rs540884657	8	0.000200
559726	cg16919930	CYP4F29P	21	0.439834	1	35.3773	34.0859	1.29137	TSS1500	rs557902529;rs185176337	3;16	0.000599;0.001997
584274	cg17712828	CYP26A1;CYP26A1	10	0.432967	1	8.40465	7.67377	0.730875	TSS200;5'UTR
147933	cg04297664	CYP46A1	14	0.426049	1	5.78373	5.132	0.651731	TSS1500
597656	cg18174075	CYP2C18;CYP2C18	10	0.424424	1	43.5386	42.1539	1.38464	TSS200;TSS200	rs549074533;rs186302859	1;30	0.000599;0.000200
424055	cg12751354	CYP24A1;CYP24A1	20	0.42223	1	71.6819	70.5015	1.18043	3'UTR;3'UTR	rs538344226	10	0.000399
66814	cg01919118	CYP1A1	15	0.421751	1	6.06215	5.39651	0.665648	TSS1500	rs546673825;rs567821428;rs535044141	48;21;18	0.000998;0.000200;0.000200
619498	cg18956481	CYP24A1;CYP24A1;CYP24A1;CYP24A1	20	0.417541	1	60.0975	58.7404	1.35705	5'UTR;1stExon;1stExon;5'UTR
349695	cg10387890	CYP4X1	1	0.40797	1	10.6038	9.773	0.830776	1stExon	rs527743703	43	0.000799
827817	cg26466181	CYP19A1;CYP19A1	15	0.407924	1	82.9889	82.0613	0.92755	5'UTR;5'UTR	rs57062469	0	0.011182
525417	cg15847600	CYP11B2	8	0.40621	1	33.7053	32.3635	1.34178	Body	rs542797226;rs36018151;rs61248603;rs57117244;rs397978895;rs544233594;rs562509678	44;23;21;20;20;15;4	0.000998;0.295128;0.176717;0.176917;0.016187;0.000200;0.000200
392169	cg11735238	CYP1B1	2	0.406051	1	33.8189	32.4754	1.34355	5'UTR	rs552119047;rs4987134	51;50	0.000200;0.011881
91423	cg02633955	CYP46A1	14	0.405543	1	86.4004	85.5769	0.82347	Body	rs34832190;rs28787321;rs1958318	42;24;19	0.277756;0.440695;0.007987
620203	cg18984983	CYP2E1	10	0.400727	1	35.4706	34.0962	1.37435	Body	rs537642960	33	0.000200
277562	cg08178764	CYP4F2	19	0.395944	1	29.2001	27.9026	1.29752	Body	rs566113624;rs3093134;rs555093362;rs556639511	5;22;47;50	0.000200;0.500000;0.000200;0.000200
590897	cg17940908	CYP27C1	2	0.389712	1	64.0587	62.6866	1.37209	TSS1500	rs148123964	3	0.004393
570675	cg17271338	CYP4V2	4	0.383824	1	3.92144	3.29521	0.626234	TSS1500	rs565028826;rs6813815	14;49	0.000799;0.133786
402583	cg12060132	CYP4A11	1	0.382025	1	26.2713	24.9985	1.27276	3'UTR	rs12735774;rs550253018;rs12735775;rs11211405	1;4;7;16	0.498003;0.001797;0.498003;0.291534
75007	cg02156704	CYP11B2;CYP11B2	8	0.380455	1	38.5177	37.0679	1.44987	ExonBnd;Body	rs138231115	2	0.000220
233443	cg06857304	CYP26C1	10	0.373344	1	36.3871	34.9422	1.44487	Body
423114	cg12720083	CYP2D6;CYP2D6	22	0.357053	1	85.0412	84.1028	0.93837	1stExon;1stExon	rs146838345;rs139638916;rs118203758;rs5030862;rs146558635;rs373243894;rs149136787;rs143218187;rs151226748;rs1065852	37;34;32;31;30;29;18;15;9;7	0.000228;0.000229;0.000599;0.000230;0.000230;0.000200;0.000234;0.000471;0.000240;0.119010
82091	cg02363721	CYP39A1;CYP39A1;CYP39A1	6	0.354471	1	75.3943	74.1648	1.22945	5'UTR;Body;Body	rs571058946;rs201017936;rs2295003;rs568523296;rs192703562	0;1;30;39;40	0.000599;0.000799;0.053514;0.000200;0.000399
185779	cg05416055	CYP11B1;CYP11B1	8	0.344858	1	33.5619	32.0873	1.47462	Body;Body	rs200318572;rs186769755;rs575146428;rs61751136	1;30;37;40	0.000200;0.000998;0.000399;0.000699
798509	cg25424194	CYP2A7;CYP2A7;CYP2A7;CYP2A7	19	0.344003	1	31.8872	30.4353	1.45185	5'UTR;1stExon;5'UTR;1stExon	rs555608091;rs182571506;rs189226946;rs556460163	0;9;11;19	0.000599;0.001398;0.001597;0.000200
412620	cg12387434	LOC729739;CYP11A1;CYP11A1	15	0.343794	1	30.4307	29.0019	1.42876	TSS1500;Body;5'UTR
316745	cg09372051	CYP4F22	19	0.34186	1	23.0296	21.7466	1.28303	5'UTR	rs186042657;rs116529259	17;47	0.000799;0.010383
730596	cg23022457	CYP1A2	15	0.341302	1	83.0468	82.0159	1.03096	TSS1500	rs552972426;rs574649552;rs535402025;rs140904510	45;17;3;1	0.000200;0.001198;0.000200;0.003395
329766	cg09778949	CYP3A43;CYP3A43;CYP3A43;CYP3A43;CYP3A43;CYP3A43	7	0.340499	1	69.3417	67.9477	1.39399	Body;Body;Body;Body;Body;Body	rs529072834;rs550799109	34;2	0.000200;0.000200
425583	cg12802310	CYP1B1	2	0.340267	1	38.9085	37.3607	1.54782	TSS1500	rs567361571;rs534693355	49;4	0.000200;0.000200
445165	cg13430145	CYP4F24P	19	0.339941	1	49.0996	47.5051	1.59456	TSS1500	rs559585237	17	0.000200
604344	cg18413900	CYP27B1	12	0.339205	1	48.9222	47.3257	1.59644	TSS200	rs113298639;rs139289916	6;2	0.012380;0.001797
479493	cg14407177	CYP1B1	2	0.331896	1	82.2965	81.2246	1.07183	Body	rs145488651;rs528878630;rs147998053	31;4;1	0.000399;0.000200;0.000221
828850	cg26501689	CYP4A22;CYP4A22	1	0.327683	1	45.3109	43.691	1.61985	TSS200;TSS200	rs563473053;rs530681683;rs549470425;rs561196079;rs141842473;rs199678331	15;16;22;31;36;36	0.006190;0.006190;0.007987;0.007987;0.003994;0.001500
186931	cg05454237	CYP2R1	11	0.317095	1	15.3656	14.248	1.11765	TSS200	rs187639972	51	0.000998
750464	cg23719916	CYP19A1;CYP19A1	15	0.313594	1	84.9045	83.8927	1.01174	Body;Body
311246	cg09208540	CYP2E1	10	0.312117	1	59.6157	58.0063	1.60937	TSS1500	rs562702762	23	0.000200
358341	cg10655371	CYP51A1;CYP51A1	7	0.311286	1	67.3072	65.8072	1.5001	Body;Body	rs190739455;rs182066668	17;2	0.000599;0.000399
14970	cg00420847	CYP2A7;CYP2A7;CYP2A7;CYP2A7	19	0.309744	1	52.7643	51.0994	1.66488	5'UTR;1stExon;5'UTR;1stExon	rs187280527;rs191746810;rs183836750	1;23;38	0.000200;0.000200;0.000599
131108	cg03797501	CYP1A1	15	0.306416	1	4.20455	3.48673	0.717817	TSS1500	rs550178336;rs569180029;rs4646418	14;32;43	0.000200;0.000200;0.003994
360055	cg10710468	CYP2A13	19	0.304919	1	29.4166	27.9171	1.4995	Body	rs147780705;rs113145635;rs534420677	37;33;26	0.002796;0.000399;0.000200
20192	cg00565882	CYP1B1	2	0.301673	1	27.6777	26.2053	1.47245	Body	rs538382460;rs72889744	22;2	0.000799;0.000200
514341	cg15496634	CYP1B1-AS1	2	0.300722	1	57.6699	56.0118	1.65809	Body	rs146015814	2	0.005990
708649	cg22215700	CYP2U1	4	0.289653	1	9.7396	8.7747	0.964903	TSS1500	rs183390150;rs569950859;rs186789169	5;39;42	0.000200;0.001398;0.000200
585787	cg17760678	CYP2J2	1	0.289491	1	44.2461	42.5301	1.71598	TSS200	rs577951658;rs545273442;rs192249016	22;26;34	0.000200;0.000200;0.001997
745497	cg23549225	CYP1B1	2	0.286713	1	6.64168	5.79694	0.844741	TSS1500	rs547941799	45	0.000599
623676	cg19111801	CYP19A1;CYP19A1	15	0.28359	1	75.8927	74.5283	1.36443	5'UTR;5'UTR	rs77295334;rs59944627;rs565472999;rs374358556;rs541044476	1;6;13;32;44	0.003395;0.209065;0.000200;0.001597;0.000200
92809	cg02673418	CYP24A1;CYP24A1	20	0.281969	1	24.0673	22.6321	1.4352	TSS1500;TSS1500	rs187147516;rs542198674	6;43	0.009784;0.143970
656640	cg20303886	CYP4F3;CYP4F3;CYP4F3	19	0.281347	1	29.9498	28.3832	1.56659	Body;Body;Body	rs146545263	1	0.000998
206574	cg06049781	CYP26B1	2	0.278678	1	15.2104	14.0288	1.1816	Body	rs531021028;rs552308713	18;3	0.001797;0.003395
797159	cg25376393	CYP11B1;CYP11B1	8	0.274994	1	39.5784	37.8559	1.72246	Body;Body	rs557707841;rs5290;rs141368413;rs147004517	44;25;23;1	0.000200;0.001797;0.001198;0.000221
267201	cg07865275	CYP4Z1	1	0.274551	1	27.0527	25.5293	1.52333	Body	rs546125348;rs2134470;rs2742089	31;14;2	0.000200;0.500000;0.000399
104415	cg03009196	CYP2J2	1	0.274232	1	45.972	44.2066	1.76539	TSS200	rs556452627	20	0.000200
217338	cg06384523	CYP11A1;CYP11A1	15	0.273421	1	58.943	57.2227	1.72029	TSS200;Body	rs552282522	23	0.000200
212810	cg06240412	CYP24A1;CYP24A1;CYP24A1;CYP24A1	20	0.269775	1	79.5136	78.2304	1.28319	ExonBnd;ExonBnd;Body;Body	rs571886397	1	0.000200
74556	cg02143877	CYP24A1;CYP24A1;CYP24A1;CYP24A1	20	0.267694	1	51.8775	50.093	1.78457	5'UTR;1stExon;1stExon;5'UTR
66734	cg01916429	CYP19A1;CYP19A1	15	0.265496	1	68.7747	67.1886	1.58612	5'UTR;5'UTR	rs568863875;rs539475653	40;50	0.000200;0.000599
383999	cg11473616	CYP1A2	15	0.264708	1	74.5133	73.066	1.44729	TSS200	rs563021865	22	0.000200
246133	cg07225966	CYP26C1	10	0.261558	1	51.2486	49.4444	1.80423	TSS1500	rs571734576	33	0.000599
651130	cg20097440	CYP26B1	2	0.261014	1	5.10086	4.2892	0.811662	TSS200
782415	cg24849555	CYP24A1;CYP24A1	20	0.259751	1	63.3033	61.6009	1.70244	Body;Body
80773	cg02325540	CYP26A1;CYP26A1	10	0.259232	1	9.56065	8.55534	1.00531	Body;Body	rs200286083;rs199544648;rs60549655	43;40;6	0.000399;0.000200;0.000399
704114	cg22044002	CYP26C1	10	0.258214	1	16.0714	14.8208	1.25061	Body
234715	cg06892541	CYP20A1	2	0.258174	1	79.5128	78.2044	1.30842	Body	rs570447396;rs188340910	33;2	0.002596;0.000200
450182	cg13570656	CYP1A1	15	0.257389	1	34.4084	32.7015	1.70689	TSS1500	rs374583096	2	0.000399
615656	cg18812944	CYP4F11;CYP4F11	19	0.254978	1	30.2853	28.6442	1.64113	TSS1500;TSS1500	rs560592403;rs529370551;rs192476404	27;28;42	0.000200;0.000399;0.000399
449379	cg13549428	CYP1B1-AS1	2	0.251348	1	87.1573	86.1299	1.02741	Body	rs527853244	0	0.000200
429560	cg12932492	CYP19A1;CYP19A1	15	0.250992	1	50.2451	48.4074	1.83767	5'UTR;5'UTR	rs28490942;rs540006005	19;20	0.436502;0.000399
143816	cg04176888	CYP2A13	19	0.250826	1	8.45799	7.48515	0.972836	Body	rs199643958;rs201720562;rs571383026;rs146067729	30;24;19;18	0.000200;0.000200;0.000200;0.000232
780281	cg24775120	CYP2U1	4	0.249472	1	66.9702	65.3037	1.66653	Body
284497	cg08389266	CYP11B1;CYP11B1	8	0.243816	1	46.7651	44.9075	1.85766	3'UTR;3'UTR
710048	cg22267183	CYP19A1;CYP19A1	15	0.239127	1	80.996	79.6978	1.29824	5'UTR;5'UTR	rs537908001;rs556531404;rs578046500;rs539365151	29;23;13;1	0.000998;0.000200;0.000399;0.000200
179009	cg05219493	CYP26C1	10	0.238911	1	66.2141	64.5027	1.71138	TSS200	rs568902872	12	0.000200
170560	cg04972472	CYP3A7-CYP3A51P;CYP3A7	7	0.237684	1	68.4382	66.7691	1.66912	Body;Body
378864	cg11310684	CYP26A1;CYP26A1	10	0.236435	1	12.6528	11.4843	1.16849	TSS1500;TSS1500	rs549546021	41	0.000200
475207	cg14283194	CYP51A1;CYP51A1;CYP51A1	7	0.235672	1	18.957	17.562	1.39499	5'UTR;1stExon;5'UTR	rs561760790;rs142544033;rs184314514;rs570951197;rs189739058	1;11;15;39;47	0.000200;0.000200;0.001597;0.000200;0.000200
562663	cg17015994	CYP11B1;CYP11B1	8	0.228744	1	28.5297	26.8539	1.67577	TSS200;TSS200	rs5280	50	0.073283
308629	cg09128733	CYP2F1	19	0.22802	1	17.5014	16.1375	1.36389	Body	rs374948705;rs149171039;rs201437439;rs199585359;rs200811964;rs79238130;rs144700190	0;1;10;21;22;40;49	0.000399;0.000200;0.001000;0.007188;0.001000;0.005990;0.000200
35319	cg00996623	CYP4F22	19	0.226522	1	23.2038	21.6576	1.54626	5'UTR	rs548622333;rs559700261;rs537617428	1;27;41	0.000399;0.000599;0.000200
246393	cg07233446	CYP51A1;CYP51A1	7	0.225336	1	48.7268	46.8078	1.91903	5'UTR;Body	rs538451471	24	0.000200
605375	cg18449879	CYP4F11;CYP4F11	19	0.225009	1	42.7632	40.8653	1.8979	1stExon;Body	rs201187403;rs199572323;rs140848882;rs140733161	48;36;9;8	0.001000;0.000200;0.000200;0.000220
292920	cg08647641	CYP51A1;CYP51A1	7	0.220711	1	3.20765	2.43412	0.773536	5'UTR;TSS200	rs570345075;rs535747801;rs556005178	33;13;6	0.000200;0.001597;0.000200
862850	cg27663279	CYP2W1	7	0.2143	1	64.7776	62.9652	1.81239	Body	rs57806492;rs200427519;rs74859998;rs377382764;rs59398243;rs373124110	47;46;32;24;2;1	0.004193;0.001797;0.500000;0.000200;0.008187;0.002196
557462	cg16846991	CYP2R1	11	0.21391	1	79.1254	77.6998	1.42556	Body	rs112205170;rs567512092;rs528079027;rs182378927	0;1;3;14	0.002995;0.000200;0.000200;0.000399
525083	cg15837511	CYP46A1	14	0.213513	1	7.80534	6.80087	1.00446	Body	rs534911996	6	0.000399
582593	cg17653190	CYP4F2	19	0.20954	1	42.8037	40.8553	1.9484	3'UTR	rs573658925;rs373777630;rs3093204;rs3093203	0;1;23;40	0.000200;0.000200;0.032847;0.123203
839060	cg26851661	CYP4F11;CYP4F11	19	0.209128	1	28.7648	27.0278	1.73699	TSS200;TSS200	rs555398475;rs116066796;rs564465132	27;19;18	0.000200;0.000998;0.000200
633277	cg19469447	CYP2E1	10	0.209092	1	17.568	16.1581	1.40985	Body	rs41299408;rs557673666	16;46	0.004393;0.000599
745030	cg23532138	CYP2S1	19	0.207487	1	47.3098	45.3334	1.97642	3'UTR	rs570226638;rs75334033;rs14477;rs569359795	36;14;13;7	0.000599;0.027556;0.017971;0.000200
655770	cg20272421	CYP4F3;CYP4F3;CYP4F3	19	0.205483	1	28.5231	26.7809	1.74224	Body;Body;Body	rs137973883;rs567216671	1;17	0.000599;0.000200
678684	cg21114383	CYP4F12;CYP4F12	19	0.204914	1	29.7489	27.977	1.77187	Body;Body	rs556006739;rs201190186	0;46	0.000200;0.001000
533299	cg16098762	CYP46A1	14	0.204532	1	5.00354	4.11813	0.885411	TSS200	rs550031516	26	0.006989
225248	cg06624547	CYP4F8	19	0.204095	1	52.5317	50.5486	1.98314	TSS1500	rs2001214;rs564633705;rs144250054;rs546969610;rs559335500	30;9;6;5;1	0.383786;0.000200;0.000399;0.000399;0.000200
579580	cg17548913	CYP4F11;CYP4F11	19	0.203193	1	31.4462	29.6332	1.81302	3'UTR;3'UTR	rs45439100;rs139092762	36;37	0.022364;0.001198
607664	cg18529851	CYP4A22;CYP4A22	1	0.199558	1	20.9871	19.4374	1.54967	Body;Body	rs183880611;rs143425502;rs199906672;rs550279903;rs147982626;rs569148380	44;32;25;17;6;1	0.000200;0.000439;0.001000;0.000200;0.000220;0.000200
62606	cg01797727	CYP27A1	2	0.198627	1	53.8449	51.8488	1.9961	TSS1500	rs6710529;rs552368440;rs559345803	51;48;1	0.441294;0.000599;0.000399
331040	cg09819222	CYP19A1;CYP19A1	15	0.198455	1	54.9945	53.005	1.98951	5'UTR;5'UTR	rs538879587	13	0.000599
552541	cg16689634	CYP4X1	1	0.192469	1	15.6358	14.2574	1.3784	1stExon	rs527743703	47	0.000799
147741	cg04291888	CYP2S1	19	0.192455	1	6.18785	5.22469	0.963162	TSS200	rs376296444;rs545869866	25;4	0.000200;0.000200
576751	cg17461336	CYP3A43;CYP3A43;CYP3A43	7	0.188036	1	41.3508	39.3394	2.01143	Body;Body;Body	rs553688650;rs186022935	15;1	0.000399;0.000399
548796	cg16577651	CYP26C1	10	0.184697	1	52.4234	50.3697	2.05374	TSS1500	rs187981385;rs2297918;rs34547823;rs529236536;rs548975167	47;36;28;27;24	0.002796;0.141374;0.002396;0.000200;0.000200
396976	cg11881141	CYP2D6;CYP2D6	22	0.184472	1	40.8468	38.8272	2.0196	Body;Body	rs67497403;rs369508051;rs548405543;rs566717724;rs533964313;rs142302759	1;6;13;14;19;26	0.000799;0.000399;0.000200;0.000200;0.000200;0.001398
692553	cg21612644	CYP27A1	2	0.182359	1	17.7186	16.2359	1.48269	TSS200
567974	cg17183213	CYP1A1	15	0.182086	1	69.6835	67.8733	1.81021	3'UTR	rs145951947;rs555951865	13;4	0.000399;0.000599
289795	cg08550407	CYP4F8	19	0.179004	1	39.0907	37.0705	2.02019	TSS1500	rs188762882	3	0.000200
657134	cg20321331	CYP2R1	11	0.17698	1	11.9815	10.7177	1.26378	TSS200	rs573405441	10	0.000599
750664	cg23727072	CYP1A1	15	0.171658	1	27.3381	25.5183	1.8198	TSS1500	rs546071383	44	0.000200
531218	cg16030377	CYP46A1	14	0.168557	1	11.4233	10.1652	1.25807	Body	rs534911996	9	0.000399
186572	cg05442599	CYP4A22	1	0.168152	1	44.1305	42.0226	2.10793	TSS200	rs575430794;rs534931495;rs555129597;rs573599228;rs117405989	40;29;19;4;2	0.000200;0.000200;0.000399;0.000200;0.026158
374067	cg11161318	CYP20A1	2	0.16745	1	76.3186	74.6615	1.65717	TSS1500	rs563734554	14	0.000200
178090	cg05193369	CYP26C1	10	0.1643	1	7.18149	6.1177	1.06378	Body
48786	cg01385795	CYP2R1	11	0.160106	1	13.833	12.4476	1.38543	Body	rs553141666;rs555096950;rs545273463	48;17;15	0.000799;0.000599;0.000200
249836	cg07337446	CYP39A1	6	0.158916	1	75.1084	73.381	1.72736	3'UTR	rs182565182;rs529331912;rs527814678	1;8;12	0.000200;0.000200;0.001597
238233	cg06996165	CYP19A1;CYP19A1	15	0.158782	1	43.172	41.0329	2.13901	5'UTR;5'UTR	rs184169438;rs539415863;rs551675755	22;25;48	0.000399;0.000799;0.000200
658651	cg20379598	CYP4Z1	1	0.156781	1	61.1846	59.1058	2.07885	TSS1500	rs140514157	32	0.005990
661035	cg20464580	CYP51A1;CYP51A1	7	0.156098	1	8.30919	7.17169	1.13751	5'UTR;TSS200	rs570345075;rs535747801;rs556005178	5;25;32	0.000200;0.001597;0.000200
724932	cg22821554	CYP3A4	7	0.153539	1	73.1906	71.3812	1.80939	TSS1500	rs548751463;rs528464429	1;51	0.000200;0.000200
68242	cg01959421	CYP26B1	2	0.153516	1	81.5886	80.0947	1.49388	Body	rs540244236;rs144432204;rs528864917;rs550487694	0;33;37;38	0.000799;0.001597;0.000200;0.000200
650481	cg20073007	CYP11B1;CYP11B1	8	0.151196	1	22.7149	20.9637	1.75127	Body;Body	rs6398;rs201960529;rs566780544;rs6387	14;19;34;42	0.500000;0.000200;0.000200;0.218151
717095	cg22536554	CYP26A1;CYP26A1	10	0.149874	1	8.36956	7.21541	1.15414	Body;Body	rs150026228	43	0.000220
85543	cg02466572	CYP26C1	10	0.149095	1	27.0699	25.1783	1.89158	Body
247186	cg07258300	CYP27C1	2	0.145445	1	58.1064	55.938	2.16841	TSS1500	rs148123964	1	0.004393
295862	cg08736471	CYP2S1	19	0.142048	1	59.5644	57.3993	2.16512	3'UTR	rs550002210	39	0.000200
577406	cg17480204	CYP2U1	4	0.139134	1	11.7577	10.411	1.34672	TSS200	rs369089356;rs1493128;rs558001918	29;32;35	0.001797;0.175319;0.001198
423555	cg12735750	CYP27B1	12	0.135649	1	85.6313	84.2754	1.35588	TSS1500	rs8176339;rs145643125;rs568598978	21;39;40	0.500000;0.000599;0.000200
23096	cg00645731	CYP2D7P1	22	0.133009	1	35.4482	33.298	2.15026	TSS1500
678776	cg21117476	CYP2S1	19	0.126248	1	3.35492	2.42725	0.927673	TSS200	rs376296444	36	0.000200
355228	cg10556384	CYP26C1	10	0.123969	1	22.1974	20.3657	1.83167	Body	rs148787730;rs543299263;rs557004808	41;15;5	0.000200;0.000200;0.000200
448994	cg13537471	CYP2A6	19	0.118575	1	58.5191	56.2293	2.28979	Body	rs545581940;rs58571639;rs528089983;rs2644907;rs143846985	49;23;18;7;1	0.000200;0.000200;0.000399;0.500000;0.000220
609416	cg18591496	CYP2A13	19	0.118249	1	12.602	11.1547	1.44728	Body	rs150550130;rs138225940;rs566841796;rs57082577;rs199984436;rs372587042	9;17;29;34;36;39	0.000277;0.000599;0.002995;0.011299;0.001500;0.000998
197301	cg05773604	CYP2J2	1	0.114727	1	65.5691	63.3859	2.18319	TSS1500	rs148760256;rs549823109	35;2	0.000200;0.000200
282172	cg08315265	CYP19A1;CYP19A1	15	0.11436	1	77.0815	75.2595	1.82202	5'UTR;5'UTR	rs28757163;rs530619947	22;2	0.005208;0.000200
253717	cg07455963	CYP2B6	19	0.11378	1	86.0865	84.6874	1.39908	Body	rs572503795;rs12721655;rs535039125;rs35773040	30;5;2;1	0.000200;0.000799;0.000200;0.000998
123755	cg03580272	CYP4F8	19	0.113244	1	28.8367	26.7488	2.08789	TSS1500	rs532958805	3	0.002196
862135	cg27638815	CYP4F22	19	0.11212	1	18.7999	17.0533	1.7466	3'UTR
185733	cg05414442	CYP26B1	2	0.111924	1	32.897	30.7007	2.19634	3'UTR	rs569064850;rs10178600;rs557688310;rs572737916	34;16;15;9	0.000200;0.018371;0.001997;0.001797
464293	cg13975894	CYP4X1	1	0.110153	1	63.6912	61.444	2.24722	TSS1500	rs143342117;rs147347575	18;38	0.002196;0.000998
318006	cg09412503	CYP4F22	19	0.109105	1	44.1968	41.8174	2.37941	Body	rs149616338;rs146904240;rs572278771;rs200712099;rs118203937	36;18;17;4;1	0.005192;0.000200;0.000998;0.001000;0.000200
233586	cg06861880	CYP1B1	2	0.108745	1	6.41789	5.27202	1.14587	TSS1500	rs547941799	42	0.000599
478417	cg14375937	CYP26C1	10	0.102796	1	9.40641	8.07611	1.33031	Body	rs533133175;rs115738184	11;51	0.000399;0.013978
529502	cg15980076	CYP26C1	10	0.101366	1	26.108	24.0458	2.06218	Body	rs546059348;rs553017695;rs572375816	33;3;1	0.000200;0.000200;0.000200
94114	cg02712555	CYP24A1;CYP24A1	20	0.100474	1	19.1871	17.3772	1.80996	TSS1500;TSS1500	rs377383414;rs536169079;rs549721154	38;31;5	0.002796;0.007987;0.000200
791606	cg25177901	CYP1B1-AS1	2	0.0911452	1	22.7487	20.7544	1.99422	Body	rs545238646;rs148017621	27;40	0.000200;0.000599
621689	cg19037922	CYP2U1	4	0.0878687	1	19.106	17.2436	1.86238	Body	rs542845375	22	0.000200
25506	cg00714725	CYP26C1	10	0.087813	1	12.9314	11.3617	1.56962	Body	rs575370806;rs562665271	3;1	0.000399;0.000399
58123	cg01660244	CYP39A1;CYP39A1	6	0.0849249	1	9.73218	8.32485	1.40732	5'UTR;1stExon	rs548111993;rs72868094;rs142311340	22;11;7	0.000200;0.001398;0.003195
772620	cg24511170	CYP4F8	19	0.0838902	1	33.5162	31.1519	2.36429	TSS1500	rs2001214;rs564633705	23;2	0.383786;0.000200
178124	cg05194426	CYP2E1	10	0.0819997	1	63.3394	60.9206	2.41873	Body
290805	cg08581512	CYP2R1	11	0.0818968	1	10.1808	8.73717	1.44367	Body
197560	cg05780766	CYP27C1	2	0.0812472	1	54.4718	51.921	2.55082	3'UTR	rs558855469;rs77463432;rs112927093	1;43;51	0.000200;0.500000;0.000599
583744	cg17693865	CYP2S1	19	0.0794472	1	11.3273	9.8101	1.51717	TSS1500	rs189749062	23	0.000200
171413	cg04996523	CYP2J2	1	0.077798	1	38.3939	35.8927	2.50115	TSS200	rs11572189;rs890293	23;33	0.000100;0.039137
313509	cg09274963	CYP2F1	19	0.0762762	1	18.2904	16.4075	1.88285	Body	rs374948705;rs149171039;rs201437439;rs199585359;rs200811964;rs79238130	4;5;14;25;26;44	0.000399;0.000200;0.001000;0.007188;0.001000;0.005990
347465	cg10318148	CYP2W1	7	0.0753116	1	31.8447	29.4673	2.37734	Body	rs141228662;rs150742176	0;3	0.000200;0.000200
632868	cg19453618	CYP26A1;CYP26A1;CYP26A1	10	0.0751354	1	8.37977	7.01541	1.36436	1stExon;TSS200;5'UTR	rs571971356;rs533727979	1;31	0.000200;0.000200
680651	cg21181051	CYP20A1	2	0.0748585	1	77.8604	75.8784	1.98205	TSS1500
358859	cg10671478	CYP24A1;CYP24A1;CYP24A1;CYP24A1	20	0.0721815	1	59.5412	56.9835	2.55763	1stExon;1stExon;5'UTR;5'UTR
653674	cg20195005	CYP2D6;CYP2D6	22	0.0661529	1	27.6903	25.3754	2.3149	TSS1500;TSS1500	rs114155186;rs182976561;rs570232272;rs537067301	0;1;6;25	0.000998;0.000200;0.000399;0.000399
328061	cg09725032	CYP19A1;CYP19A1	15	0.0646552	1	82.5806	80.7776	1.80296	5'UTR;5'UTR
595611	cg18106370	CYP4A11	1	0.0632965	1	24.5226	22.3015	2.2211	Body	rs145085638;rs372123144;rs144757469;rs140272422;rs147970101;rs150100316	0;1;4;12;49;50	0.000659;0.000200;0.000220;0.000799;0.000220;0.000220
504294	cg15160709	CYP26B1	2	0.0632431	1	35.9235	33.3628	2.56064	3'UTR	rs150765484	0	0.006589
403946	cg12100607	CYP51A1;CYP51A1	7	0.059504	1	75.3189	73.1245	2.19443	Body;Body	rs562345631;rs182718401;rs547998057;rs560036855	2;16;27;48	0.000200;0.000599;0.000200;0.000200
688188	cg21459645	CYP27A1	2	0.0565796	1	70.9273	68.5368	2.39046	Body	rs539967460;rs551901003	25;1	0.000200;0.000200
101661	cg02930667	CYP27A1	2	0.0555357	1	21.6654	19.5067	2.15866	Body	rs150710089	1	0.000200
140490	cg04083508	CYP19A1;CYP19A1	15	0.0552649	1	73.3573	71.0481	2.3092	5'UTR;5'UTR	rs574225144;rs141382390	13;2	0.002196;0.000399
831354	cg26584538	CYP4F24P	19	0.0547443	1	24.0647	21.7998	2.26497	Body	rs553513504	18	0.000200
687797	cg21445612	CYP4X1	1	0.0536981	1	82.5419	80.6676	1.87421	Body	rs72681986;rs188837089	16;1	0.001997;0.001398
420170	cg12624051	CYP4F11;CYP4F11	19	0.0521286	1	38.3112	35.6071	2.70411	TSS200;TSS200	rs566976839;rs569482288	48;27	0.000200;0.000399
436664	cg13163765	CYP39A1;CYP39A1	6	0.0504019	1	14.0932	12.277	1.81617	5'UTR;1stExon	rs199637934;rs529215554;rs548111993;rs72868094	49;45;12;1	0.000200;0.000200;0.000200;0.001398
58297	cg01665559	CYP27C1	2	0.0503834	1	52.8819	50.0645	2.81739	TSS200	rs115224999;rs567239357	14;31	0.015775;0.000200
670816	cg20822767	CYP20A1	2	0.0492794	1	88.195	86.65	1.54501	TSS1500	rs545087325	33	0.000200
240211	cg07054292	CYP27C1;CYP27C1	2	0.0476156	1	56.5946	53.7803	2.81432	1stExon;5'UTR	rs201801731	31	0.010184
562530	cg17011709	CYP26C1	10	0.0472683	1	29.0279	26.5184	2.50946	Body	rs528751110;rs61863115;rs547311338;rs568813660	35;35;36;43	0.000399;0.500000;0.394968;0.003594
829271	cg26516004	CYP1A1	15	0.0468976	1	86.0524	84.3479	1.70444	TSS1500	rs181486405	20	0.001198
804441	cg25634507	CYP7A1	8	0.0436389	1	59.3607	56.542	2.81867	TSS1500	rs528199502;rs186620537	36;46	0.000200;0.000200
426418	cg12830119	CYP46A1	14	0.042239	1	20.5838	18.3705	2.21332	Body	rs115877717;rs539377331;rs552885078	26;19;13	0.007788;0.000200;0.000200
780324	cg24776413	CYP1A1	15	0.041298	1	12.2354	10.4675	1.76796	TSS200	rs535126556	46	0.000399
245418	cg07204602	CYP26C1	10	0.0403107	1	77.5402	75.2882	2.25199	TSS1500	rs557933605;rs577864619	21;23	0.000200;0.000200
63943	cg01834566	CYP1B1	2	0.0339373	1	9.08667	7.46885	1.61782	TSS200	rs557962059;rs578008002;rs34159921	0;1;2	0.002396;0.041334;0.002564
150212	cg04365942	CYP46A1	14	0.0337531	1	5.80327	4.41609	1.38718	TSS1500
58990	cg01689657	CYP51A1;CYP51A1	7	0.0334227	1	18.2985	16.1183	2.18023	TSS1500;TSS1500	rs544880840;rs539173174	13;1	0.001597;0.000200
843605	cg27003968	CYP2S1;CYP2S1	19	0.033339	1	79.4544	77.232	2.2224	Body;ExonBnd	rs201580121;rs199771170;rs143636379	42;41;1	0.001000;0.001000;0.000220
494582	cg14851685	CYP4F22	19	0.0325137	1	21.5446	19.1904	2.35416	TSS1500	rs190276230;rs199950375;rs554981246	9;31;37	0.000200;0.001398;0.001198
550945	cg16643152	CYP2S1	19	0.0316702	1	10.0441	8.34429	1.69978	TSS200	rs575229478;rs542503562;rs563676371	37;17;5	0.000200;0.000200;0.000200
420723	cg12641629	CYP19A1;CYP19A1	15	0.0314111	1	61.9623	59.0373	2.92494	5'UTR;5'UTR	rs183687208;rs17647802;rs12900137;rs12899740;rs80328845;rs560430552	1;11;21;29;43;50	0.000399;0.059705;0.224840;0.196685;0.500000;0.000399
161065	cg04692870	CYP2D6;CYP2D6	22	0.0295953	1	35.6041	32.6973	2.90683	Body;Body	rs574423474;rs370267861;rs373668214;rs528764348;rs546937511;rs565221543	10;21;24;33;41;42	0.000200;0.000998;0.000599;0.000200;0.000599;0.000200
752280	cg23792245	CYP2R1	11	0.0293352	1	10.6433	8.88371	1.7596	TSS200	rs200462787;rs573405441	1;15	0.000200;0.000599
184266	cg05372113	CYP2A13	19	0.0283759	1	7.65618	6.09625	1.55993	Body	rs150550130;rs138225940;rs566841796;rs57082577;rs199984436;rs372587042	11;19;31;36;38;41	0.000277;0.000599;0.002995;0.011299;0.001500;0.000998
329478	cg09768458	CYP4F11;CYP4F11	19	0.0277601	1	21.1942	18.8013	2.39284	Body;Body	rs114405853;rs71334792;rs547102668	6;32;33	0.016174;0.500000;0.000200
310784	cg09192377	CYP26A1;CYP26A1	10	0.0264741	1	9.93041	8.19335	1.73705	Body;Body	rs150026228	25	0.000220
120614	cg03490148	CYP2W1	7	0.0203078	1	38.6218	35.4841	3.13772	Body	rs567640899;rs139775241;rs111856023;rs529558969	17;28;38;42	0.000998;0.000200;0.500000;0.000200
809329	cg25813714	CYP4F12	19	0.018416	1	53.5422	50.2535	3.28877	TSS1500	rs4331436;rs115270049;rs116082061;rs367846343;rs116265512;rs146938645;rs137997449	50;38;23;22;13;8;1	0.031050;0.005391;0.005391;0.000998;0.005391;0.005391;0.005591
379311	cg11324259	CYP11B2	8	0.0181141	1	45.3405	42.0532	3.28731	TSS200	rs61758598;rs572709771;rs201986603	41;30;11	0.001779;0.000200;0.001198
128392	cg03717555	CYP26B1	2	0.0179706	1	6.73286	5.14577	1.58709	Body
315122	cg09322432	CYP2D6;CYP2D6	22	0.0168952	1	57.0631	53.7736	3.28949	TSS1500;TSS1500	rs560989436;rs190388483;rs548011990	5;16;21	0.000200;0.000799;0.000200
451546	cg13608716	CYP4F8	19	0.0158593	1	30.8775	27.8624	3.01514	Body	rs116023858	35	0.002995
713583	cg22402852	CYP2U1	4	0.0155634	1	5.37252	3.86706	1.50546	1stExon	rs375489915;rs577594501	35;20	0.000200;0.000200
242134	cg07110166	CYP19A1;CYP19A1	15	0.0152173	1	77.6542	75.0519	2.6023	5'UTR;5'UTR	rs114320799;rs147956487;rs75695885	34;2;1	0.007588;0.000399;0.010583
779461	cg24745207	CYP1B1-AS1	2	0.0150627	1	67.5387	64.4594	3.07926	Body	rs149106814	25	0.001597
78803	cg02270508	CYP27C1	2	0.0149847	1	47.1604	43.7783	3.38203	Body
776695	cg24655310	CYP4F11;CYP4F11	19	0.0140495	1	23.3865	20.6545	2.73206	1stExon;Body	rs144570608;rs550803822;rs147538310;rs116418694;rs142973676;rs151099149;rs141025936;rs540062909;rs367904490	45;42;39;25;17;11;8;3;2	0.002995;0.000200;0.000220;0.000599;0.000509;0.000221;0.000221;0.000200;0.000799
677719	cg21077578	CYP2W1	7	0.0135949	1	47.3595	43.9358	3.42371	1stExon	rs368456211;rs182768976;rs567230427;rs529847622;rs2272375	20;27;37;38;43	0.000200;0.000200;0.000200;0.000200;0.360224
470659	cg14156797	CYP19A1;CYP19A1	15	0.013395	1	62.8859	59.6151	3.27074	5'UTR;5'UTR	rs10851499	45	0.443291
547721	cg16544887	CYP2R1	11	0.0131377	1	21.7361	19.0689	2.66718	TSS1500	rs551390589	24	0.000200
345365	cg10252059	CYP20A1;CYP20A1	2	0.0125227	1	11.4128	9.39145	2.02137	1stExon;5'UTR	rs140060429	1	0.003994
125453	cg03630056	CYP11A1;CYP11A1	15	0.0115381	1	74.0706	71.176	2.89463	Body;5'UTR	rs558610180	0	0.000200
556195	cg16802027	CYP2R1	11	0.0113427	1	11.8905	9.81121	2.07925	TSS200	rs187639972	40	0.000998
776730	cg24656834	CYP4F11;CYP4F11	19	0.0109544	1	22.3633	19.606	2.75731	TSS200;TSS200	rs12985091;rs144468169;rs115355503	21;41;44	0.448083;0.000200;0.010583
668196	cg20725493	CYP4F8	19	0.0109426	1	26.5015	23.5358	2.96577	Body
688756	cg21480043	CYP2S1	19	0.00957804	1	10.2591	8.26508	1.99399	1stExon	rs181317441;rs77508431	19;37	0.001597;0.000399
400091	cg11980188	CYP2R1	11	0.0091951	1	15.3193	12.9446	2.37465	TSS1500
365860	cg10896827	CYP4V2	4	0.0089201	1	75.0948	72.1657	2.92907	3'UTR	rs528848568;rs549421198;rs77175303	39;31;20	0.000200;0.000998;0.005591
848433	cg27168410	CYP2F1	19	0.00808934	1	75.6943	72.7665	2.92784	Body	rs528392605;rs144438871	0;40	0.000599;0.001198
7628	cg00213123	CYP1A1	15	0.00752054	1	24.5198	21.5309	2.98897	TSS1500	rs113018831	31	0.500000
813106	cg25955837	CYP39A1	6	0.00674364	1	11.9257	9.72607	2.19961	TSS1500	rs189159541;rs575094395;rs576550546	47;8;4	0.000998;0.001997;0.000200
448786	cg13531315	CYP2A6	19	0.00672755	1	11.3307	9.17713	2.15354	Body	rs28399441;rs2545783;rs200354522;rs60996254;rs200793736	0;2;4;8;23	0.023163;0.000799;0.001000;0.000100;0.000200
660148	cg20433014	CYP1A1	15	0.00665662	1	15.2104	12.7631	2.44721	TSS1500	rs570612352	26	0.000200
619120	cg18942464	CYP20A1	2	0.0064507	1	89.5438	87.6029	1.94098	Body	rs550031027;rs568401561;rs4675324	0;11;27	0.000200;0.000000;0.408946
149980	cg04358264	CYP3A4	7	0.00625137	1	70.9826	67.7211	3.26157	3'UTR	rs28371762;rs528029485;rs28988603	40;34;21	0.000899;0.000200;0.005990
484245	cg14539900	CYP26A1;CYP26A1	10	0.00588263	1	18.869	16.141	2.72802	TSS1500;TSS200	rs578010792	37	0.000998
154695	cg04501839	CYP2C18;CYP2C18	10	0.00587735	1	45.9705	42.2254	3.74505	TSS1500;TSS1500	rs187072977;rs191458268;rs577804224;rs540046306;rs181967772	40;37;24;17;4	0.000200;0.000799;0.000200;0.000399;0.000200
110354	cg03185924	CYP46A1	14	0.00563415	1	70.8013	67.4955	3.30582	Body	rs188104574	0	0.000200
275977	cg08130089	CYP4F2	19	0.00558554	1	39.4645	35.8068	3.65768	Body	rs2365178;rs62104894;rs3093129;rs569261140	0;13;16;28	0.079473;0.122204;0.061102;0.000200
296821	cg08766627	CYP4F22	19	0.00547795	1	63.2163	59.6108	3.60549	5'UTR	rs35179917;rs10419316;rs557603931	11;36;43	0.003195;0.161342;0.000200
16134	cg00455178	CYP2R1	11	0.00419718	1	19.0088	16.1838	2.82495	TSS1500	rs551390589	26	0.000200
203133	cg05944462	CYP11A1	15	0.00348465	1	67.1311	63.502	3.62901	TSS1500
473075	cg14222679	CYP4B1;CYP4B1	1	0.0033251	1	82.6838	79.9783	2.70542	TSS1500;TSS1500	rs45544733;rs564823142;rs532144771	1;40;46	0.002796;0.000200;0.000599
773206	cg24530264	CYP2E1	10	0.00319552	1	26.3982	23.0558	3.34238	Body	rs8192769	39	0.071486
699010	cg21855830	CYP27C1	2	0.00314476	1	61.6653	57.8189	3.8464	TSS200	rs567239357	1	0.000200
486215	cg14595058	CYP24A1;CYP24A1	20	0.00281905	1	54.8559	50.8456	4.01034	TSS1500;TSS1500	rs536768701;rs2248359;rs574193832	50;25;8	0.000200;0.449281;0.000200
237374	cg06969268	CYP2R1	11	0.00224368	1	7.61152	5.57635	2.03517	Body	rs547650279	44	0.000200
720625	cg22669123	CYP4F12;CYP4F12	19	0.0022423	1	35.3687	31.5234	3.8453	TSS1500;TSS1500	rs12977005;rs570476769;rs10407702	24;25;30	0.067093;0.000399;0.067093
170077	cg04957014	CYP51A1-AS1;CYP51A1-AS1	7	0.00193166	1	77.1941	73.9272	3.2669	Body;Body	rs527414116;rs185028865	23;1	0.000200;0.000799
225112	cg06621100	CYP46A1	14	0.00189302	1	81.9503	79.0407	2.90962	Body	rs60326213;rs182718826	42;2	0.059305;0.000200
65189	cg01872077	CYP27A1	2	0.00180257	1	28.8024	25.1716	3.63082	TSS200
799294	cg25452165	CYP2D6;CYP2D6	22	0.00123179	1	58.306	54.0674	4.23866	Body;Body	rs3892097;rs542441729;rs554875652;rs573146761;rs200720666;rs113678157	39;29;23;15;11;4	0.046526;0.000200;0.000200;0.000200;0.017000;0.009950
793223	cg25235648	CYP1A2	15	0.00111778	1	66.1776	62.1435	4.03409	TSS1500
854950	cg27393487	CYP4F22	19	0.000945669	1	33.0767	29.0636	4.01308	Body	rs140562887	8	0.000220
737961	cg23280866	CYP27C1	2	0.00080724	1	59.0249	54.6662	4.35871	TSS1500	rs539067847;rs148123964	12;36	0.000200;0.004393
490126	cg14711976	CYP4F12	19	0.000738293	1	45.4113	40.9725	4.4388	TSS1500	rs116578065;rs553710299;rs144846665	0;8;51	0.005591;0.000200;0.001997
149622	cg04348026	CYP19A1;CYP19A1	15	0.000644695	1	65.4859	61.2571	4.22874	5'UTR;5'UTR	rs191790969;rs567716682	41;17	0.000200;0.000200
346768	cg10297191	CYP39A1	6	0.000542796	1	10.4366	7.90003	2.53653	TSS200	rs147838590;rs370356439	38;47	0.003195;0.001597
122499	cg03544918	CYP2R1	11	0.000320308	1	21.5416	17.9399	3.6017	TSS200	rs187639972;rs559606182;rs533135263	46;22;20	0.000998;0.000200;0.000200
272365	cg08022717	CYP27C1	2	0.000143553	1	35.7651	31.1379	4.62726	Body	rs536209928	32	0.000200
665843	cg20646556	CYP2W1	7	0.000140033	1	49.0421	44.0884	4.95377	TSS200
259957	cg07641350	CYP51A1;CYP51A1	7	5.09303e-05	1	54.1712	48.9546	5.21664	5'UTR;Body	rs192843518	43	0.001797
246871	cg07247925	CYP4F22	19	3.11334e-05	1	56.6148	51.303	5.31175	5'UTR	rs553919222;rs528892983	41;45	0.000998;0.000200
763530	cg24182584	CYP1A2	15	1.84202e-05	1	81.478	77.5239	3.95408	Body	rs200075745;rs138459442;rs35647699;rs2470890	15;21;36;41	0.000200;0.000220;0.005078;0.236222
367787	cg10958254	CYP46A1	14	1.24362e-05	1	62.2138	56.824	5.38981	Body	rs35408118;rs534313312	5;2	0.277556;0.000200
2005	cg00053661	CYP20A1;CYP20A1	2	8.50607e-06	1	8.26772	5.43205	2.83567	1stExon;5'UTR	rs561593319;rs573442366;rs540457321;rs565504672;rs375636734;rs550692337;rs562104403;rs375917906	1;10;21;24;45;48;50;51	0.000200;0.000000;0.000200;0.000200;0.000200;0.000200;0.000200;0.001198
85825	cg02474193	CYP2F1	19	7.967e-06	1	81.6145	77.5204	4.0941	Body	rs71358967;rs569581968;rs73545060	11;15;43	0.500000;0.000200;0.074481
156260	cg04548490	CYP39A1;CYP39A1;CYP39A1	6	3.50102e-06	1	53.1205	47.2561	5.86442	Body;Body;Body	rs566276274	27	0.000399
