# Supplementary material for: Placental cytochrome P450 methylomes in infants exposed to prenatal opioids: exploring the effects of neonatal opioid withdrawal syndrome on health horizons
Source: Front Genet. 2024 Jan 4;14:1292148. doi: 10.3389/fgene.2023.1292148 (PMC10805101; doi:10.3389/fgene.2023.1292148)
Supplement: Supplementary file 2 [file Table3.xlsx]

## Sheet: Sheet1
Index	TargetID	UCSC_REFGENE_NAME	CHR	p-Val	FDR p-Val2	% Methylation Cases	% Methylation Control	% methylation Diff	UCSC_REFGENE_GROUP	SNP_ID	SNP_DISTANCE	SNP_MINORALLELEFREQUENCY	ILMNID	NAME	ADDRESSA_ID	ALLELEA_PROBESEQ	ADDRESSB_ID	ALLELEB_PROBESEQ	INFINIUM_DESIGN_TYPE	NEXT_BASE	COLOR_CHANNEL	FORWARD_SEQUENCE	GENOME_BUILD	MAPINFO	SOURCESEQ	STRAND	UCSC_REFGENE_ACCESSION	UCSC_REFGENE_GROUP	UCSC_CPG_ISLANDS_NAME	RELATION_TO_UCSC_CPG_ISLAND	PHANTOM4_ENHANCERS	PHANTOM5_ENHANCERS	DMR	450K_ENHANCER	HMM_ISLAND	REGULATORY_FEATURE_NAME	REGULATORY_FEATURE_GROUP	GENCODEBASICV12_NAME	GENCODEBASICV12_ACCESSION	GENCODEBASICV12_GROUP	GENCODECOMPV12_NAME	GENCODECOMPV12_ACCESSION	GENCODECOMPV12_GROUP	DNASE_HYPERSENSITIVITY_NAME	DNASE_HYPERSENSITIVITY_EVIDENCE_COUNT	OPENCHROMATIN_NAME	OPENCHROMATIN_EVIDENCE_COUNT	TFBS_NAME	TFBS_EVIDENCE_COUNT
781144	cg24804666	CYP2C9	10	9.64988e-16	8.54014e-10	34.0624	45.5879	-11.5255	Body	rs559387905;rs528415233;rs77811631	42;39;11	0.000399;0.000200;0.000200	cg24804666	cg24804666	5765175	AAAAATATCATACTAAATCAAACTTAACAAATAAACAAAATAATAACTTC			II			ACAAATACAATGAAAATATCATGCTAAATCAGGCTTAGCAAATGGACAAAATAGTAACTT[CG]TTTGCTGTTATCTCTGTCTACTTTCCTAGCTCTCAAAGGTCTATGGCCCTGTGTTCACTC	37	96701584	CGAAGTTACTATTTTGTCCATTTGCTAAGCCTGATTTAGCATGATATTTT	R	NM_000771	Body										CYP2C9	ENST00000461906.1	5'UTR	CYP2C9;CYP2C9	ENST00000461906.1;ENST00000473496.1	5'UTR;TSS200
427064	cg12850546	CYP2D7P1	22	8.7325e-11	7.72826e-05	82.5855	88.1701	-5.58451	Body	rs531951416;rs550445692;rs568390210;rs535822971;rs4987140	51;49;40;11;10	0.000200;0.000399;0.000200;0.000200;0.500000	cg12850546	cg12850546	74601923	AACCCAAAACCTAATAAATAAACACAAACAAACAATCAACCATATCCTCA	0075805890	AACCCAAAACCTAATAAATAAACGCAAACGAACGATCGACCGTATCCTCG	I	C	Grn	AACGCGGCCCGAAGCCCAGGACCTGGTAGATGGGCGCAGGCGGGCGGTCGGCCGTGTCCT[CG]CCGCGGGTCACCATCGCCTCGCGCACGGCCGCCAGCCCATTGAGCACGACCACCGGCGTC	37	42539477	AGCCCAGGACCTGGTAGATGGGCGCAGGCGGGCGGTCGGCCGTGTCCTCG	R	NR_002570	Body	chr22:42538474-42539579	Island					22:40868419-40869520			CYP2D7P1;CYP2D7P1	ENST00000424775.1;ENST00000381321.3	3'UTR;1stExon	CYP2D7P1;CYP2D7P1;CYP2D7P1	ENST00000424775.1;ENST00000435688.1;ENST00000381321.3	3'UTR;3'UTR;1stExon			chr22:42535607-42541608	6
737834	cg23276445	CYP4Z1	1	1.6696e-10	0.000147759	11.0551	17.3804	-6.32533	Body	rs548561385;rs567092170	15;18	0.000399;0.014776	cg23276445	cg23276445	32722920	TACCTATTACACCAATAAATTACAATATTAATTTACRTCCATTAAATATC			II			AATGTATGCTTTTCTTAAGAAAAATGTTACTTTTATGTTAATGTTTCTGGTAATGCACAG[CG]ACACCTAATGGACGCAAACCAATATTGCAATCCATTGGTGTAACAGGTATCAAACTCTGT	37	47555197	ACCTGTTACACCAATGGATTGCAATATTGGTTTGCGTCCATTAGGTGTCG	F	NM_178134	Body																chr1:47555100-47555290	3
599664	cg18244289	CYP26B1	2	2.44613e-10	0.000216482	7.57896	13.0685	-5.48955	TSS1500	rs550378414	14	0.000998	cg18244289	cg18244289	6685211	AAAACTAATAATTTTAAAAACTTCTCTCAATATAAATTTAAATCCAAAAC			II			GGCAGGATTTCAGGGCTGGTGGTTTTAAAAGCTTCTCTCAATGTGAATTTGAGTCCAAAG[CG]AGGCGATGCGTGTGTTTATATAGAGGCGGGAGGCTGCGCCGTGGGCGCCCCGCCAGCACC	37	72376056	CGCTTTGGACTCAAATTCACATTGAGAGAAGCTTTTAAAACCACCAGCCC	R	NM_019885	TSS1500	chr2:72376055-72377175	Island					2:72229050-72231128			CYP26B1;CYP26B1	ENST00000546307.1;ENST00000001146.2	TSS1500;TSS1500	CYP26B1;CYP26B1;CYP26B1	ENST00000546307.1;ENST00000474509.1;ENST00000001146.2	TSS1500;TSS1500;TSS1500	chr2:72375145-72376615	3
792716	cg25217269	CYP39A1;CYP39A1;CYP39A1	6	2.82907e-09	0.00250373	29.7317	38.1675	-8.43577	5'UTR;Body;Body				cg25217269	cg25217269	93788956	TTACACAATTAATCCRTACACAATAAACAAACTCTATATTTTTAACTAAC			II			GAGGATTACTAGTCTCTTCAGGCCGTAGTGAAAATGGAGTACATCATCATCAAATAACAA[CG]TCAGCTAAAAATACAGAGCCTGTTTATTGTGTACGGACCAACTGTGCAAGCAATTTGTAC	37	46619688	CGTCAGCTAAAAATACAGAGCCTGTTTATTGTGTACGGACCAACTGTGCA	F	NM_001204052;NM_001204051;NM_004277;NM_001278739;NM_001278738;NM_016593	TSS1500;TSS1500;TSS1500;5'UTR;Body;Body	chr6:46620541-46621189	N_Shore								SLC25A27;SLC25A27;SLC25A27	ENST00000371347.3;ENST00000411689.2;ENST00000452689.2	TSS1500;TSS1500;TSS1500	SLC25A27;SLC25A27;SLC25A27	ENST00000371347.3;ENST00000411689.2;ENST00000452689.2	TSS1500;TSS1500;TSS1500	chr6:46619585-46619815	3
665843	cg20646556	CYP2W1	7	3.95575e-09	0.00350084	52.2606	44.0884	8.17227	TSS200				cg20646556	cg20646556	24725179	CAAAACCATAAAAACRTAACTAATAAAACTCCACTCCCCTCCTAAACCCC			II			GTGGGGTGGGTGGGGTGCGGGCACGCCCTCCCGCGGAGGCCTATAAGGGTGCGGGGGGGA[CG]GGGCCCAGGAGGGGAGTGGAGCCTCACCAGCCACGTCCTCATGGCCCTGCTGCTCTTGCT	37	1022806	CGGGGCCCAGGAGGGGAGTGGAGCCTCACCAGCCACGTCCTCATGGCCCT	F	NM_017781	TSS200	chr7:1024021-1024233	N_Shore								CYP2W1;CYP2W1	ENST00000308919.7;ENST00000340150.6	TSS200;TSS200	CYP2W1;CYP2W1	ENST00000308919.7;ENST00000340150.6	TSS200;TSS200	chr7:1022560-1022895	3
259957	cg07641350	CYP51A1;CYP51A1	7	4.55922e-09	0.00403491	57.0373	48.9546	8.08273	5'UTR;Body	rs192843518	43	0.001797	cg07641350	cg07641350	43699113	CCCTAAATATTTTAAATCTACACTTAACTAAATTCCCAAATATAAAATTC			II			GGGTTTTTTTCCCCTGGGTATTTTAGATCTACACTTGGCTGAATTCCCAAATGTGGAATT[CG]TGTCCCCAGAGGGCCCACTATATTGTTTCTTCACTACTTACTACTACTACTACTCACAAT	37	91761852	CCTGGGTATTTTAGATCTACACTTGGCTGAATTCCCAAATGTGGAATTCG	R	NM_001146152;NM_000786	5'UTR;Body	chr7:91763095-91764367	N_Shore								CYP51A1;CYP51A1;LRRD1	ENST00000450723.1;ENST00000496998.3;ENST00000422722.1	5'UTR;TSS1500;3'UTR	CYP51A1;CYP51A1;LRRD1	ENST00000450723.1;ENST00000496998.3;ENST00000422722.1	5'UTR;TSS1500;3'UTR	chr7:91761820-91762070	3
2005	cg00053661	CYP20A1;CYP20A1	2	1.37091e-08	0.0121325	9.66072	5.43205	4.22867	1stExon;5'UTR	rs561593319;rs573442366;rs540457321;rs565504672;rs375636734;rs550692337;rs562104403;rs375917906	1;10;21;24;45;48;50;51	0.000200;0.000000;0.000200;0.000200;0.000200;0.000200;0.000200;0.001198	cg00053661	cg00053661	11707139	ACCTCAACCTAACCCAATTTAAAACATAACATATAAACAAAAACACCCCA	0006805826	GCCTCAACCTAACCCAATTTAAAACATAACGTATAAACGAAAACACCCCG	I	C	Grn	TCTGGCGCCGGCCGCAGGCCTCGGTCACGCCCCCAGCGGCCCGTTGGTTTCCGGGTCCCG[CG]GGGTGCCCCCGCCCACACGCTATGCCTTAAATTGGGCCAGGCTGAGGCGCTGCTGCTGGA	37	204103685	GCCTCAGCCTGGCCCAATTTAAGGCATAGCGTGTGGGCGGGGGCACCCCG	F	NM_177538;NM_177538	1stExon;5'UTR	chr2:204103464-204104172	Island	high-CpG:203811903-203812002				2:203811657-203812752	2:204103162-204104687	Promoter_Associated	CYP20A1;CYP20A1;CYP20A1;CYP20A1	ENST00000421618.2;ENST00000461371.1;ENST00000356079.4;ENST00000356079.4	TSS200;TSS200;5'UTR;1stExon	CYP20A1;CYP20A1;CYP20A1;CYP20A1;CYP20A1;CYP20A1;CYP20A1;CYP20A1	ENST00000421618.2;ENST00000461371.1;ENST00000463131.1;ENST00000428265.1;ENST00000431118.1;ENST00000443941.1;ENST00000356079.4;ENST00000356079.4	TSS200;TSS200;TSS200;TSS200;TSS200;TSS200;5'UTR;1stExon	chr2:204103500-204103770	3
330454	cg09799983	CYP1B1	2	4.27222e-08	0.0378092	40.6906	48.9765	-8.2859	Body	rs144123960;rs9341250	26;23	0.000239;0.004886	cg09799983	cg09799983	56741593	TTATCCAAAATAAAATTACTAAAATTACAATTAAACTACTCAAATTCACA	0003720591	TTATCCAAAATAAAATTACTAAAATTACGATTAAACTACTCGAATTCGCG	I	A	Red	TGCCTCAAGAACTTGTCCAGGATGAAGTTGCTGAAGTTGCGGTTGAGCTGCTCGAATTCG[CG]GAAAACGGTGCGCACCGGGTTGGGGAAGTACTGCAGCCAGGGCATCACGTCCACCAGGCT	37	38301756	CGCGAATTCGAGCAGCTCAACCGCAACTTCAGCAACTTCATCCTGGACAA	R	NM_000104	Body	chr2:38301276-38304518	Island					2:38154704-38157200			CYP1B1-AS1;CYP1B1	ENST00000431999.1;ENST00000494864.1	TSS1500;3'UTR	CYP1B1;CYP1B1;CYP1B1-AS1;CYP1B1	ENST00000462864.1;ENST00000492443.1;ENST00000431999.1;ENST00000494864.1	3'UTR;TSS1500;TSS1500;3'UTR	chr2:38300420-38302375	3
315874	cg09345077	CYP2C18;CYP2C18	10	2.96757e-07	0.26263	26.7644	33.8522	-7.08785	Body;Body	rs189077219;rs547943633	32;30	0.001198;0.000200	cg09345077	cg09345077	12661531	ATCACTATATATACTATATATTTTACTTAAATTAACCATAATCATTAAAC			II			TTGAGAAGTCAGTCACTGTATATGCTATGTATTTTGCTTAGATTAGCCATGATCATTAAA[CG]TCTTAAAAAAGCAAATCATGCCTGATGTCAAAGAAATATCTATGAGTTCATCATAAACAT	37	96446718	TCACTGTATATGCTATGTATTTTGCTTAGATTAGCCATGATCATTAAACG	R	NM_000772;NM_001128925	Body;Body										CYP2C19;CYP2C18	ENST00000464755.1;ENST00000476630.1	TSS1500;5'UTR	CYP2C19;CYP2C18	ENST00000464755.1;ENST00000476630.1	TSS1500;5'UTR
480956	cg14447606	CYP26B1	2	6.45179e-07	0.570983	22.075	16.6418	5.43319	Body	rs536455024	21	0.000200	cg14447606	cg14447606	20705858	CAACACATACTATTTAAACTACAATAACCCAAAAACAAAACCAACAAACA	0073788215	CGACACGTACTATTTAAACTACAATAACCCGAAAACGAAACCAACGAACG	I	A	Red	CCAGTGGAAAAAAATGGAGTGGGAGAGGTCGCGCAGCCTCCCTCCCGGCGGCTTAGGGCC[CG]CCCGCTGGCTCCGCTTTCGGGTTACTGCAGTTCAAACAGCACGTGCCGCCAGCGCTGGGA	37	72370328	CGCCCGCTGGCTCCGCTTTCGGGTTACTGCAGTTCAAACAGCACGTGCCG	F	NM_019885	Body	chr2:72370296-72370682	Island				TRUE	2:72223562-72226253			CYP26B1	ENST00000412253.1	TSS200	CYP26B1	ENST00000412253.1	TSS200	chr2:72369865-72371035	3
201156	cg05889979	CYP26B1	2	6.82179e-07	0.603728	69.1071	75.3243	-6.21717	Body	rs146777162;rs549700529	21;18	0.001398;0.000399	cg05889979	cg05889979	97769499	TTACCCAAACAAATCCAAACACCACCACCAAACAAAAAATAATAAAAACA	0077674939	TTACCCAAACAAATCCGAACACCGCCACCGAACGAAAAATAATAAAAACG	I	A	Red	TTGGCCAGGTGCTTGCCCAGGCAGGTCCGGACACCGCCACCGAACGGGAGGTAATGGAAG[CG]GCCATCCTTGTCCTCGCTCCGCGCCTGGCTGAAGCGATCGGGGTCGAACACGTTCACGTC	37	72359612	TTGCCCAGGCAGGTCCGGACACCGCCACCGAACGGGAGGTAATGGAAGCG	R	NM_019885	Body							2:72212875-72213179											chr2:72356904-72378237	6	chr2:72358973-72360599	3
74375	cg02137675	CYP11A1	15	0.926248	1	34.9402	34.5802	0.35997	TSS200	rs556547969	34	0.000399	cg02137675	cg02137675	58651260	ACAACTCCTCCCCTACTCRATATAAAAATTCAATCTAAAATTTCTACAAC			II			CAAACCCGCAGACAGCTCCTCCCCTACTCGGTATGAAGGTTCAGTCTGGAATTTCTGCAG[CG]TGAGGTTCTCCAAAGGACAGGGAGACCCCTCTGTCTCTGCCCTCAGTGCCAGCCCTAGCA	37	74660142	CGCTGCAGAAATTCCAGACTGAACCTTCATACCGAGTAGGGGAGGAGCTG	R	NM_000781	TSS200	chr15:74658038-74658574	S_Shore								CYP11A1;CYP11A1	ENST00000541301.1;ENST00000268053.6	TSS200;TSS200	CYP11A1;CYP11A1;CYP11A1	ENST00000435365.1;ENST00000541301.1;ENST00000268053.6	TSS200;TSS200;TSS200	chr15:74659745-74660155	3
202949	cg05939495	CYP11A1	15	0.990576	1	34.7364	34.5121	0.22433	TSS200	rs556547969	0	0.000399	cg05939495	cg05939495	15756961	TCCTTTAAAAAACCTCACRCTACAAAAATTCCAAACTAAACCTTCATACC			II			AAATGTTCACGTCCTTCCTCCTGCTGCAGGCTCAAACCCGCAGACAGCTCCTCCCCTACT[CG]GTATGAAGGTTCAGTCTGGAATTTCTGCAGCGTGAGGTTCTCCAAAGGACAGGGAGACCC	37	74660110	CGGTATGAAGGTTCAGTCTGGAATTTCTGCAGCGTGAGGTTCTCCAAAGG	F	NM_000781	TSS200	chr15:74658038-74658574	S_Shore								CYP11A1;CYP11A1	ENST00000541301.1;ENST00000268053.6	TSS200;TSS200	CYP11A1;CYP11A1;CYP11A1	ENST00000435365.1;ENST00000541301.1;ENST00000268053.6	TSS200;TSS200;TSS200	chr15:74659745-74660155	3
203133	cg05944462	CYP11A1	15	0.00766969	1	67.1929	63.502	3.69083	TSS1500				cg05944462	cg05944462	47695963	TAATCTATAAACTAACACATACAACAAAAAAAACCAAAAAAATATCACTC			II			TGGTGTGTGAATTATATCTCAATAGAGCTGTTACCAAACACACACACACACACACACACA[CG]AGTGACATCCTCCTGGCCTCTTCTGTTGTATGTGTCAGCCCATAGATCACCCACAATGGC	37	74661351	GATCTATGGGCTGACACATACAACAGAAGAGGCCAGGAGGATGTCACTCG	F	NM_000781	TSS1500	chr15:74658038-74658574	S_Shelf								CYP11A1;CYP11A1	ENST00000541301.1;ENST00000268053.6	TSS1500;TSS1500	CYP11A1;CYP11A1;CYP11A1	ENST00000435365.1;ENST00000541301.1;ENST00000268053.6	TSS1500;TSS1500;TSS1500
504009	cg15151764	CYP11A1	15	0.105057	1	83.5297	85.1546	-1.62484	TSS1500	rs561534686	11	0.000200	cg15151764	cg15151764	57677178	ACCCAAACTAAAACRCAATAACACAATTTCACCTTAAAACCCTAATCCTC			II			TCATTCTTGTTGCCCAGGCTGGAGCGCAATGGCACAGTTTCACCTTGGAACCCTAATCCT[CG]TCGTCTCTCCCCAGTTGACCCAGATTTGGGGCTGTAATTCAGTACAGCTGACTCAGAGGG	37	74660563	CCCAGGCTGGAGCGCAATGGCACAGTTTCACCTTGGAACCCTAATCCTCG	R	NM_000781	TSS1500	chr15:74658038-74658574	S_Shore								CYP11A1;CYP11A1	ENST00000541301.1;ENST00000268053.6	TSS1500;TSS1500	CYP11A1;CYP11A1;CYP11A1	ENST00000435365.1;ENST00000541301.1;ENST00000268053.6	TSS1500;TSS1500;TSS1500
586618	cg17790333	CYP11A1	15	0.748374	1	76.6616	77.2303	-0.56871	TSS200	rs145149444;rs538989387;rs553869860	1;40;50	0.000799;0.000799;0.000399	cg17790333	cg17790333	84716433	AACACAAATTATCTACAATCTTAACCAATAACTACCAAAACATAAACTCC			II			ACTCCTGAAATATCTGCCTGTGCTTTTGCCTGAGCTGGGGCCTCCCACTGGCCCCTGCAG[CG]GAGTCCATGCCCTGGCAGCCATTGGTCAAGACTGCAGACAACCTGTGTTTGGGGGAAATG	37	74660265	ACACAGGTTGTCTGCAGTCTTGACCAATGGCTGCCAGGGCATGGACTCCG	F	NM_000781	TSS200	chr15:74658038-74658574	S_Shore								CYP11A1;CYP11A1	ENST00000268053.6;ENST00000541301.1	TSS200;TSS1500	CYP11A1;CYP11A1;CYP11A1	ENST00000268053.6;ENST00000435365.1;ENST00000541301.1	TSS200;TSS1500;TSS1500
594495	cg18068537	CYP11A1	15	0.549327	1	35.2593	36.4042	-1.14491	TSS200				cg18068537	cg18068537	74757597	AAAAACTAATAAAATATTCACRTCCTTCCTCCTACTACAAACTCAAACCC			II			AAGGCCATACCAGAAGCTGATAAAATGTTCACGTCCTTCCTCCTGCTGCAGGCTCAAACC[CG]CAGACAGCTCCTCCCCTACTCGGTATGAAGGTTCAGTCTGGAATTTCTGCAGCGTGAGGT	37	74660088	CGGGTTTGAGCCTGCAGCAGGAGGAAGGACGTGAACATTTTATCAGCTTC	R	NM_000781	TSS200	chr15:74658038-74658574	S_Shore								CYP11A1;CYP11A1	ENST00000541301.1;ENST00000268053.6	TSS200;TSS200	CYP11A1;CYP11A1;CYP11A1	ENST00000435365.1;ENST00000541301.1;ENST00000268053.6	TSS200;TSS200;TSS200	chr15:74659745-74660155	3
657382	cg20330630	CYP11A1	15	0.871582	1	57.6174	57.134	0.48342	TSS1500				cg20330630	cg20330630	10625214	TCCCTATTATTCAATAATATATATCTATACAATAAAACCATAACTAAAAC			II			TTGGGGGAAATGAGGGGCCCAAGAGAAGGTCAGAGCTATCTTGCCAGCTTGGGCAACATA[CG]TCTTAGTTATGGCCCCACTGTATAGACACACATCATTGAACAACAGGGATAAGTTCTGAG	37	74660375	CGTCTTAGTTATGGCCCCACTGTATAGACACACATCATTGAACAACAGGG	F	NM_000781	TSS1500	chr15:74658038-74658574	S_Shore								CYP11A1;CYP11A1	ENST00000541301.1;ENST00000268053.6	TSS1500;TSS1500	CYP11A1;CYP11A1;CYP11A1	ENST00000435365.1;ENST00000541301.1;ENST00000268053.6	TSS1500;TSS1500;TSS1500
782414	cg24849517	CYP11A1	15	0.379012	1	60.815	62.3407	-1.5257	TSS1500	rs555173664	1	0.000200	cg24849517	cg24849517	77652298	ACTCTCTTTATCAAAAAATTCATAACTAATAAAATAATAATCACTCCAAC			II			GAGCAACAGTTTTTAGAAGAAAAAAAAAAAGTACTTATCAAGAGTGGTTGTTGCTCTTCC[CG]CTGGAGTGACCACTACCTCATCAGTCATGAACCTTCTGATAAAGAGAGTATGGAGAAAGC	37	74661541	CTCTCTTTATCAGAAGGTTCATGACTGATGAGGTAGTGGTCACTCCAGCG	F	NM_000781	TSS1500	chr15:74658038-74658574	S_Shelf								CYP11A1	ENST00000268053.6	TSS1500	CYP11A1	ENST00000268053.6	TSS1500	chr15:74661500-74661690	3
22037	cg00615746	CYP11A1;CYP11A1	15	0.0673299	1	54.6258	57.5752	-2.94939	Body;TSS1500	rs145747443	50	0.000200	cg00615746	cg00615746	8699529	ATAAAACTAAATTTTAAATTCCTAACCCTATAACTATCAACCCAACCAAC			II			AAAGTGCTGGGATTACAAGCGTGAGCCACCGCACCCGGCCTTCTCCCAATTTTTAAAACT[CG]CTGGCTGGGCTGACAGCTACAGGGCCAGGAATTCAAAACTTAGCCTCACCAGTCTCCCCT	37	74658981	CGCTGGCTGGGCTGACAGCTACAGGGCCAGGAATTCAAAACTTAGCCTCA	F	NM_000781;NM_001099773	Body;TSS1500	chr15:74658038-74658574	S_Shore								CYP11A1;CTD-2311M21.3;CYP11A1;CYP11A1	ENST00000467407.1;ENST00000568496.1;ENST00000419019.2;ENST00000358632.4	3'UTR;5'UTR;TSS1500;TSS1500	CYP11A1;CTD-2311M21.3;CYP11A1;CYP11A1;CYP11A1;CYP11A1	ENST00000467407.1;ENST00000568496.1;ENST00000419019.2;ENST00000450547.1;ENST00000466978.1;ENST00000358632.4	3'UTR;5'UTR;TSS1500;TSS1500;TSS1500;TSS1500
119255	cg03449379	CYP11A1;CYP11A1	15	0.492265	1	31.8649	30.6627	1.20226	3'UTR;3'UTR	rs571633868	0	0.000399	cg03449379	cg03449379	91677350	TAAAAAAAAAACCCAAAAATAAAACCCATAAAATCTCTACATCTTCAATC			II			CTGAGAACCCATTCAACCTGCTGAGCAGGCTGGGCAGAAAGGAGCAGGACTTGGGACAGA[CG]ACTGAAGATGCAGAGACCCCATGGGCCCCACCCCTGGGCCTTCCTCCCATGTGGCTGCAG	37	74630237	GGGAGGAAGGCCCAGGGGTGGGGCCCATGGGGTCTCTGCATCTTCAGTCG	F	NM_000781;NM_001099773	3'UTR;3'UTR								15:74630188-74630301	Unclassified_Cell_type_specific	CYP11A1;CYP11A1	ENST00000358632.4;ENST00000452422.1	3'UTR;3'UTR	CYP11A1;CYP11A1;CYP11A1;CYP11A1	ENST00000358632.4;ENST00000452422.1;ENST00000498141.1;ENST00000435365.1	3'UTR;3'UTR;3'UTR;3'UTR			chr15:74628071-74633921	6
125453	cg03630056	CYP11A1;CYP11A1	15	0.0960135	1	73.3883	71.176	2.21229	Body;5'UTR	rs558610180	0	0.000200	cg03630056	cg03630056	13695946	TTCACTAATATTATCATACATCCTATACAATTAACAAATTCACTTTAAAC			II			ATTGCTTCATACTATGTTTACTGTTTTGCATGGATAGTGCTGGAGTACTTATTGGTCATA[CG]CCTAAAGTGAATTTGTTAATTGCACAGGATGTATGATAATATTAGTGAACTTAAGGATAC	37	74645873	CGCCTAAAGTGAATTTGTTAATTGCACAGGATGTATGATAATATTAGTGA	F	NM_000781;NM_001099773	Body;5'UTR										CYP11A1;CYP11A1;CTD-2311M21.2	ENST00000419019.2;ENST00000358632.4;ENST00000562009.1	5'UTR;5'UTR;TSS1500	CYP11A1;CYP11A1;CYP11A1;CYP11A1;CYP11A1;CTD-2311M21.2;CTD-2311M21.2	ENST00000566674.1;ENST00000419019.2;ENST00000450547.1;ENST00000358632.4;ENST00000466978.1;ENST00000564109.1;ENST00000562009.1	5'UTR;5'UTR;5'UTR;5'UTR;3'UTR;5'UTR;TSS1500
167202	cg04874865	CYP11A1;CYP11A1	15	0.576473	1	91.2536	91.7434	-0.48978	Body;Body	rs143879080;rs6160	3;17	0.000399;0.008234	cg04874865	cg04874865	33758296	TCAACCTCTTCCTCTCCCTACAACCATCACTAACRTCATTTTTAAAAAAC			II			TAGATGGCATCAATGAATCGCTGGGCCTCGGGGTTCACTACTTCCTCCAGCATCCCCTGG[CG]CTCCCCAAAAATGACGTTAGTGATGGCTGCAGGGAGAGGAAGAGGCTGAGGAGCCATTTC	37	74636306	CAGCCTCTTCCTCTCCCTGCAGCCATCACTAACGTCATTTTTGGGGAGCG	F	NM_001099773;NM_000781	Body;Body										CYP11A1;CYP11A1	ENST00000541301.1;ENST00000452422.1	3'UTR;TSS200	CYP11A1;CYP11A1	ENST00000541301.1;ENST00000452422.1	3'UTR;TSS200
170517	cg04971286	CYP11A1;CYP11A1	15	0.117361	1	88.8117	90.0773	-1.26568	Body;Body	rs550237890;rs199673149	39;36	0.000200;0.000200	cg04971286	cg04971286	34784970	AAACATAAAAACRCTAATATAAAACATCTAATAAATAACATCAATAAATC			II			GGGGGAAGGTTGAGCATGGGGACGCTGGTGTGGAACATCTGGTAGATGGCATCAATGAAT[CG]CTGGGCCTCGGGGTTCACTACTTCCTCCAGCATCCCCTGGCGCTCCCCAAAAATGACGTT	37	74636264	AGCATGGGGACGCTGGTGTGGAACATCTGGTAGATGGCATCAATGAATCG	R	NM_001099773;NM_000781	Body;Body										CYP11A1;CYP11A1	ENST00000541301.1;ENST00000452422.1	3'UTR;TSS200	CYP11A1;CYP11A1	ENST00000541301.1;ENST00000452422.1	3'UTR;TSS200
186945	cg05454635	CYP11A1;CYP11A1	15	0.555824	1	30.2959	31.3756	-1.07969	Body;5'UTR				cg05454635	cg05454635	79661892	CRAATATAAAAAAACATTTAATAAAACTTATTCTCTAACCACCTCTCTCC			II			GCGGAGGGTAACGGATGTAGGGAGGCATTTAGTAGGGCTTGTTCTCTAACCACCTCTCTC[CG]AGAGTTTCAAAGGGAGTGGGATCTGGGGAAGGTTGAGGCCTCAGGCCTGGGAACTAGGAA	37	74657911	CGGAGAGAGGTGGTTAGAGAACAAGCCCTACTAAATGCCTCCCTACATCC	R	NM_000781;NM_001099773	Body;5'UTR	chr15:74658038-74658574	N_Shore				TRUE				CYP11A1;CTD-2311M21.3;CYP11A1;CYP11A1	ENST00000467407.1;ENST00000568496.1;ENST00000419019.2;ENST00000358632.4	3'UTR;5'UTR;5'UTR;5'UTR	CYP11A1;CTD-2311M21.3;CYP11A1;CYP11A1;CYP11A1;CYP11A1	ENST00000467407.1;ENST00000568496.1;ENST00000419019.2;ENST00000450547.1;ENST00000358632.4;ENST00000466978.1	3'UTR;5'UTR;5'UTR;5'UTR;5'UTR;3'UTR			chr15:74657106-74658966	6	chr15:74657227-74658839	6
214138	cg06285340	CYP11A1;CYP11A1	15	0.400153	1	44.4718	46.0293	-1.5575	1stExon;TSS1500	rs200512170	46	0.000200	cg06285340	cg06285340	23650208	CTCCCTAAAAACACTCAAAAAAATCTAACAACCTTTAACCAAAACTAAAC			II			CGCCCCAGCCCCTCCCTGGGGGCACTCAGAAAGGTCTGGCAGCCTTTGACCAGGACTGAG[CG]TGGGGGAAGACCCTTGGCCAGCATGCTGTCCCCACAGCTGTGACTGTACCTGCTCCACTT	37	74659901	CGCTCAGTCCTGGTCAAAGGCTGCCAGACCTTTCTGAGTGCCCCCAGGGA	R	NM_000781;NM_001099773	1stExon;TSS1500	chr15:74658038-74658574	S_Shore								CYP11A1;CYP11A1;CYP11A1;CYP11A1;CYP11A1	ENST00000467407.1;ENST00000419019.2;ENST00000358632.4;ENST00000541301.1;ENST00000268053.6	3'UTR;TSS1500;TSS1500;1stExon;1stExon	CYP11A1;CYP11A1;CYP11A1;CYP11A1;CYP11A1;CYP11A1;CYP11A1;CYP11A1	ENST00000467407.1;ENST00000419019.2;ENST00000450547.1;ENST00000466978.1;ENST00000358632.4;ENST00000435365.1;ENST00000541301.1;ENST00000268053.6	3'UTR;TSS1500;TSS1500;TSS1500;TSS1500;1stExon;1stExon;1stExon	chr15:74659745-74660155	3
217338	cg06384523	CYP11A1;CYP11A1	15	0.130824	1	59.6119	57.2227	2.38921	TSS200;Body	rs552282522	23	0.000200	cg06384523	cg06384523	56633150	CAAAATTTCACTTTTATTACCCAAAACAAAAATACAATAACATAATCTCA	0010630954	CAAAATTTCGCTTTTATTACCCAAAACGAAAATACAATAACATAATCTCG	I	A	Red	TTTTTTTTGAGACAGAGTTTCGCTTTTGTTGCCCAGGGCGGGAGTGCAGTGACATGATCT[CG]GCTCACTGCAACCTCCACCTCCTGGGTTCGGGCGAGTGTCCTGCCTCAGCCTCCCGAGTA	37	74658693	CAGAGTTTCGCTTTTGTTGCCCAGGGCGGGAGTGCAGTGACATGATCTCG	R	NM_001099773;NM_000781	TSS200;Body	chr15:74658038-74658574	S_Shore			DMR	TRUE				CYP11A1;CTD-2311M21.3;CYP11A1;CYP11A1	ENST00000467407.1;ENST00000568496.1;ENST00000419019.2;ENST00000358632.4	3'UTR;5'UTR;TSS200;TSS200	CYP11A1;CTD-2311M21.3;CYP11A1;CYP11A1;CYP11A1;CYP11A1	ENST00000467407.1;ENST00000568496.1;ENST00000419019.2;ENST00000450547.1;ENST00000466978.1;ENST00000358632.4	3'UTR;5'UTR;TSS200;TSS200;TSS200;TSS200			chr15:74657106-74658966	6	chr15:74657227-74658839	6
219672	cg06457577	CYP11A1;CYP11A1	15	0.00048283	1	85.7457	88.6608	-2.91504	Body;Body	rs538118268;rs146830942	32;21	0.000200;0.000200	cg06457577	cg06457577	11604208	AAAACCCAAATTCCRAAAATAAATAATATTCTTATCTTTACTCAACCATC			II			ACACCCCAGCCAAAGCCCAAGTTCCGGAAGTAGGTGATGTTCTTGTCTTTGCTCAGCCAT[CG]GGTTGGGTCAAAATTTTCCGGGTCGAAGAAGAAGGTGGGCTCTCGGCCCAGAGCATAGAT	37	74631030	AAGCCCAAGTTCCGGAAGTAGGTGATGTTCTTGTCTTTGCTCAGCCATCG	R	NM_000781;NM_001099773	Body;Body													CYP11A1	ENST00000498141.1	3'UTR			chr15:74628071-74633921	6
232755	cg06837499	CYP11A1;CYP11A1	15	1	1	81.5767	81.7027	-0.12606	Body;5'UTR	rs562164788;rs150562828	20;2	0.000799;0.003794	cg06837499	cg06837499	75719210	TCTAAAAATAAATACCCCACAATTCTATAACRAAACCTTTAAACCCCTAC			II			CAATGGAATCCTCTGGGGGTAAATGCCCCACAATTCTGTAACGGGACCTTTGAGCCCCTA[CG]CTCCGCCTGCTCCCACACTGTGGTGTGTATGTTCATTTTCAATAAATCCCTTCATTCCTT	37	74656895	CTGGGGGTAAATGCCCCACAATTCTGTAACGGGACCTTTGAGCCCCTACG	R	NM_000781;NM_001099773	Body;5'UTR	chr15:74658038-74658574	N_Shore								CTD-2311M21.2;CYP11A1;CTD-2311M21.3;CYP11A1;CYP11A1	ENST00000562009.1;ENST00000467407.1;ENST00000568496.1;ENST00000419019.2;ENST00000358632.4	5'UTR;3'UTR;TSS1500;5'UTR;5'UTR	CTD-2311M21.2;CYP11A1;CTD-2311M21.3;CYP11A1;CYP11A1;CYP11A1;CYP11A1	ENST00000562009.1;ENST00000467407.1;ENST00000568496.1;ENST00000419019.2;ENST00000450547.1;ENST00000358632.4;ENST00000466978.1	5'UTR;3'UTR;TSS1500;5'UTR;5'UTR;5'UTR;3'UTR
242865	cg07131601	CYP11A1;CYP11A1	15	0.700072	1	85.9426	85.4508	0.49182	TSS1500;Body	rs556244012	45	0.000200	cg07131601	cg07131601	98650306	CCAAACCTAAAATTTAAACCCATTAAAAAACTTCCTTACAAATAACTAAC			II			ACCATGCCTGGCCAGACCTGGGGTTTGGACCCATTAAAGAGCTTCCTTACAGATGGCTGG[CG]GTCTTGCCACCAATTGTTTCAAAAGTAGATGTCTGGTTTAGAGTACTTAAGACATTCACA	37	74659404	CGCCAGCCATCTGTAAGGAAGCTCTTTAATGGGTCCAAACCCCAGGTCTG	R	NM_001099773;NM_000781	TSS1500;Body	chr15:74658038-74658574	S_Shore								CYP11A1;CYP11A1;CYP11A1	ENST00000467407.1;ENST00000419019.2;ENST00000358632.4	3'UTR;TSS1500;TSS1500	CYP11A1;CYP11A1;CYP11A1;CYP11A1;CYP11A1	ENST00000467407.1;ENST00000419019.2;ENST00000450547.1;ENST00000466978.1;ENST00000358632.4	3'UTR;TSS1500;TSS1500;TSS1500;TSS1500
368163	cg10970701	CYP11A1;CYP11A1	15	0.0109812	1	76.2081	79.1789	-2.97082	Body;Body	rs565795598;rs536323741	1;51	0.000200;0.000799	cg10970701	cg10970701	27746230	AAACTACTACAACTAAAACTAAAATACCACACAAAATATAAAACTCCRAC			II			GGGTGAAGTCTGCGGGAGGAGGGCACTCAGAAGCTGATGGCCCCAAAGGCTGGACACAGC[CG]CCGGAGCCCCACACCCTGTGTGGCATCTCAGCCCTAGCTGCAGCAGCCTGGGGGGACCTG	37	74631708	CGCCGGAGCCCCACACCCTGTGTGGCATCTCAGCCCTAGCTGCAGCAGCC	F	NM_001099773;NM_000781	Body;Body													CYP11A1	ENST00000498141.1	TSS200			chr15:74628071-74633921	6
429545	cg12931909	CYP11A1;CYP11A1	15	0.413345	1	90.0073	89.2839	0.72338	Body;Body	rs572665499;rs74522504;rs555219883	0;1;29	0.000200;0.000799;0.000000	cg12931909	cg12931909	65745976	ATTCAATACAAACCCTACAAAAACATTAAAACTAACTTCTAAAATAAACC			II			CTGTTGCCCAGGGTGGTCTTAAATTGCCTCTGAGTAGCAGGCAGTGGAGGACATGATCAG[CG]GCTCATCCCAGAAGTCAGTCTCAATGCCTCTGCAGGGTCTGTACTGAACCTCAAGGTAAG	37	74637261	CGGCTCATCCCAGAAGTCAGTCTCAATGCCTCTGCAGGGTCTGTACTGAA	F	NM_001099773;NM_000781	Body;Body										CYP11A1	ENST00000452422.1	TSS1500	CYP11A1	ENST00000452422.1	TSS1500
477545	cg14349956	CYP11A1;CYP11A1	15	0.95477	1	88.7044	88.8634	-0.15901	Body;Body	rs559963981;rs138182745;rs149170405	30;40;49	0.000200;0.000220;0.000220	cg14349956	cg14349956	50661874	AACTCCAAAAACCACCAAAAACTTTTTACCCCTATTAAATACAATATCTC			II			CCCGAGTAATTTCCGGAGCCCGCCTTCTTGATGCGCCTGTGCAGGACACTGACGAAGTCC[CG]AGACACTGCATCCAACAGGGGCAAAAAGTTCTTGGTGGCCTCTGGAGCCATCACCTCCTG	37	74637483	GCTCCAGAGGCCACCAAGAACTTTTTGCCCCTGTTGGATGCAGTGTCTCG	F	NM_000781;NM_001099773	Body;Body										CYP11A1	ENST00000452422.1	TSS1500	CYP11A1	ENST00000452422.1	TSS1500	chr15:74637425-74637995	3
494708	cg14855334	CYP11A1;CYP11A1	15	0.4129	1	1.13826	1.68855	-0.550282	Body;TSS200	rs574487351;rs544583641;rs563021537	45;43;15	0.000599;0.000200;0.000200	cg14855334	cg14855334	99756201	AACCCAAACAACAACATACACTAAAAAAAATACTAAATCTATCACTAACA	0085672871	GACCCGAACGACGACGTACGCTAAAAAAAATACTAAATCTATCGCTAACG	I	C	Grn	TCGGAATAGCGCGGCCCGGGCGGCGGCGTGCGCTGGGAGGAATGCTGGGTCTGTCGCTAG[CG]CCAAACTTGACCACGCTGCGACCTTTTCACTCTGTGCTCTGACCTTCAAATCTCCCTCCC	37	74658553	GGCCCGGGCGGCGGCGTGCGCTGGGAGGAATGCTGGGTCTGTCGCTAGCG	R	NM_000781;NM_001099773	Body;TSS200	chr15:74658038-74658574	Island			DMR	TRUE	15:72445092-72445627	15:74658144-74658598	Unclassified_Cell_type_specific	CYP11A1;CTD-2311M21.3;CYP11A1;CYP11A1	ENST00000467407.1;ENST00000568496.1;ENST00000419019.2;ENST00000358632.4	3'UTR;5'UTR;TSS200;TSS200	CYP11A1;CTD-2311M21.3;CYP11A1;CYP11A1;CYP11A1;CYP11A1	ENST00000467407.1;ENST00000568496.1;ENST00000419019.2;ENST00000450547.1;ENST00000466978.1;ENST00000358632.4	3'UTR;5'UTR;TSS200;TSS200;TSS200;TSS200	chr15:74657960-74658690	3
519798	cg15673413	CYP11A1;CYP11A1	15	0.0449134	1	59.7452	62.836	-3.09085	Body;5'UTR				cg15673413	cg15673413	53787113	TCCTTTTTTTAATAATAACCCTTTCAAACACTTTTTATATACAAAATTAC			II			CTTGCTTTTTAGGGTTTCACTAAAATTTTACATTACAAAGGATAAGGTTTCTAGTTAACA[CG]TAATTCTGTATACAAAAAGTGCCTGAAAGGGTTATTACTAAAAAAAGGAAAGAATAATTT	37	74645437	CCTTTTTTTAGTAATAACCCTTTCAGGCACTTTTTGTATACAGAATTACG	F	NM_000781;NM_001099773	Body;5'UTR										CYP11A1;CYP11A1;CTD-2311M21.2	ENST00000419019.2;ENST00000358632.4;ENST00000562009.1	5'UTR;5'UTR;TSS1500	CYP11A1;CYP11A1;CYP11A1;CYP11A1;CYP11A1;CTD-2311M21.2;CTD-2311M21.2	ENST00000566674.1;ENST00000419019.2;ENST00000450547.1;ENST00000358632.4;ENST00000466978.1;ENST00000564109.1;ENST00000562009.1	5'UTR;5'UTR;5'UTR;5'UTR;3'UTR;5'UTR;TSS1500
586704	cg17794241	CYP11A1;CYP11A1	15	0.192377	1	36.75	38.9256	-2.17566	Body;TSS200	rs552282522	19	0.000200	cg17794241	cg17794241	98775251	CAATAAACCAAAATCATATCACTACACTCCCACCCTAAACAACAAAAACA	0089683151	CAATAAACCGAAATCATATCACTACACTCCCGCCCTAAACAACAAAAACG	I	A	Red	CTGACCTTCAAATCTCCCTCCCCCGATTTTTTTTTTTTTTTTTTTTTTGAGACAGAGTTT[CG]CTTTTGTTGCCCAGGGCGGGAGTGCAGTGACATGATCTCGGCTCACTGCAACCTCCACCT	37	74658653	CGCTTTTGTTGCCCAGGGCGGGAGTGCAGTGACATGATCTCGGCTCACTG	F	NM_000781;NM_001099773	Body;TSS200	chr15:74658038-74658574	S_Shore			DMR	TRUE				CYP11A1;CTD-2311M21.3;CYP11A1;CYP11A1	ENST00000467407.1;ENST00000568496.1;ENST00000419019.2;ENST00000358632.4	3'UTR;5'UTR;TSS200;TSS200	CYP11A1;CTD-2311M21.3;CYP11A1;CYP11A1;CYP11A1;CYP11A1	ENST00000467407.1;ENST00000568496.1;ENST00000419019.2;ENST00000450547.1;ENST00000466978.1;ENST00000358632.4	3'UTR;5'UTR;TSS200;TSS200;TSS200;TSS200	chr15:74657960-74658690	3
661727	cg20491017	CYP11A1;CYP11A1	15	0.491391	1	52.0785	53.3998	-1.32133	Body;5'UTR	rs562164788;rs150562828;rs548448579;rs116141294	1;19;28;39	0.000799;0.003794;0.000200;0.002796	cg20491017	cg20491017	1797909	ATACACACCACAATATAAAAACAAACRAAACRTAAAAACTCAAAAATCCC			II			AAGGTGTATCTGAAGTAACCAATGGAATCCTCTGGGGGTAAATGCCCCACAATTCTGTAA[CG]GGACCTTTGAGCCCCTACGCTCCGCCTGCTCCCACACTGTGGTGTGTATGTTCATTTTCA	37	74656876	CGGGACCTTTGAGCCCCTACGCTCCGCCTGCTCCCACACTGTGGTGTGTA	F	NM_000781;NM_001099773	Body;5'UTR	chr15:74658038-74658574	N_Shore								CTD-2311M21.2;CYP11A1;CTD-2311M21.3;CYP11A1;CYP11A1	ENST00000562009.1;ENST00000467407.1;ENST00000568496.1;ENST00000419019.2;ENST00000358632.4	5'UTR;3'UTR;TSS1500;5'UTR;5'UTR	CTD-2311M21.2;CYP11A1;CTD-2311M21.3;CYP11A1;CYP11A1;CYP11A1;CYP11A1	ENST00000562009.1;ENST00000467407.1;ENST00000568496.1;ENST00000419019.2;ENST00000450547.1;ENST00000358632.4;ENST00000466978.1	5'UTR;3'UTR;TSS1500;5'UTR;5'UTR;5'UTR;3'UTR
691428	cg21573592	CYP11A1;CYP11A1	15	0.417183	1	87.7707	88.5506	-0.77996	Body;Body	rs550237890;rs199673149	49;46	0.000200;0.000200	cg21573592	cg21573592	98793379	ACRCTAATATAAAACATCTAATAAATAACATCAATAAATCRCTAAACCTC			II			TGAGCATGGGGACGCTGGTGTGGAACATCTGGTAGATGGCATCAATGAATCGCTGGGCCT[CG]GGGTTCACTACTTCCTCCAGCATCCCCTGGCGCTCCCCAAAAATGACGTTAGTGATGGCT	37	74636274	CGCTGGTGTGGAACATCTGGTAGATGGCATCAATGAATCGCTGGGCCTCG	R	NM_001099773;NM_000781	Body;Body										CYP11A1;CYP11A1	ENST00000541301.1;ENST00000452422.1	3'UTR;TSS200	CYP11A1;CYP11A1	ENST00000541301.1;ENST00000452422.1	3'UTR;TSS200
748633	cg23660703	CYP11A1;CYP11A1	15	1	1	29.7194	27.5294	2.18996	1stExon;5'UTR				cg23660703	cg23660703	36789176	AATTATAACTACCAACTCAAAACCATACCAAAAACTAATAAAATATTCAC			II			ACCAGGGCCAAGATTATAACTACCAGCTCAAGGCCATACCAGAAGCTGATAAAATGTTCA[CG]TCCTTCCTCCTGCTGCAGGCTCAAACCCGCAGACAGCTCCTCCCCTACTCGGTATGAAGG	37	74660059	ATTATAACTACCAGCTCAAGGCCATACCAGAAGCTGATAAAATGTTCACG	R	NM_000781;NM_000781	1stExon;5'UTR	chr15:74658038-74658574	S_Shore								CYP11A1;CYP11A1;CYP11A1	ENST00000268053.6;ENST00000268053.6;ENST00000541301.1	1stExon;5'UTR;TSS200	CYP11A1;CYP11A1;CYP11A1;CYP11A1	ENST00000268053.6;ENST00000268053.6;ENST00000435365.1;ENST00000541301.1	1stExon;5'UTR;TSS200;TSS200	chr15:74659745-74660155	3
752681	cg23808031	CYP11A1;CYP11A1	15	1	1	52.5027	58.6127	-6.10999	TSS1500;1stExon	rs183457466;rs148276149;rs533078157;rs551176186;rs141127674;rs150725205	42;39;35;21;9;2	0.000200;0.000220;0.000399;0.000200;0.000998;0.000220	cg23808031	cg23808031	6771826	AAAACTACRAATAAAAATACCAACTCCCTCRCCAATAAACACCCTAAAAC			II			TTGAAGGGGCGAGGACTGCGGGTGGAGATGCCAGCTCCCTCGCCAGTGGGCACCCTGAGA[CG]CCCCAGCCCCTCCCTGGGGGCACTCAGAAAGGTCTGGCAGCCTTTGACCAGGACTGAGCG	37	74659841	GGACTGCGGGTGGAGATGCCAGCTCCCTCGCCAGTGGGCACCCTGAGACG	R	NM_001099773;NM_000781	TSS1500;1stExon	chr15:74658038-74658574	S_Shore								CYP11A1;CYP11A1;CYP11A1;CYP11A1;CYP11A1	ENST00000467407.1;ENST00000419019.2;ENST00000358632.4;ENST00000541301.1;ENST00000268053.6	3'UTR;TSS1500;TSS1500;1stExon;1stExon	CYP11A1;CYP11A1;CYP11A1;CYP11A1;CYP11A1;CYP11A1;CYP11A1;CYP11A1	ENST00000467407.1;ENST00000419019.2;ENST00000450547.1;ENST00000466978.1;ENST00000358632.4;ENST00000435365.1;ENST00000541301.1;ENST00000268053.6	3'UTR;TSS1500;TSS1500;TSS1500;TSS1500;1stExon;1stExon;1stExon	chr15:74659745-74660155	3
774519	cg24578679	CYP11A1;CYP11A1	15	1	1	7.46097	5.03045	2.43052	Body;TSS200	rs563021537	35	0.000200	cg24578679	cg24578679	34632115	CTAAAAAAAATACTAAATCTATCACTAACACCAAACTTAACCACACTACA	0020699529	CTAAAAAAAATACTAAATCTATCGCTAACGCCAAACTTAACCACGCTACG	I	A	Red	CGGCGGCGTGCGCTGGGAGGAATGCTGGGTCTGTCGCTAGCGCCAAACTTGACCACGCTG[CG]ACCTTTTCACTCTGTGCTCTGACCTTCAAATCTCCCTCCCCCGATTTTTTTTTTTTTTTT	37	74658573	CGCAGCGTGGTCAAGTTTGGCGCTAGCGACAGACCCAGCATTCCTCCCAG	R	NM_000781;NM_001099773	Body;TSS200	chr15:74658038-74658574	Island			DMR	TRUE	15:72445092-72445627	15:74658144-74658598	Unclassified_Cell_type_specific	CYP11A1;CTD-2311M21.3;CYP11A1;CYP11A1	ENST00000467407.1;ENST00000568496.1;ENST00000419019.2;ENST00000358632.4	3'UTR;5'UTR;TSS200;TSS200	CYP11A1;CTD-2311M21.3;CYP11A1;CYP11A1;CYP11A1;CYP11A1	ENST00000467407.1;ENST00000568496.1;ENST00000419019.2;ENST00000450547.1;ENST00000466978.1;ENST00000358632.4	3'UTR;5'UTR;TSS200;TSS200;TSS200;TSS200	chr15:74657960-74658690	3
808694	cg25788983	CYP11A1;CYP11A1	15	0.188419	1	29.4044	27.4459	1.95842	Body;5'UTR	rs181789750	21	0.000998	cg25788983	cg25788983	12798939	CAACCRAACTCTTAACAAAAAACCCAAATATAACTAAAAAACTACCCACC			II			CCGTTCCCTCTCAACCGGACTCTTAGCAAAGAACCCAGGTGTGGCTGAAAGGCTGCCCAC[CG]TGGGAACAGCTTTAGCAGTTTTCCCAGGAAAAAGCCACAAGCCCTGGAGGCACAGAGGCC	37	74657584	CGGTGGGCAGCCTTTCAGCCACACCTGGGTTCTTTGCTAAGAGTCCGGTT	R	NM_000781;NM_001099773	Body;5'UTR	chr15:74658038-74658574	N_Shore				TRUE				CYP11A1;CTD-2311M21.3;CYP11A1;CYP11A1	ENST00000467407.1;ENST00000568496.1;ENST00000419019.2;ENST00000358632.4	3'UTR;TSS200;5'UTR;5'UTR	CYP11A1;CTD-2311M21.3;CYP11A1;CYP11A1;CYP11A1;CYP11A1	ENST00000467407.1;ENST00000568496.1;ENST00000419019.2;ENST00000450547.1;ENST00000358632.4;ENST00000466978.1	3'UTR;TSS200;5'UTR;5'UTR;5'UTR;3'UTR	chr15:74657285-74657615	3
101120	cg02916102	CYP11A1;CYP11A1;CYP11A1	15	0.974956	1	1.23815	1.3357	-0.09755	1stExon;Body;5'UTR	rs557032774;rs117592939;rs540023757;rs188569257;rs573524277	1;23;27;33;44	0.000599;0.015375;0.000599;0.000399;0.000200	cg02916102	cg02916102	28789134	ACCAAATTCCCCAACACAAACTCCATACACTTTAAAATATTACAAAAACA	0013602991	GCCAAATTCCCCAACACGAACTCCGTACGCTTTAAAATATTACGAAAACG	I	C	Grn	CCGGGTCGCTCCCTGCTTCGCCGCCGCCTCCTGGCAGGGCCAGCGAAGCCAGTGCTCCAG[CG]CCCCCGTAACACCTCAAAGCGCACGGAGTCCGTGTTGGGGAACTTGGCGGCAGAGTGACT	37	74658244	CGCCCCCGTAACACCTCAAAGCGCACGGAGTCCGTGTTGGGGAACTTGGC	F	NM_001099773;NM_000781;NM_001099773	1stExon;Body;5'UTR	chr15:74658038-74658574	Island			DMR	TRUE	15:72445092-72445627	15:74658144-74658598	Unclassified_Cell_type_specific	CYP11A1;CTD-2311M21.3;CYP11A1;CYP11A1;CYP11A1;CYP11A1	ENST00000467407.1;ENST00000568496.1;ENST00000419019.2;ENST00000358632.4;ENST00000419019.2;ENST00000358632.4	3'UTR;5'UTR;1stExon;1stExon;5'UTR;5'UTR	CYP11A1;CTD-2311M21.3;CYP11A1;CYP11A1;CYP11A1;CYP11A1;CYP11A1;CYP11A1;CYP11A1;CYP11A1	ENST00000467407.1;ENST00000568496.1;ENST00000419019.2;ENST00000450547.1;ENST00000466978.1;ENST00000358632.4;ENST00000419019.2;ENST00000450547.1;ENST00000358632.4;ENST00000466978.1	3'UTR;5'UTR;1stExon;1stExon;1stExon;1stExon;5'UTR;5'UTR;5'UTR;3'UTR	chr15:74657960-74658690	3
272717	cg08033551	CYP11A1;CYP11A1;CYP11A1	15	0.888892	1	38.2506	38.7007	-0.45018	5'UTR;1stExon;TSS1500	rs567971184;rs538148049	19;38	0.000200;0.000200	cg08033551	cg08033551	82751293	TATAATCTTAACCCTAATAACCCAAAACTACAATCATCCTAACAATCCCC			II			GGGAAGACCCTTGGCCAGCATGCTGTCCCCACAGCTGTGACTGTACCTGCTCCACTTCAG[CG]GGGACTGCTAGGATGACTGTAGCCCTGGGCCACCAGGGCCAAGATTATAACTACCAGCTC	37	74659966	CGGGGACTGCTAGGATGACTGTAGCCCTGGGCCACCAGGGCCAAGATTAT	F	NM_000781;NM_000781;NM_001099773	5'UTR;1stExon;TSS1500	chr15:74658038-74658574	S_Shore								CYP11A1;CYP11A1;CYP11A1;CYP11A1;CYP11A1;CYP11A1;CYP11A1	ENST00000467407.1;ENST00000419019.2;ENST00000358632.4;ENST00000541301.1;ENST00000268053.6;ENST00000541301.1;ENST00000268053.6	3'UTR;TSS1500;TSS1500;1stExon;1stExon;5'UTR;5'UTR	CYP11A1;CYP11A1;CYP11A1;CYP11A1;CYP11A1;CYP11A1;CYP11A1;CYP11A1;CYP11A1;CYP11A1;CYP11A1	ENST00000467407.1;ENST00000419019.2;ENST00000450547.1;ENST00000466978.1;ENST00000358632.4;ENST00000435365.1;ENST00000541301.1;ENST00000268053.6;ENST00000435365.1;ENST00000541301.1;ENST00000268053.6	3'UTR;TSS1500;TSS1500;TSS1500;TSS1500;1stExon;1stExon;1stExon;5'UTR;5'UTR;5'UTR	chr15:74659745-74660155	3
320575	cg09490603	CYP11A1;CYP11A1;CYP11A1	15	0.0813084	1	9.04087	7.52813	1.51274	1stExon;Body;5'UTR	rs546236728	41	0.000200	cg09490603	cg09490603	70810280	AAACAAAAACCAACAAAAACAAAAAATAAATACTACAAAACCACAAACCA	0063683551	AAACAAAAACCAACAAAAACGAAAAATAAATACTACAAAACCGCAAACCG	I	A	Red	CGCAGCGAGCGAGGGCAGAGGCCAGCAGAGGCGAGGAGTGGATGCTGCAGGGCCGCAGGC[CG]GGCAGAGAAACGCATACCGGGTCGCTCCCTGCTTCGCCGCCGCCTCCTGGCAGGGCCAGC	37	74658166	CGGCCTGCGGCCCTGCAGCATCCACTCCTCGCCTCTGCTGGCCTCTGCCC	R	NM_001099773;NM_000781;NM_001099773	1stExon;Body;5'UTR	chr15:74658038-74658574	Island			DMR	TRUE	15:72445092-72445627	15:74658144-74658598	Unclassified_Cell_type_specific	CYP11A1;CTD-2311M21.3;CYP11A1;CYP11A1;CYP11A1;CYP11A1	ENST00000467407.1;ENST00000568496.1;ENST00000419019.2;ENST00000358632.4;ENST00000419019.2;ENST00000358632.4	3'UTR;5'UTR;1stExon;1stExon;5'UTR;5'UTR	CYP11A1;CTD-2311M21.3;CYP11A1;CYP11A1;CYP11A1;CYP11A1;CYP11A1;CYP11A1;CYP11A1;CYP11A1	ENST00000467407.1;ENST00000568496.1;ENST00000419019.2;ENST00000450547.1;ENST00000466978.1;ENST00000358632.4;ENST00000419019.2;ENST00000450547.1;ENST00000358632.4;ENST00000466978.1	3'UTR;5'UTR;1stExon;1stExon;1stExon;1stExon;5'UTR;5'UTR;5'UTR;3'UTR	chr15:74657960-74658690	3
540784	cg16332610	CYP11A1;CYP11A1;CYP11A1	15	0.658674	1	7.89543	7.40189	0.493535	1stExon;Body;5'UTR	rs533223069	47	0.003994	cg16332610	cg16332610	39715261	ATCAAAACACAAAATAAAAAAATCRCAACRTAATCAAATTTAACRCTAAC			II			CCAATTTCGGAATAGCGCGGCCCGGGCGGCGGCGTGCGCTGGGAGGAATGCTGGGTCTGT[CG]CTAGCGCCAAACTTGACCACGCTGCGACCTTTTCACTCTGTGCTCTGACCTTCAAATCTC	37	74658547	CGCTAGCGCCAAACTTGACCACGCTGCGACCTTTTCACTCTGTGCTCTGA	F	NM_001099773;NM_000781;NM_001099773	1stExon;Body;5'UTR	chr15:74658038-74658574	Island			DMR	TRUE	15:72445092-72445627	15:74658144-74658598	Unclassified_Cell_type_specific	CYP11A1;CTD-2311M21.3;CYP11A1;CYP11A1	ENST00000467407.1;ENST00000568496.1;ENST00000419019.2;ENST00000358632.4	3'UTR;5'UTR;TSS200;TSS200	CYP11A1;CTD-2311M21.3;CYP11A1;CYP11A1;CYP11A1;CYP11A1	ENST00000467407.1;ENST00000568496.1;ENST00000419019.2;ENST00000450547.1;ENST00000466978.1;ENST00000358632.4	3'UTR;5'UTR;TSS200;TSS200;TSS200;TSS200	chr15:74657960-74658690	3
610467	cg18630275	CYP11A1;CYP11A1;CYP11A1;CYP11A1	15	0.0047267	1	57.0459	61.3496	-4.30368	Body;ExonBnd;ExonBnd;Body	rs560966443;rs531531464;rs549836034;rs111361716;rs565170516;rs139449608	39;30;10;8;2;1	0.000200;0.000200;0.000200;0.500000;0.000200;0.000220	cg18630275	cg18630275	17728980	CCTTCAAATTACRTACCATCTCATACAAATACCACTACAAAATCATAAAC			II			CATATCCTGCACCTTCAGGTTGCGTGCCATCTCATACAAGTGCCACTGCAGGGTCATGGA[CG]TCTGGTGGGGAGTAGGGTATACAGAAGACCAGGAGGGCCTGTCACTCCGGGGCCCCTTGA	37	74632092	CGTCCATGACCCTGCAGTGGCACTTGTATGAGATGGCACGCAACCTGAAG	R	NM_001099773;NM_000781;NM_001099773;NM_000781	Body;ExonBnd;ExonBnd;Body										CYP11A1;CYP11A1	ENST00000358632.4;ENST00000541301.1	ExonBnd;3'UTR	CYP11A1;CYP11A1;CYP11A1	ENST00000498141.1;ENST00000358632.4;ENST00000541301.1	TSS1500;ExonBnd;3'UTR	chr15:74631840-74632215	3
67667	cg01942530	CYP11B1;CYP11B1	8	0.209354	1	38.6573	40.7866	-2.12929	TSS1500;TSS1500	rs528477303;rs540744877;rs377608641	0;30;41	0.000399;0.000200;0.019369	cg01942530	cg01942530	78794217	ATAAAAAAAATACATATAATTTAATACAATTCATACCAACTCATTCCCTC			II			CCCTTATCTTATCCAAGAGCCTTGGATTATTCATCTCCTTGCAAGGTTTATAGCAAAAAA[CG]AGGGAATGAGTTGGCATGAATTGTATTAAACCACATGTATTTTTTTTACTTTTTAAAAAT	37	143961514	CGAGGGAATGAGTTGGCATGAATTGTATTAAACCACATGTATTTTTTTTA	F	NM_001026213;NM_000497	TSS1500;TSS1500										CYP11B1;CYP11B1;CYP11B1	ENST00000377675.3;ENST00000517471.1;ENST00000292427.4	TSS1500;TSS1500;TSS1500	CYP11B1;CYP11B1;CYP11B1	ENST00000377675.3;ENST00000517471.1;ENST00000314111.4	TSS1500;TSS1500;TSS1500
80516	cg02318454	CYP11B1;CYP11B1	8	0.60536	1	58.5765	59.6058	-1.02923	1stExon;1stExon	rs200952801;rs4534;rs397831740;rs201951316;rs201103987;rs140274628	44;41;24;17;2;1	0.000200;0.073582;0.013492;0.000599;0.000599;0.000220	cg02318454	cg02318454	40695162	CCTAAACACCAAAACATAACTTCAAAAAACAACACTATCCTAAAAACCCA	0081749960	CCTAAACGCCGAAACATAACTTCAAAAAACAACACTATCCTAAAAACCCG	I	A	Red	AGCCACCTGTTGCCTGGACGCCGGGGCATGGCTTCAAAGGGCAGCACTGTCCTGGGGACC[CG]GGCGGCTCTCGTGCCCAGTGCCTGTGCCCTTTGCAGGGACAGCCAGGGCACTGCCATGCA	37	143961141	CCTGGACGCCGGGGCATGGCTTCAAAGGGCAGCACTGTCCTGGGGACCCG	R	NM_000497;NM_001026213	1stExon;1stExon										CYP11B1;CYP11B1;CYP11B1	ENST00000377675.3;ENST00000517471.1;ENST00000292427.4	1stExon;1stExon;1stExon	CYP11B1;CYP11B1;CYP11B1;CYP11B1	ENST00000314111.4;ENST00000377675.3;ENST00000517471.1;ENST00000314111.4	3'UTR;1stExon;1stExon;1stExon	chr8:143960645-143961255	3
115227	cg03330425	CYP11B1;CYP11B1	8	0.353367	1	25.6059	24.2053	1.40058	TSS200;TSS200	rs539054150;rs5280	50;12	0.000200;0.073283	cg03330425	cg03330425	14786866	AACTACAATCCTTTTATCTTACCTAATACCTTACCTTCRAAAAAAATCAC			II			CCACCCTGTTCAGCTGCAATCCTTTTATCTTGCCTGGTGCCTTGCCTTCGAGAGGGATCA[CG]TCATGGGAGAACTGGCCCTGGATCTGCCTGAGAGACCGAGGGCAGAGGTCAGGGCTGGAG	37	143961303	CGTGATCCCTCTCGAAGGCAAGGCACCAGGCAAGATAAAAGGATTGCAGC	R	NM_001026213;NM_000497	TSS200;TSS200										CYP11B1;CYP11B1;CYP11B1	ENST00000377675.3;ENST00000517471.1;ENST00000292427.4	TSS200;TSS200;TSS200	CYP11B1;CYP11B1;CYP11B1	ENST00000377675.3;ENST00000517471.1;ENST00000314111.4	TSS200;TSS200;TSS200			chr8:143954350-143961467	6
185779	cg05416055	CYP11B1;CYP11B1	8	0.10693	1	34.5379	32.0873	2.4506	Body;Body	rs200318572;rs186769755;rs575146428;rs61751136	1;30;37;40	0.000200;0.000998;0.000399;0.000699	cg05416055	cg05416055	33720948	AATCTATAACRCTACCAAAACAAAAAATAATACAAAACAAATCCCAACTC			II			TCTTGCTGACTGCCCGGAACCTCTTAACTTCAGTGCCTCTGAGTCCTGCCCTCTCTGCAG[CG]AGCTGGGATTTGCTCTGCACCATCCCCTGCCCTGGCAGCGCCACAGACCAGCACGTGCTG	37	143960794	GTCTGTGGCGCTGCCAGGGCAGGGGATGGTGCAGAGCAAATCCCAGCTCG	F	NM_001026213;NM_000497	Body;Body													CYP11B1	ENST00000314111.4	3'UTR	chr8:143960645-143961255	3
279278	cg08230698	CYP11B1;CYP11B1	8	1	1	33.7328	31.9852	1.74752	Body;Body	rs200151403;rs61751149;rs142484434;rs61751148;rs150930202;rs140336749	0;1;8;16;22;30	0.000200;0.500000;0.000220;0.500000;0.000399;0.000200	cg08230698	cg08230698	87767210	ATAACACTTCAACCAATTACAACTAAATCCAAAAATACTATCACCCAACA	0074618827	ATAACGCTTCAACCGATTACGACTAAATCCAAAAATACTATCGCCCAACG	I	C	Grn	TCAGGGCCTGGGAGAAGTCCCTGGCCACTGCATCCACCATCGGGAGGAACCTCTGCACAG[CG]TTGGGCGACAGCACTTCTGGATTCAGCCGCAATCGGTTGAAGCGCCATTCAGGCCCATTC	37	143958577	ATGGCGCTTCAACCGATTGCGGCTGAATCCAGAAGTGCTGTCGCCCAACG	F	NM_001026213;NM_000497	Body;Body													CYP11B1;CYP11B1	ENST00000314111.4;ENST00000519285.1	3'UTR;TSS1500	chr8:143958485-143959255	3
284497	cg08389266	CYP11B1;CYP11B1	8	0.000747179	1	49.9078	44.9075	5.00037	3'UTR;3'UTR				cg08389266	cg08389266	45765253	ATAATCACTTATCCTAACATCCCCATTTTCAAATAATACAACTAAATCTC			II			CATGAAAGATGAGGCCTGGGGCATGAGGCTGACACGATCAGCTGGGGAACACACGTCCCT[CG]AGACTCAGTTGTATCACTTGAAAATGGGGATGTCAGGACAAGTGACCACAGGGGCCTTTT	37	143955181	TGGTCACTTGTCCTGACATCCCCATTTTCAAGTGATACAACTGAGTCTCG	F	NM_001026213;NM_000497	3'UTR;3'UTR										CYP11B1	ENST00000292427.4	3'UTR	CYP11B1;CYP11B1;CYP11B1	ENST00000314111.4;ENST00000519285.1;ENST00000292427.4	3'UTR;3'UTR;3'UTR	chr8:143954965-143956015	3
308313	cg09120035	CYP11B1;CYP11B1	8	0.150038	1	55.0948	57.4824	-2.38767	1stExon;1stExon	rs144224988;rs147788769;rs139569725;rs61751134;rs142591816;rs150983560	0;7;8;31;35;41	0.000200;0.000220;0.000399;0.000890;0.000399;0.000220	cg09120035	cg09120035	98752450	CAATACCCTAACTATCCCTACAAAAAACACAAACACTAAACACRAAAACC			II			ACCTGTTGCCTGGACGCCGGGGCATGGCTTCAAAGGGCAGCACTGTCCTGGGGACCCGGG[CG]GCTCTCGTGCCCAGTGCCTGTGCCCTTTGCAGGGACAGCCAGGGCACTGCCATGCACACC	37	143961145	AGTGCCCTGGCTGTCCCTGCAAAGGGCACAGGCACTGGGCACGAGAGCCG	F	NM_000497;NM_001026213	1stExon;1stExon										CYP11B1;CYP11B1;CYP11B1	ENST00000377675.3;ENST00000517471.1;ENST00000292427.4	1stExon;1stExon;1stExon	CYP11B1;CYP11B1;CYP11B1;CYP11B1	ENST00000314111.4;ENST00000377675.3;ENST00000517471.1;ENST00000314111.4	3'UTR;1stExon;1stExon;1stExon	chr8:143960645-143961255	3
470409	cg14149685	CYP11B1;CYP11B1	8	0.673001	1	40.1212	39.2269	0.89428	Body;Body	rs200342486;rs542739915;rs199688260;rs4998903;rs4998902;rs181764014	47;46;36;20;14;9	0.000200;0.000200;0.000200;0.000907;0.000998;0.000200	cg14149685	cg14149685	23656563	AAAACCCCTAATATCTAACCAACACTAAAAATTATAACACTCAAACCTCA	0092643168	GAAACCCCTAATATCTAACCAACGCTAAAAATTATAACGCTCAAACCTCG	I	A	Red	GAAGTTCCTGCCGGAGCCCCTGATGTCTAGCCAGCGCTGGGGGTTATAGCGCTCAGGCCT[CG]GGAACAAGGCGGGGTTGCGACCCAGAGAGTAGAGGAACACGCGCACCAATGTCTGCGGAC	37	143956517	GGAGCCCCTGATGTCTAGCCAGCGCTGGGGGTTATAGCGCTCAGGCCTCG	R	NM_001026213;NM_000497	Body;Body							8:143953493-143953581						CYP11B1	ENST00000314111.4	3'UTR	chr8:143956225-143957275	3
562663	cg17015994	CYP11B1;CYP11B1	8	0.462145	1	28.0642	26.8539	1.21026	TSS200;TSS200	rs5280	50	0.073283	cg17015994	cg17015994	72686527	RAAAAAAATCACRTCATAAAAAAACTAACCCTAAATCTACCTAAAAAACC			II			GCCTTGCCTTCGAGAGGGATCACGTCATGGGAGAACTGGCCCTGGATCTGCCTGAGAGAC[CG]AGGGCAGAGGTCAGGGCTGGAGGCAGGGACTCATTGGGGGTGCATGAGCGTAGACAGGGG	37	143961341	CGGTCTCTCAGGCAGATCCAGGGCCAGTTCTCCCATGACGTGATCCCTCT	R	NM_000497;NM_001026213	TSS200;TSS200										CYP11B1;CYP11B1;CYP11B1	ENST00000377675.3;ENST00000517471.1;ENST00000292427.4	TSS200;TSS200;TSS200	CYP11B1;CYP11B1;CYP11B1	ENST00000377675.3;ENST00000517471.1;ENST00000314111.4	TSS200;TSS200;TSS200			chr8:143954350-143961467	6
650481	cg20073007	CYP11B1;CYP11B1	8	0.000959799	1	25.0003	20.9637	4.03668	Body;Body	rs6398;rs201960529;rs566780544;rs6387	14;19;34;42	0.500000;0.000200;0.000200;0.218151	cg20073007	cg20073007	10773231	TAAACCACRTAAAAAAATCCAACCTCAAAAACCCTAAAATAACCAAAAAC			II			GCACAAGGCAGCCCCGGGCCTCCTGGCTGCCTCCCCACACTCCCTTCAGTCCCCCATCCC[CG]TCCCTGGCCACTCCAGGGTCTCTGAGGCTGGATCTTCCCACGTGGCCCACACCTTCTATG	37	143958385	GGGCCACGTGGGAAGATCCAGCCTCAGAGACCCTGGAGTGGCCAGGGACG	F	NM_001026213;NM_000497	Body;Body													CYP11B1;CYP11B1	ENST00000314111.4;ENST00000519285.1	3'UTR;TSS1500	chr8:143957885-143958475	3
700232	cg21901156	CYP11B1;CYP11B1	8	0.819118	1	33.8973	34.4752	-0.57791	TSS200;TSS200	rs539054150	38	0.000200	cg21901156	cg21901156	53698161	TCCACCCTATTCAACTACAATCCTTTTATCTTACCTAATACCTTACCTTC			II			CCAATGCTCCCTCCACCCTGTTCAGCTGCAATCCTTTTATCTTGCCTGGTGCCTTGCCTT[CG]AGAGGGATCACGTCATGGGAGAACTGGCCCTGGATCTGCCTGAGAGACCGAGGGCAGAGG	37	143961291	CCACCCTGTTCAGCTGCAATCCTTTTATCTTGCCTGGTGCCTTGCCTTCG	R	NM_000497;NM_001026213	TSS200;TSS200										CYP11B1;CYP11B1;CYP11B1	ENST00000377675.3;ENST00000517471.1;ENST00000292427.4	TSS200;TSS200;TSS200	CYP11B1;CYP11B1;CYP11B1	ENST00000377675.3;ENST00000517471.1;ENST00000314111.4	TSS200;TSS200;TSS200			chr8:143954350-143961467	6
797159	cg25376393	CYP11B1;CYP11B1	8	0.0199349	1	41.3779	37.8559	3.52196	Body;Body	rs557707841;rs5290;rs141368413;rs147004517	44;25;23;1	0.000200;0.001797;0.001198;0.000221	cg25376393	cg25376393	12608230	TAAAAACRACTAAAAACCAATTCCTAATAAATTTTCTAAATACAATTATC			II			TGGTGTACTGTTGAGGGCGGCTGAAGGCCAGTTCCTGATAGATTTTCTGGATACAGTTGT[CG]CCTATCCGGGGAGCGGGAGGCAGCCCTCAGACTTTGGTGCTGGGAGACATCCTTCAGTGT	37	143957809	GAGGGCGGCTGAAGGCCAGTTCCTGATAGATTTTCTGGATACAGTTGTCG	R	NM_001026213;NM_000497	Body;Body										CYP11B1	ENST00000292427.4	ExonBnd	CYP11B1;CYP11B1;CYP11B1	ENST00000314111.4;ENST00000519285.1;ENST00000292427.4	3'UTR;TSS1500;ExonBnd			chr8:143954350-143961467	6
837039	cg26785106	CYP11B1;CYP11B1	8	0.727266	1	61.3386	60.5816	0.75703	Body;Body	rs537019407;rs61752763;rs570812777;rs535231159;rs144235977	0;9;16;28;35	0.000200;0.025459;0.000200;0.000200;0.001198	cg26785106	cg26785106	88705365	TATACATATCTACACCCCTCACAAAAAAATTATCCTAAAAAAAATATCCC			II			AACACCGTCTGCAGGAGACACAGCTGCAGGGTCAGACCTTGCACAGGAGGACTCAGCCCC[CG]GGACACCCCTCCCAGGACAACCTCCCTGTGAGGGGTGCAGACATGCATACCCTGAGAACG	37	143957347	ATGCATGTCTGCACCCCTCACAGGGAGGTTGTCCTGGGAGGGGTGTCCCG	F	NM_001026213;NM_000497	Body;Body													CYP11B1;CYP11B1	ENST00000314111.4;ENST00000519285.1	3'UTR;TSS200	chr8:143957345-143957695	3
5009	cg00136400	CYP11B2	8	0.64181	1	37.5307	38.492	-0.96128	TSS1500	rs543633098	48	0.000399	cg00136400	cg00136400	70642957	TCCRCCTCCTTAATTCAAACATTCATCTTAACTCAACCTACTAAAAAACC			II			AACCCTGTCTCTACTAAAAATACAAAATTAGCCAGGTGTGGTGGCGCATGCCTGTAATCT[CG]GCTTCTCAGCAGGCTGAGTCAAGATGAATGCTTGAATCAAGGAGGCGGAGGTTGCAGTGA	37	144000430	CGGCTTCTCAGCAGGCTGAGTCAAGATGAATGCTTGAATCAAGGAGGCGG	F	NM_000498	TSS1500										CYP11B2	ENST00000323110.2	TSS1500	CYP11B2	ENST00000323110.2	TSS1500
77287	cg02226239	CYP11B2	8	0.481938	1	37.6802	36.3941	1.28613	1stExon	rs63748989;rs5281;rs367950425	45;11;2	0.001805;0.002496;0.000200	cg02226239	cg02226239	62604534	TCAACCACCTATTACCTAAATACTAAAACATAACTTCAAACRACAACACC			II			CTGCAGCAGCCTCAGCCACCTGTTGCCTGGATGCTGGGGCATGGCTTCAAACGGCAGCAC[CG]TCCTAGGGGCCCGAGCGGCTCTAGTGCCCAGTGCCCGTGCCCTTTGCAGGGACAGCCAGG	37	143999155	CGGTGCTGCCGTTTGAAGCCATGCCCCAGCATCCAGGCAACAGGTGGCTG	R	NM_000498	1stExon										CYP11B2	ENST00000323110.2	1stExon	CYP11B2	ENST00000323110.2	1stExon	chr8:143999045-143999595	3
85596	cg02467735	CYP11B2	8	1	1	56.2164	51.377	4.83939	TSS1500	rs61758605;rs61758606;rs61758607;rs144393889	7;16;31;31	0.002796;0.006048;0.006024;0.001997	cg02467735	cg02467735	2626127	AAACCCTAATTAATAACAACRTATCRAAATTCCTCACATAAAACCAATAC			II			ACTGCAGAAAATGTCCACGTACCCCCTGCCCTGACACAGGTACACCCTCCACCACAGGAG[CG]CACTGGTTCCATGTGAGGAATCTCGATACGTTGTTATCAACCAGGGTCCTGGAGTCACAT	37	143999729	GACCCTGGTTGATAACAACGTATCGAGATTCCTCACATGGAACCAGTGCG	F	NM_000498	TSS1500										CYP11B2	ENST00000323110.2	TSS1500	CYP11B2	ENST00000323110.2	TSS1500
178723	cg05210898	CYP11B2	8	0.00102473	1	47.5169	52.6645	-5.14755	Body	rs139015464;rs572401955;rs530981721;rs4072020	8;36;44;46	0.001198;0.000200;0.000200;0.172524	cg05210898	cg05210898	58755942	ACACATACACATACRTCTCTTCACACATAATATTAAAATCTTACATAAAC			II			CAGCTGGCTGCTGTGAGCTGTTGACAGTGATGACAGGCAGAAGATGCACATGCACACGTG[CG]CCCATGCAAGACCTCAACACCATGTGTGAAGAGACGCATGTGCATGTGTGCACAAACACT	37	143997369	CGCCCATGCAAGACCTCAACACCATGTGTGAAGAGACGCATGTGCATGTG	F	NM_000498	Body																chr8:143997005-143997415	3
270174	cg07954324	CYP11B2	8	0.120171	1	34.9099	32.5258	2.3841	TSS200	rs61758597;rs5305	42;38	0.001779;0.050000	cg07954324	cg07954324	50798844	AACCCAAATCCTTTTATCTCACCCAAAAACCTACTCTAAAAACATATCAC			II			CCACCCTGTTCAGCCCAAATCCTTTTATCTCACCCAGGAACCTGCTCTGGAAACATATCA[CG]TCATGGGAGAACTGGCTCTGGACCTGCCTGAGACTCTCAGAGCGAAGGTCAAGGCTGGAG	37	143999330	GCCCAAATCCTTTTATCTCACCCAGGAACCTGCTCTGGAAACATATCACG	R	NM_000498	TSS200										CYP11B2	ENST00000323110.2	TSS200	CYP11B2	ENST00000323110.2	TSS200	chr8:143999045-143999595	3
353315	cg10500909	CYP11B2	8	1	1	31.0604	37.1365	-6.07608	TSS1500	rs146384753;rs559062217	10;3	0.000599;0.000200	cg10500909	cg10500909	87681885	ATCACCATACTTTAACCTTTTCCAAAATATTATATAATTAAAATAACACC			II			ATCTTTTTATCATCACCATGCTTTGGCCTTTTCCAAAATGTTGTATAGTTGGAATGACAC[CG]TTTGTAGCCTTTTCAAAGTGACGTATCTCAGTTAGTAATATGCGTTTAAGGTTCCTCCAT	37	144000015	CGGTGTCATTCCAACTATACAACATTTTGGAAAAGGCCAAAGCATGGTGA	R	NM_000498	TSS1500										CYP11B2	ENST00000323110.2	TSS1500	CYP11B2	ENST00000323110.2	TSS1500
379311	cg11324259	CYP11B2	8	0.0396987	1	45.2591	42.0532	3.20592	TSS200	rs61758598;rs572709771;rs201986603	41;30;11	0.001779;0.000200;0.001198	cg11324259	cg11324259	84778957	TATCACRTCATAAAAAAACTAACTCTAAACCTACCTAAAACTCTCAAAAC			II			CTCTGGAAACATATCACGTCATGGGAGAACTGGCTCTGGACCTGCCTGAGACTCTCAGAG[CG]AAGGTCAAGGCTGGAGGCCCCCAGCCAAAGGTAGATGAAGGAGAAGTCAGGTGCCTAATT	37	143999374	CGCTCTGAGAGTCTCAGGCAGGTCCAGAGCCAGTTCTCCCATGACGTGAT	R	NM_000498	TSS200										CYP11B2	ENST00000323110.2	TSS200	CYP11B2	ENST00000323110.2	TSS200	chr8:143999045-143999595	3
478905	cg14389499	CYP11B2	8	1	1	26.8827	26.8316	0.05102	TSS1500	rs376791918;rs547983239;rs181772675	48;35;3	0.000200;0.000200;0.002196	cg14389499	cg14389499	74780982	TAACRTATCTCAATTAATAATATACRTTTAAAATTCCTCCATTTCTTTTC			II			CCTTTTCAAAGTGACGTATCTCAGTTAGTAATATGCGTTTAAGGTTCCTCCATTTCTTTT[CG]TGGCTTGATAGCTAATTTCCTTTTTTTTTTTTTTTTCTAGAGGCTGGGTCTCACTTCTTT	37	144000084	GACGTATCTCAGTTAGTAATATGCGTTTAAGGTTCCTCCATTTCTTTTCG	R	NM_000498	TSS1500										CYP11B2	ENST00000323110.2	TSS1500	CYP11B2	ENST00000323110.2	TSS1500
525417	cg15847600	CYP11B2	8	0.197767	1	34.394	32.3635	2.03051	Body	rs542797226;rs36018151;rs61248603;rs57117244;rs397978895;rs544233594;rs562509678	44;23;21;20;20;15;4	0.000998;0.295128;0.176717;0.176917;0.016187;0.000200;0.000200	cg15847600	cg15847600	49770884	AAAAAATAAAAACATCCATACCCTAAACAAAAACAAAACCCTAAAACCCC			II			AACCTCCCTCTGAGGGGTGGAGACATCCATGCCCTGAGCAAAAACAGAGCCCTGGGACCC[CG]GATCTGAAACCTTGATGACCACTTGGGCCAGATTCCCTGACTTCTTCAGGGAAAGGTGAC	37	143995000	CGGGGTCCCAGGGCTCTGTTTTTGCTCAGGGCATGGATGTCTCCACCCCT	R	NM_000498	Body																chr8:143994965-143995255	3
652018	cg20130989	CYP11B2	8	1	1	22.0468	20.3213	1.72543	3'UTR	rs28390200;rs28491316;rs3201272;rs117910248	0;9;23;41	0.093850;0.309904;0.000000;0.002196	cg20130989	cg20130989	92749533	AACRAATATTAAATCCTCTACTTCCTAAACTATCCCCTAAAAAAAATCCC			II			TCTGGAACCACACCCCAGGTTCCCACCCCACATGACTCTTCCATCTCCTGACAGCATCCT[CG]GGACCTTCTCCAGGGGACAGCTCAGGAAGCAGAGGACCCAACACTCGCTGCTTGAACAAG	37	143992652	CGGGACCTTCTCCAGGGGACAGCTCAGGAAGCAGAGGACCCAACACTCGC	F	NM_000498	3'UTR										CYP11B2	ENST00000323110.2	3'UTR	CYP11B2	ENST00000323110.2	3'UTR	chr8:143992485-143992715	3
762741	cg24155084	CYP11B2	8	0.291217	1	42.3192	44.1856	-1.86641	TSS1500	rs559062217;rs376791918;rs547983239	47;23;10	0.000200;0.000200;0.000200	cg24155084	cg24155084	25674930	AACACCRTTTATAACCTTTTCAAAATAACRTATCTCAATTAATAATATAC			II			ATAGTTGGAATGACACCGTTTGTAGCCTTTTCAAAGTGACGTATCTCAGTTAGTAATATG[CG]TTTAAGGTTCCTCCATTTCTTTTCGTGGCTTGATAGCTAATTTCCTTTTTTTTTTTTTTT	37	144000059	CGCATATTACTAACTGAGATACGTCACTTTGAAAAGGCTACAAACGGTGT	R	NM_000498	TSS1500										CYP11B2	ENST00000323110.2	TSS1500	CYP11B2	ENST00000323110.2	TSS1500
75007	cg02156704	CYP11B2;CYP11B2	8	0.14281	1	39.4118	37.0679	2.3439	ExonBnd;Body	rs138231115	2	0.000220	cg02156704	cg02156704	68675888	TATCACTAAAAACCATCAAAACCAACTCTATAAAACTCACTACAAAAAAC			II			GGAGGCAGGCTTGGCATCACCCTCTCTGGGTGGGGCTGGTTGCTGGCCTGACCGTGTCCA[CG]CTCCCTGCAGTGAGTTCCATAGAGTTGGCCTTGATGGCTTCTAGTGACAGTTCCGCCTTC	37	143995688	CGCTCCCTGCAGTGAGTTCCATAGAGTTGGCCTTGATGGCTTCTAGTGAC	F	NM_000498;NM_000498	ExonBnd;Body										CYP11B2	ENST00000323110.2	ExonBnd	CYP11B2	ENST00000323110.2	ExonBnd	chr8:143995285-143995915	3
94394	cg02721701	CYP17A1	10	0.20985	1	79.1753	80.6752	-1.49988	TSS200	rs34103489;rs17115144	0;1	0.005045;0.014177	cg02721701	cg02721701	71622888	AAATTTACCCTAAAATTAAACCAACCCTTAAAAAAACCTTCACTCCCACC			II			TGTGGAAAGATTCTCCTGGAGCCCAGCCAGGCCTGAGCTCATATCCAGAAGGGAGAGAGG[CG]GTGGGAGTGAAGGCCTCCTCAAGGGCTGGCTCAACTCCAGGGCAAACCTCCGGAGGAGGA	37	104597307	GGTTTGCCCTGGAGTTGAGCCAGCCCTTGAGGAGGCCTTCACTCCCACCG	F	NM_000102	TSS200										CYP17A1;CYP17A1	ENST00000489268.1;ENST00000369887.3	TSS200;TSS200	CYP17A1;CYP17A1	ENST00000489268.1;ENST00000369887.3	TSS200;TSS200	chr10:104596985-104597455	3
153673	cg04471890	CYP17A1	10	0.0228615	1	87.4022	89.2665	-1.86431	TSS200	rs45473395;rs547466224;rs2486758	0;4;45	0.000300;0.000200;0.177316	cg04471890	cg04471890	91728284	TTACAACATAAAAAATTCCAAACCTTAACTCCTAAACCCAAATACCATTC			II			TAAGGGAGGTCAGTTGATCACCCTCTGAGGAGCTCCCCATGCTTGAATGACTCCAGAGTG[CG]AATGGTATCTGGGCTCAGGAGTCAAGGCTTGGAACTTTCCATGTTGCAAAATCAAAATCA	37	104597435	TGCAACATGGAAAGTTCCAAGCCTTGACTCCTGAGCCCAGATACCATTCG	F	NM_000102	TSS200										CYP17A1;CYP17A1	ENST00000369887.3;ENST00000489268.1	TSS200;TSS1500	CYP17A1;CYP17A1	ENST00000369887.3;ENST00000489268.1	TSS200;TSS1500	chr10:104596985-104597455	3
311039	cg09201719	CYP17A1	10	0.939265	1	89.6846	89.8523	-0.16775	1stExon	rs61754265;rs6163;rs61754264	0;34;49	0.000100;0.410343;0.001779	cg09201719	cg09201719	83794318	ATAACCCCATCTATTCRATTCRTATAAACACCAAAACTACAATAATTATC			II			GCCGCCCAGAGAAGTCCTTGCCCTTCTTAATAAGCACCTCCTTGGCCAGCTGGTGGTGGC[CG]ACAATCACTGTAGTCTTGGTGCCCATACGAACCGAATAGATGGGGCCATATTTTTTCTGC	37	104596890	TGGCCCCATCTATTCGGTTCGTATGGGCACCAAGACTACAGTGATTGTCG	F	NM_000102	1stExon										CYP17A1;CYP17A1;CYP17A1	ENST00000489268.1;ENST00000369887.3;ENST00000489268.1	1stExon;1stExon;3'UTR	CYP17A1;CYP17A1;CYP17A1	ENST00000489268.1;ENST00000369887.3;ENST00000489268.1	1stExon;1stExon;3'UTR
328231	cg09729955	CYP17A1	10	0.489068	1	35.6315	34.3798	1.25163	TSS1500	rs553169155	9	0.000399	cg09729955	cg09729955	58716922	CTTAATAAACACCTTAAACAACAACAAACAAAATTCRACAACAAAAAACC			II			GCACATACTGTCTTGATAAACACCTTAAACAACAGCAAACAGGGTTCGACAGCAGAGAAC[CG]GTCTGACCACAAATTTACCAGGGCGGAGTTTTTCCCCACCCTAGTAAGCCTGAGGGTACT	37	104598378	TTGATAAACACCTTAAACAACAGCAAACAGGGTTCGACAGCAGAGAACCG	R	NM_000102	TSS1500										CYP17A1;CYP17A1	ENST00000489268.1;ENST00000369887.3	TSS1500;TSS1500	CYP17A1;CYP17A1	ENST00000489268.1;ENST00000369887.3	TSS1500;TSS1500					chr10:104597955-104598763	6
341158	cg10127942	CYP17A1	10	0.826224	1	87.2626	87.5808	-0.31827	TSS1500	rs576242858;rs45492993;rs61752857	1;26;45	0.001597;0.005618;0.000899	cg10127942	cg10127942	28728197	ATACACATATACATTTTTATTTTAAAAACCATTAACCCACAACCCTTATC			II			GTGTGCAGTGGTGTGACTGTCCATGCAGCCCTGGCCCTCCAGCCCATGTGGTTTTGGCAG[CG]ATAAGGGCTGTGGGTTAATGGTCCCCAAAATAAAAATGTACATGTGTATGGGAACGAAAG	37	104597661	TACACATGTACATTTTTATTTTGGGGACCATTAACCCACAGCCCTTATCG	F	NM_000102	TSS1500										CYP17A1;CYP17A1	ENST00000489268.1;ENST00000369887.3	TSS1500;TSS1500	CYP17A1;CYP17A1	ENST00000489268.1;ENST00000369887.3	TSS1500;TSS1500
517283	cg15595910	CYP17A1	10	0.510871	1	56.4019	57.654	-1.2521	TSS1500	rs562073915;rs10883784;rs534099137	14;26;27	0.000200;0.187899;0.000200	cg15595910	cg15595910	64741288	ACTATCTCTCTTTATTTCTCAACCRACTAACACTTATAAAAAAAACCTAC			II			CACCTTCTTTGCTCATCAGCAGGACTAGCGTACTGGGGGAACCCACCCCCAATATTTCAA[CG]TAGGTTCTTTCTATAAGTGTCAGCCGGCTGAGAAATAAAGAGAGACAGTATAAAGAGAGG	37	104597896	CGTAGGTTCTTTCTATAAGTGTCAGCCGGCTGAGAAATAAAGAGAGACAG	F	NM_000102	TSS1500										CYP17A1;CYP17A1	ENST00000489268.1;ENST00000369887.3	TSS1500;TSS1500	CYP17A1;CYP17A1	ENST00000489268.1;ENST00000369887.3	TSS1500;TSS1500
773029	cg24525156	CYP17A1	10	1	1	63.4169	65.7382	-2.32137	Body	rs61754278	0	0.001842	cg24525156	cg24525156	89716152	AAAAATTAACCAAAATATAAATTTCAACCRCACACCAACTATCAATAACC			II			GCCACGGGCCTGAGGCGAAGCACCTCTCGGATGGTGGCCTCCAGCAGGAGGAGACGGTTA[CG]GTCACTGATAGTTGGTGTGCGGCTGAAACCCACATTCTGGTCAATCTCCTCGTAGAGCTT	37	104592367	CGGTCACTGATAGTTGGTGTGCGGCTGAAACCCACATTCTGGTCAATCTC	F	NM_000102	Body										CYP17A1-AS1	ENST00000369884.4	TSS200	CYP17A1;CYP17A1;CYP17A1-AS1	ENST00000490616.1;ENST00000469683.1;ENST00000369884.4	3'UTR;TSS1500;TSS200	chr10:104592105-104592415	3
784890	cg24934431	CYP17A1	10	0.143739	1	76.5503	78.3721	-1.82177	TSS1500	rs577820870;rs544942572;rs563159528;rs190440742;rs550192082	39;35;18;14;1	0.000200;0.000200;0.000200;0.003794;0.001597	cg24934431	cg24934431	28650914	TATTAATCAAAATACCATCAACACCTTCTTTACTCATCAACAAAACTAAC			II			ATAACATTTCTTGTTGATCAAAATGCCATCAACACCTTCTTTGCTCATCAGCAGGACTAG[CG]TACTGGGGGAACCCACCCCCAATATTTCAACGTAGGTTCTTTCTATAAGTGTCAGCCGGC	37	104597864	CGCTAGTCCTGCTGATGAGCAAAGAAGGTGTTGATGGCATTTTGATCAAC	R	NM_000102	TSS1500										CYP17A1;CYP17A1	ENST00000489268.1;ENST00000369887.3	TSS1500;TSS1500	CYP17A1;CYP17A1	ENST00000489268.1;ENST00000369887.3	TSS1500;TSS1500
857897	cg27496231	CYP17A1	10	0.0229479	1	86.5288	88.4651	-1.93631	Body	rs201222065	2	0.000200	cg27496231	cg27496231	39663183	CAAACATAAACTAATCCRACTAATACCACTCCTTCTCATTATAATACAAC			II			GACAGACTCACCAGGCATGAACTGATCCGGCTGGTGCCACTCCTTCTCATTGTGATGCAG[CG]CCCACAGATTGATGATAACTTCTGTGCCCTTGTCCACAGCAAACTCACCGATGCTGCTCC	37	104591314	AGGCATGAACTGATCCGGCTGGTGCCACTCCTTCTCATTGTGATGCAGCG	R	NM_000102	Body										CYP17A1-AS1	ENST00000369884.4	TSS1500	CYP17A1;CYP17A1;CYP17A1-AS1;CYP17A1	ENST00000490616.1;ENST00000469683.1;ENST00000369884.4;ENST00000469683.1	3'UTR;3'UTR;TSS1500;1stExon	chr10:104591065-104591395	3
265377	cg07809032	CYP17A1;CYP17A1	10	0.682713	1	40.3097	39.4347	0.87502	ExonBnd;Body	rs190959000;rs567775035	34;2	0.000200;0.000200	cg07809032	cg07809032	9762917	CATCTTAACTTACATCAATATATCCAACATATTAATAATAAAATCACTCC			II			TTATCTGAGTTCATCTTGGCTTGCATCAGTGTGTCCAGCATGTTGGTGATAGAGTCACTC[CG]GAATTTCTCCTGGGTTGGGTGAGGTTGGGAGACATTAATAAGGAAGGAGCCCCATCTGTG	37	104592955	CGGAGTGACTCTATCACCAACATGCTGGACACACTGATGCAAGCCAAGAT	R	NM_000102;NM_000102	ExonBnd;Body										CYP17A1-AS1;CYP17A1	ENST00000369884.4;ENST00000369887.3	5'UTR;ExonBnd	CYP17A1;CYP17A1;CYP17A1-AS1;CYP17A1	ENST00000490616.1;ENST00000469683.1;ENST00000369884.4;ENST00000369887.3	3'UTR;TSS1500;5'UTR;ExonBnd	chr10:104592820-104593055	3
361443	cg10756593	CYP17A1;CYP17A1	10	0.00409303	1	82.7701	85.5142	-2.74412	ExonBnd;Body	rs372108005;rs148877970	1;20	0.000200;0.000220	cg10756593	cg10756593	49646521	AATAACACCAACCRAATCAATTCATACCTAATAAATCTATCCTATCCTAC			II			CAGAGGTGAAGGGGTACTGGGGTGGTGGAGCAGAGTCCAGGCTCGCTGTGTGGCCCAGGG[CG]CAGGACAGGACAGACTCACCAGGCATGAACTGATCCGGCTGGTGCCACTCCTTCTCATTG	37	104591244	GTGGCACCAGCCGGATCAGTTCATGCCTGGTGAGTCTGTCCTGTCCTGCG	F	NM_000102;NM_000102	ExonBnd;Body										CYP17A1-AS1;CYP17A1	ENST00000369884.4;ENST00000369887.3	TSS1500;ExonBnd	CYP17A1;CYP17A1;CYP17A1-AS1;CYP17A1	ENST00000490616.1;ENST00000469683.1;ENST00000369884.4;ENST00000369887.3	3'UTR;3'UTR;TSS1500;ExonBnd	chr10:104591065-104591395	3
590649	cg17932736	CYP17A1;CYP17A1	10	0.0716123	1	76.4124	78.5969	-2.1845	ExonBnd;Body	rs142037395	2	0.000566	cg17932736	cg17932736	33781594	TCACTAATAATTAATATACRACTAAAACCCACATTCTAATCAATCTCCTC			II			GACGGTTACGGTCACTGATAGTTGGTGTGCGGCTGAAACCCACATTCTGGTCAATCTCCT[CG]TAGAGCTTCTTCTTCACCTGAAGACCAGAGTAGGTTGGAGGTGACTAGTGTGTGTAAGCC	37	104592419	CGAGGAGATTGACCAGAATGTGGGTTTCAGCCGCACACCAACTATCAGTG	R	NM_000102;NM_000102	ExonBnd;Body										CYP17A1-AS1;CYP17A1	ENST00000369884.4;ENST00000369887.3	TSS200;ExonBnd	CYP17A1;CYP17A1;CYP17A1-AS1;CYP17A1	ENST00000490616.1;ENST00000469683.1;ENST00000369884.4;ENST00000369887.3	3'UTR;TSS1500;TSS200;ExonBnd
170	cg00004322	CYP19A1;CYP19A1	15	0.00328612	1	39.6336	44.2343	-4.60074	Body;Body	rs556790101;rs575253080	10;25	0.000200;0.000599	cg00004322	cg00004322	85745404	TAATTCAAACAAAAACTTACACTATATATATTATTACACAACTTTTACCC			II			CAGTGAAATCATTCTGAAGCCAAAACATGCCTAACTACGTGAAACAGCATTCTCACCTTA[CG]GGCAAAAGTTGTGTAATAATATACATAGTGTAAGCTTTTGCTTGAATCATCTGAATTGGA	37	51530189	CGGGCAAAAGTTGTGTAATAATATACATAGTGTAAGCTTTTGCTTGAATC	F	NM_000103;NM_031226	Body;Body										RP11-108K3.1	ENST00000559909.1	5'UTR	RP11-108K3.1	ENST00000559909.1	5'UTR	chr15:51530100-51530390	3
58312	cg01666163	CYP19A1;CYP19A1	15	0.911389	1	88.0169	88.2303	-0.21345	5'UTR;5'UTR	rs530192973;rs548378371;rs61199151;rs28757081	36;26;20;19	0.000399;0.000200;0.002196;0.029054	cg01666163	cg01666163	25722843	AAAATTTCTAACACCRCCTATAAAAAAACAACRAAACTCTATACCAAAAC			II			AATTTCACCACAGGGTTTCTGACACCGCCTATGAAAGGACAACGGGACTCTGTGCCAGGG[CG]GAAGGGAGGAGGGTCTGTGTGGAGTTTTCTACGTCATGGTTAAAATCAGGGGACCTGGGG	37	51616154	CGCCCTGGCACAGAGTCCCGTTGTCCTTTCATAGGCGGTGTCAGAAACCC	R	NM_000103;NM_031226	5'UTR;5'UTR										CYP19A1;CYP19A1;CYP19A1;CYP19A1;CYP19A1;CYP19A1	ENST00000260433.2;ENST00000541721.1;ENST00000557858.1;ENST00000396404.4;ENST00000396402.1;ENST00000492852.1	TSS200;5'UTR;5'UTR;5'UTR;5'UTR;3'UTR	CYP19A1;CYP19A1;CYP19A1;CYP19A1;CYP19A1;CYP19A1;CYP19A1;CYP19A1;CYP19A1;CYP19A1	ENST00000260433.2;ENST00000541721.1;ENST00000557858.1;ENST00000558328.1;ENST00000396404.4;ENST00000405011.2;ENST00000439712.2;ENST00000453807.2;ENST00000396402.1;ENST00000492852.1	TSS200;5'UTR;5'UTR;5'UTR;5'UTR;5'UTR;5'UTR;5'UTR;5'UTR;3'UTR
65433	cg01879211	CYP19A1;CYP19A1	15	0.0548182	1	77.6161	79.858	-2.24196	5'UTR;5'UTR	rs530048834;rs548176716;rs572107297	41;27;2	0.000200;0.000200;0.000200	cg01879211	cg01879211	96733898	CTTAAATTACAACATTTCTAACCTTAATAAAATCTCAAATTCCTTTAAAC			II			AGATCTTTTGGCTTGAATTGCAGCATTTCTGACCTTGGTAGAGTCTCAGGTTCCTTTAGA[CG]CTTGGTCTGATAGAACCTTATCATCTTGCCCTTGAGTGGGTAGAGTGACGTGCATTCCCA	37	51535382	TTGAATTGCAGCATTTCTGACCTTGGTAGAGTCTCAGGTTCCTTTAGACG	R	NM_000103;NM_031226	5'UTR;5'UTR										CYP19A1;CYP19A1;CYP19A1;CYP19A1;CYP19A1;CYP19A1;CYP19A1;RP11-108K3.1	ENST00000420301.2;ENST00000559878.1;ENST00000260433.2;ENST00000541721.1;ENST00000557858.1;ENST00000396404.4;ENST00000396402.1;ENST00000559909.1	TSS200;TSS200;5'UTR;5'UTR;5'UTR;5'UTR;5'UTR;5'UTR	CYP19A1;CYP19A1;CYP19A1;CYP19A1;CYP19A1;CYP19A1;CYP19A1;CYP19A1;CYP19A1;CYP19A1;CYP19A1;CYP19A1;RP11-108K3.1	ENST00000420301.2;ENST00000559878.1;ENST00000559646.1;ENST00000260433.2;ENST00000541721.1;ENST00000557858.1;ENST00000558328.1;ENST00000396404.4;ENST00000405011.2;ENST00000439712.2;ENST00000453807.2;ENST00000396402.1;ENST00000559909.1	TSS200;TSS200;5'UTR;5'UTR;5'UTR;5'UTR;5'UTR;5'UTR;5'UTR;5'UTR;5'UTR;5'UTR;5'UTR
66734	cg01916429	CYP19A1;CYP19A1	15	0.509157	1	68.3083	67.1886	1.1197	5'UTR;5'UTR	rs568863875;rs539475653	40;50	0.000200;0.000599	cg01916429	cg01916429	44711223	CCACAAAAATCAATAAAATATTTCTAAATTTCTTTATTTCAATAAACTTC			II			GATTTTGTACAATAATTTAGTTTTATGGAGCCCATGCTAAGAAAAATAAAGTGTGATAAT[CG]AAGCTCATTGAAACAAAGAAATCCAGAAACATTCTACTGATCTTTGTGGAAAGAGCATTC	37	51590586	CGAAGCTCATTGAAACAAAGAAATCCAGAAACATTCTACTGATCTTTGTG	F	NM_031226;NM_000103	5'UTR;5'UTR				chr15:51590283-51590283		TRUE				CYP19A1;CYP19A1;CYP19A1;CYP19A1;CYP19A1	ENST00000260433.2;ENST00000541721.1;ENST00000557858.1;ENST00000396404.4;ENST00000396402.1	5'UTR;5'UTR;5'UTR;5'UTR;5'UTR	CYP19A1;CYP19A1;CYP19A1;CYP19A1;CYP19A1;CYP19A1;CYP19A1;CYP19A1;CYP19A1;CYP19A1	ENST00000559646.1;ENST00000260433.2;ENST00000541721.1;ENST00000557858.1;ENST00000558328.1;ENST00000396404.4;ENST00000405011.2;ENST00000439712.2;ENST00000453807.2;ENST00000396402.1	5'UTR;5'UTR;5'UTR;5'UTR;5'UTR;5'UTR;5'UTR;5'UTR;5'UTR;5'UTR	chr15:51590485-51590815	3
115394	cg03334874	CYP19A1;CYP19A1	15	0.100631	1	69.5617	71.8668	-2.30514	Body;Body	rs150484460;rs572438951	0;31	0.000399;0.000200	cg03334874	cg03334874	8666211	TATTTATCTAAAAAAATATCTACCTACTACCCAAAATCTAACACAATACC			II			GGCAGTGGGGCTTTGAAAAGCTCCCTGGGTGACTCTAAGGTACAGCTAGGGTGAGAGGCA[CG]GCACTGTGCTAGATCCTGGGCAGCAGGTAGATATCCTTCTAGATAAATATCCTGGGGGTC	37	51527087	CGGCACTGTGCTAGATCCTGGGCAGCAGGTAGATATCCTTCTAGATAAAT	F	NM_000103;NM_031226	Body;Body						TRUE				RP11-108K3.1	ENST00000559909.1	5'UTR	RP11-108K3.1	ENST00000559909.1	5'UTR			chr15:51526770-51527121	3
131688	cg03815549	CYP19A1;CYP19A1	15	0.0250741	1	77.0176	79.6213	-2.60372	Body;Body	rs376389852;rs527493834	1;26	0.000399;0.000200	cg03815549	cg03815549	83754499	CAAAACCCTATCRATAAATCCTTATACCTAATACAAATACATTCAAAAAC			II			TCAATTCCTTGCCTTAACTGAGAGGTCTTTGGTGATCTGGCCCTGCCCTCCCCTTGGCCA[CG]TCCCTGAATGTATCTGCACCAGGCACAAGGACTTACCGACAGGGCCCTGGATGCATCATG	37	51517028	AGGGCCCTGTCGGTAAGTCCTTGTGCCTGGTGCAGATACATTCAGGGACG	F	NM_000103;NM_031226	Body;Body										RP11-108K3.1	ENST00000559909.1	5'UTR	RP11-108K3.1	ENST00000559909.1	5'UTR					chr15:51515832-51517035	6
140490	cg04083508	CYP19A1;CYP19A1	15	0.547521	1	72.0338	71.0481	0.98572	5'UTR;5'UTR	rs574225144;rs141382390	13;2	0.002196;0.000399	cg04083508	cg04083508	17689925	TCTAAAATCTCTTATACCATAAACCAAATTAAACAATATCCCTAAAAACC			II			TTCAATGAAGATCTAAAATCTCTTGTACCATGGGCCAGATTAAACAGTATCCCTAGGGAC[CG]GCCAACGGTAGTGTGGAAAAAAAGAATTGCAGAGGAAGAATAAGGGAGAAGAGAATGAAA	37	51535805	CTAAAATCTCTTGTACCATGGGCCAGATTAAACAGTATCCCTAGGGACCG	R	NM_000103;NM_031226	5'UTR;5'UTR										CYP19A1;CYP19A1;CYP19A1;CYP19A1;CYP19A1;CYP19A1;CYP19A1;RP11-108K3.1	ENST00000420301.2;ENST00000559878.1;ENST00000260433.2;ENST00000541721.1;ENST00000557858.1;ENST00000396404.4;ENST00000396402.1;ENST00000559909.1	TSS1500;TSS1500;5'UTR;5'UTR;5'UTR;5'UTR;5'UTR;5'UTR	CYP19A1;CYP19A1;CYP19A1;CYP19A1;CYP19A1;CYP19A1;CYP19A1;CYP19A1;CYP19A1;CYP19A1;CYP19A1;CYP19A1;RP11-108K3.1	ENST00000420301.2;ENST00000559878.1;ENST00000559646.1;ENST00000260433.2;ENST00000541721.1;ENST00000557858.1;ENST00000558328.1;ENST00000396404.4;ENST00000405011.2;ENST00000439712.2;ENST00000453807.2;ENST00000396402.1;ENST00000559909.1	TSS1500;TSS1500;5'UTR;5'UTR;5'UTR;5'UTR;5'UTR;5'UTR;5'UTR;5'UTR;5'UTR;5'UTR;5'UTR					chr15:51535804-51536409	5
149622	cg04348026	CYP19A1;CYP19A1	15	0.171359	1	63.3896	61.2571	2.13244	5'UTR;5'UTR	rs191790969;rs567716682	41;17	0.000200;0.000200	cg04348026	cg04348026	76761503	CAAATTAATACCAAAAATACTACTCRAACTATAAAATTCCATAAACTCCC			II			CTCTTTGGGTGCAGGTTGGTGCCAAAAGTGCTGCTCGAGCTATGAGATTCCATGGGCTCC[CG]TATATCATCATCTTTGGTTCCCAGCTAAGCTGTCAACTTCTGGGTTTGCCTCAATTTCCT	37	51599844	CGGGAGCCCATGGAATCTCATAGCTCGAGCAGCACTTTTGGCACCAACCT	R	NM_000103;NM_031226	5'UTR;5'UTR										RP11-108K3.2;CYP19A1;CYP19A1;CYP19A1;CYP19A1;CYP19A1	ENST00000559672.1;ENST00000260433.2;ENST00000541721.1;ENST00000557858.1;ENST00000396404.4;ENST00000396402.1	TSS1500;5'UTR;5'UTR;5'UTR;5'UTR;5'UTR	RP11-108K3.2;CYP19A1;CYP19A1;CYP19A1;CYP19A1;CYP19A1;CYP19A1;CYP19A1;CYP19A1;CYP19A1;CYP19A1	ENST00000559672.1;ENST00000559646.1;ENST00000260433.2;ENST00000541721.1;ENST00000557858.1;ENST00000558328.1;ENST00000396404.4;ENST00000405011.2;ENST00000439712.2;ENST00000453807.2;ENST00000396402.1	TSS1500;5'UTR;5'UTR;5'UTR;5'UTR;5'UTR;5'UTR;5'UTR;5'UTR;5'UTR;5'UTR
188186	cg05492904	CYP19A1;CYP19A1	15	0.53051	1	64.9821	63.861	1.1211	5'UTR;5'UTR	rs575638499	2	0.000200	cg05492904	cg05492904	53763261	TACTAAAACACAAAATATAATACCCCATTACCTTAAACTCTAAATTTAAC			II			TGTTTTCCAGATGCTAAGGCACAGAATATAATGCCCCATTGCCTTGGACTCTGAGTTTGG[CG]TCCAGTCTGTCAGACTATGTTAACTCACCCATATATGTAAACACATTAACAAGCACCGTT	37	51604503	CGCCAAACTCAGAGTCCAAGGCAATGGGGCATTATATTCTGTGCCTTAGC	R	NM_031226;NM_000103	5'UTR;5'UTR						TRUE				CYP19A1;CYP19A1;CYP19A1;CYP19A1;CYP19A1;RP11-108K3.2;CYP19A1	ENST00000260433.2;ENST00000541721.1;ENST00000557858.1;ENST00000396404.4;ENST00000396402.1;ENST00000559672.1;ENST00000492852.1	5'UTR;5'UTR;5'UTR;5'UTR;5'UTR;5'UTR;3'UTR	CYP19A1;CYP19A1;CYP19A1;CYP19A1;CYP19A1;CYP19A1;CYP19A1;CYP19A1;CYP19A1;CYP19A1;RP11-108K3.2;CYP19A1	ENST00000559646.1;ENST00000260433.2;ENST00000541721.1;ENST00000557858.1;ENST00000558328.1;ENST00000396404.4;ENST00000405011.2;ENST00000439712.2;ENST00000453807.2;ENST00000396402.1;ENST00000559672.1;ENST00000492852.1	5'UTR;5'UTR;5'UTR;5'UTR;5'UTR;5'UTR;5'UTR;5'UTR;5'UTR;5'UTR;5'UTR;3'UTR	chr15:51604440-51604735	3
199835	cg05852309	CYP19A1;CYP19A1	15	0.163686	1	73.2331	71.3311	1.90196	5'UTR;5'UTR	rs573523355;rs544205715;rs375507543	20;39;50	0.000200;0.000200;0.000200	cg05852309	cg05852309	38737534	ATATAAACTAACRACAACTAAAAACAAAATACTTATCCCCTCATAATTAC			II			TGAGATGTAGCCTGCAGAGCTGAAGACGACAGATGAACCTCAGCCCCTCTGCATTCATTG[CG]CAACTATGAGGGGACAAGCACTTTGCCCTCAGTTGTCGTCAGCCCACACTATTCCTGTCT	37	51611238	CGCAACTATGAGGGGACAAGCACTTTGCCCTCAGTTGTCGTCAGCCCACA	F	NM_000103;NM_031226	5'UTR;5'UTR										CYP19A1;CYP19A1;CYP19A1;CYP19A1;CYP19A1;RP11-108K3.2;CYP19A1	ENST00000260433.2;ENST00000541721.1;ENST00000557858.1;ENST00000396404.4;ENST00000396402.1;ENST00000559672.1;ENST00000492852.1	5'UTR;5'UTR;5'UTR;5'UTR;5'UTR;5'UTR;3'UTR	CYP19A1;CYP19A1;CYP19A1;CYP19A1;CYP19A1;CYP19A1;CYP19A1;CYP19A1;CYP19A1;CYP19A1;RP11-108K3.2;CYP19A1	ENST00000559646.1;ENST00000260433.2;ENST00000541721.1;ENST00000557858.1;ENST00000558328.1;ENST00000396404.4;ENST00000405011.2;ENST00000439712.2;ENST00000453807.2;ENST00000396402.1;ENST00000559672.1;ENST00000492852.1	TSS1500;5'UTR;5'UTR;5'UTR;5'UTR;5'UTR;5'UTR;5'UTR;5'UTR;5'UTR;5'UTR;3'UTR	chr15:51610885-51611375	3
238233	cg06996165	CYP19A1;CYP19A1	15	0.534848	1	39.8235	41.0329	-1.2095	5'UTR;5'UTR	rs184169438;rs539415863;rs551675755	22;25;48	0.000399;0.000799;0.000200	cg06996165	cg06996165	16650524	AACTTAACTAACAAATAAACCCTACCRAAACAAATAAACAAAAAAACCAC			II			GCAAAATAAAAACGCGGGGCCCCGCGTTCAAAAAGCAGGAAAAAGCCTTTCCCTTTCTCC[CG]TGGTCTTTCTGTCCACCTGTCTCGGCAGGGTTTATTTGCTAGTTAAGTTGCGCTGGCTTG	37	51559577	ACTTAACTAGCAAATAAACCCTGCCGAGACAGGTGGACAGAAAGACCACG	F	NM_031226;NM_000103	5'UTR;5'UTR						TRUE	15:49346688-49347123			CYP19A1;CYP19A1;CYP19A1;CYP19A1;CYP19A1;RP11-108K3.1	ENST00000260433.2;ENST00000541721.1;ENST00000557858.1;ENST00000396404.4;ENST00000396402.1;ENST00000559909.1	5'UTR;5'UTR;5'UTR;5'UTR;5'UTR;5'UTR	CYP19A1;CYP19A1;CYP19A1;CYP19A1;CYP19A1;CYP19A1;CYP19A1;CYP19A1;CYP19A1;CYP19A1;RP11-108K3.1	ENST00000559646.1;ENST00000260433.2;ENST00000541721.1;ENST00000557858.1;ENST00000558328.1;ENST00000396404.4;ENST00000405011.2;ENST00000439712.2;ENST00000453807.2;ENST00000396402.1;ENST00000559909.1	5'UTR;5'UTR;5'UTR;5'UTR;5'UTR;5'UTR;5'UTR;5'UTR;5'UTR;5'UTR;5'UTR	chr15:51558545-51559955	3
239852	cg07043857	CYP19A1;CYP19A1	15	0.943771	1	86.3051	86.4955	-0.19048	Body;Body	rs201842322;rs142652579;rs146495071	1;9;11	0.000599;0.000200;0.000220	cg07043857	cg07043857	47752881	CTAATTCTCTAATATATACTCTACAACTCTATCAAACCCCRACCTTATTC			II			GTCACCTCCTCCAACCTGTCCAGATGTGTTTTGAGGGATTCAGCACAGACTGTGACCATA[CG]AACAAGGCCGGGGCCTGACAGAGCTGCAGAGTACACATCAGAGAATCAGCCATCACGAAC	37	51514698	CGAACAAGGCCGGGGCCTGACAGAGCTGCAGAGTACACATCAGAGAATCA	F	NM_000103;NM_031226	Body;Body										RP11-108K3.1	ENST00000559909.1	5'UTR	CYP19A1;RP11-108K3.1	ENST00000558066.1;ENST00000559909.1	TSS200;5'UTR
242134	cg07110166	CYP19A1;CYP19A1	15	0.659864	1	75.7798	75.0519	0.72793	5'UTR;5'UTR	rs114320799;rs147956487;rs75695885	34;2;1	0.007588;0.000399;0.010583	cg07110166	cg07110166	59663879	CTAAAACTAATAATTTCCCTTCCCTCTTAATCTCCCAACCCTAAAAAACC			II			TCTGCTTCTTCCTGAGGCTAGTAATTTCCCTTCCCTCTTGGTCTCCCAACCCTGAAGGAC[CG]CTCTTTCTCTTTCACAGTCTTCAGCCAACTGTCACTGGGGGACAGAATCCTTTGGAAGGC	37	51595247	CGGTCCTTCAGGGTTGGGAGACCAAGAGGGAAGGGAAATTACTAGCCTCA	R	NM_000103;NM_031226	5'UTR;5'UTR				chr15:51595036-51595036						CYP19A1;CYP19A1;CYP19A1;CYP19A1;CYP19A1	ENST00000260433.2;ENST00000541721.1;ENST00000557858.1;ENST00000396404.4;ENST00000396402.1	5'UTR;5'UTR;5'UTR;5'UTR;5'UTR	CYP19A1;CYP19A1;CYP19A1;CYP19A1;CYP19A1;CYP19A1;CYP19A1;CYP19A1;CYP19A1;CYP19A1	ENST00000559646.1;ENST00000260433.2;ENST00000541721.1;ENST00000557858.1;ENST00000558328.1;ENST00000396404.4;ENST00000405011.2;ENST00000439712.2;ENST00000453807.2;ENST00000396402.1	5'UTR;5'UTR;5'UTR;5'UTR;5'UTR;5'UTR;5'UTR;5'UTR;5'UTR;5'UTR
282172	cg08315265	CYP19A1;CYP19A1	15	0.679633	1	75.9524	75.2595	0.69287	5'UTR;5'UTR	rs28757163;rs530619947	22;2	0.005208;0.000200	cg08315265	cg08315265	11624166	RCTTAATCTAATAAAACCTTATCATCTTACCCTTAAATAAATAAAATAAC			II			TTCCTTTAGACGCTTGGTCTGATAGAACCTTATCATCTTGCCCTTGAGTGGGTAGAGTGA[CG]TGCATTCCCAATTGAAAGCCAAATTTCTTGCCAAATTATAAGAAAATAAAGCTCATTCCA	37	51535432	CTTGGTCTGATAGAACCTTATCATCTTGCCCTTGAGTGGGTAGAGTGACG	R	NM_000103;NM_031226	5'UTR;5'UTR										CYP19A1;CYP19A1;CYP19A1;CYP19A1;CYP19A1;CYP19A1;CYP19A1;RP11-108K3.1	ENST00000559878.1;ENST00000420301.2;ENST00000260433.2;ENST00000541721.1;ENST00000557858.1;ENST00000396404.4;ENST00000396402.1;ENST00000559909.1	TSS200;TSS1500;5'UTR;5'UTR;5'UTR;5'UTR;5'UTR;5'UTR	CYP19A1;CYP19A1;CYP19A1;CYP19A1;CYP19A1;CYP19A1;CYP19A1;CYP19A1;CYP19A1;CYP19A1;CYP19A1;CYP19A1;RP11-108K3.1	ENST00000559878.1;ENST00000420301.2;ENST00000559646.1;ENST00000260433.2;ENST00000541721.1;ENST00000557858.1;ENST00000558328.1;ENST00000396404.4;ENST00000405011.2;ENST00000439712.2;ENST00000453807.2;ENST00000396402.1;ENST00000559909.1	TSS200;TSS1500;5'UTR;5'UTR;5'UTR;5'UTR;5'UTR;5'UTR;5'UTR;5'UTR;5'UTR;5'UTR;5'UTR
283743	cg08365349	CYP19A1;CYP19A1	15	0.434919	1	40.2486	41.6985	-1.44987	5'UTR;5'UTR	rs541483224;rs561030284	31;20	0.000200;0.000399	cg08365349	cg08365349	91656134	TCTAAATAAATTCTATATAACTTTCTAACAATTAAAACCCTTAAAATTTC			II			TTTGACATCATTCTGAGTAAGTTCTATGTGACTTTCTGACAGTTGGGACCCTTGAAGTTT[CG]ATTTATATTGATGAAACCTGAAACCATTGTTCAAAGCATAAATGAGGAAAGTGGTTGCAA	37	51536845	CGAAACTTCAAGGGTCCCAACTGTCAGAAAGTCACATAGAACTTACTCAG	R	NM_000103;NM_031226	5'UTR;5'UTR										CYP19A1;CYP19A1;CYP19A1;CYP19A1;CYP19A1;RP11-108K3.1	ENST00000260433.2;ENST00000541721.1;ENST00000557858.1;ENST00000396404.4;ENST00000396402.1;ENST00000559909.1	5'UTR;5'UTR;5'UTR;5'UTR;5'UTR;5'UTR	CYP19A1;CYP19A1;CYP19A1;CYP19A1;CYP19A1;CYP19A1;CYP19A1;CYP19A1;CYP19A1;CYP19A1;RP11-108K3.1	ENST00000559646.1;ENST00000260433.2;ENST00000541721.1;ENST00000557858.1;ENST00000558328.1;ENST00000396404.4;ENST00000405011.2;ENST00000439712.2;ENST00000453807.2;ENST00000396402.1;ENST00000559909.1	5'UTR;5'UTR;5'UTR;5'UTR;5'UTR;5'UTR;5'UTR;5'UTR;5'UTR;5'UTR;5'UTR	chr15:51536680-51537075	3
311164	cg09205611	CYP19A1;CYP19A1	15	0.0362243	1	76.2193	78.7209	-2.50164	TSS1500;TSS1500	rs571925035;rs151115556;rs59400756;rs59539994	50;35;13;1	0.000200;0.001198;0.003395;0.002083	cg09205611	cg09205611	91671305	TTATTCTACATAAAAATACCTTCACTATACAACTTTTCATTTATTCATTC			II			CACACACCACATTGTTCTACATAGAAGTGCCTTCACTATACAGCTTTTCATTTATTCATT[CG]TTCATTCACTCATTTATTCAACGGGTAATAGTGAATTCCAAATCAGGAACTGTGCTATGT	37	51631256	TGTTCTACATAGAAGTGCCTTCACTATACAGCTTTTCATTTATTCATTCG	R	NM_000103;NM_031226	TSS1500;TSS1500	chr15:51633724-51634318	N_Shelf								CYP19A1;CYP19A1;CYP19A1;CYP19A1;CYP19A1	ENST00000541721.1;ENST00000557858.1;ENST00000492852.1;ENST00000396404.4;ENST00000396402.1	TSS1500;TSS1500;TSS1500;TSS1500;TSS1500	CYP19A1;CYP19A1;CYP19A1;CYP19A1;CYP19A1;CYP19A1;CYP19A1;CYP19A1;CYP19A1	ENST00000541721.1;ENST00000557858.1;ENST00000558328.1;ENST00000492852.1;ENST00000396404.4;ENST00000405011.2;ENST00000439712.2;ENST00000453807.2;ENST00000396402.1	TSS1500;TSS1500;TSS1500;TSS1500;TSS1500;TSS1500;TSS1500;TSS1500;TSS1500
323382	cg09577907	CYP19A1;CYP19A1	15	0.966661	1	50.6161	50.9058	-0.28976	5'UTR;5'UTR				cg09577907	cg09577907	51746917	TTTAATCAAAATAATAAATTTCTACAATAAAAACACATTTCTTAAACATC			II			AAAATGACTTTTTTGATCAAAATAGTAAGTTTCTACAGTAAGAACACATTTCTTGGGCAT[CG]TTGAGGTCTTCTCAGAGCCTTCCATCAGTTTGTCTATTGAATTCAAAGTGACTCACTCAG	37	51535668	CGATGCCCAAGAAATGTGTTCTTACTGTAGAAACTTACTATTTTGATCAA	R	NM_031226;NM_000103	5'UTR;5'UTR										CYP19A1;CYP19A1;CYP19A1;CYP19A1;CYP19A1;CYP19A1;CYP19A1;RP11-108K3.1	ENST00000420301.2;ENST00000559878.1;ENST00000260433.2;ENST00000541721.1;ENST00000557858.1;ENST00000396404.4;ENST00000396402.1;ENST00000559909.1	TSS1500;TSS1500;5'UTR;5'UTR;5'UTR;5'UTR;5'UTR;5'UTR	CYP19A1;CYP19A1;CYP19A1;CYP19A1;CYP19A1;CYP19A1;CYP19A1;CYP19A1;CYP19A1;CYP19A1;CYP19A1;CYP19A1;RP11-108K3.1	ENST00000420301.2;ENST00000559878.1;ENST00000559646.1;ENST00000260433.2;ENST00000541721.1;ENST00000557858.1;ENST00000558328.1;ENST00000396404.4;ENST00000405011.2;ENST00000439712.2;ENST00000453807.2;ENST00000396402.1;ENST00000559909.1	TSS1500;TSS1500;5'UTR;5'UTR;5'UTR;5'UTR;5'UTR;5'UTR;5'UTR;5'UTR;5'UTR;5'UTR;5'UTR
328061	cg09725032	CYP19A1;CYP19A1	15	0.508457	1	81.6296	80.7776	0.85191	5'UTR;5'UTR				cg09725032	cg09725032	79609556	ATCATTTCAACTCRCCCCCTAAATATTTAACTTTTATAATAAATCRTAAC			II			AGCCAAATTTTGTCATTTCAGCTCGCCCCCTGAATGTTTGGCTTTTGTAATAGATCGTAG[CG]TACCAAGAGAAGCTAATTACTAATCACAAATAGAAAACTGACCATGAGGAGGAGAAAAGA	37	51570474	CGCTACGATCTATTACAAAAGCCAAACATTCAGGGGGCGAGCTGAAATGA	R	NM_000103;NM_031226	5'UTR;5'UTR										CYP19A1;CYP19A1;CYP19A1;CYP19A1;CYP19A1;RP11-108K3.1	ENST00000260433.2;ENST00000541721.1;ENST00000557858.1;ENST00000396404.4;ENST00000396402.1;ENST00000559909.1	5'UTR;5'UTR;5'UTR;5'UTR;5'UTR;5'UTR	CYP19A1;CYP19A1;CYP19A1;CYP19A1;CYP19A1;CYP19A1;CYP19A1;CYP19A1;CYP19A1;CYP19A1;CYP19A1;RP11-108K3.1	ENST00000561066.1;ENST00000559646.1;ENST00000260433.2;ENST00000541721.1;ENST00000557858.1;ENST00000558328.1;ENST00000396404.4;ENST00000405011.2;ENST00000439712.2;ENST00000453807.2;ENST00000396402.1;ENST00000559909.1	TSS200;5'UTR;5'UTR;5'UTR;5'UTR;5'UTR;5'UTR;5'UTR;5'UTR;5'UTR;5'UTR;5'UTR
331040	cg09819222	CYP19A1;CYP19A1	15	0.507126	1	51.7194	53.005	-1.28559	5'UTR;5'UTR	rs538879587	13	0.000599	cg09819222	cg09819222	81727152	ATAATAACTACAAAACATTCATTAAATTCCAAACRAAACCCCTTCTAAAC			II			AAGAATTTCATATGGTGACTGCAGAGCATTCATTAGATTCCAAGCGGGACCCCTTCTGAG[CG]CGGGACCCTATGGCGGATTGCCATTGAAACCAGCCCTGCCGGCTCCCCATGCCCCGGGGA	37	51559977	TGGTGACTGCAGAGCATTCATTAGATTCCAAGCGGGACCCCTTCTGAGCG	R	NM_031226;NM_000103	5'UTR;5'UTR					DMR					CYP19A1;CYP19A1;CYP19A1;CYP19A1;CYP19A1;RP11-108K3.1	ENST00000260433.2;ENST00000541721.1;ENST00000557858.1;ENST00000396404.4;ENST00000396402.1;ENST00000559909.1	5'UTR;5'UTR;5'UTR;5'UTR;5'UTR;5'UTR	CYP19A1;CYP19A1;CYP19A1;CYP19A1;CYP19A1;CYP19A1;CYP19A1;CYP19A1;CYP19A1;CYP19A1;RP11-108K3.1	ENST00000559646.1;ENST00000260433.2;ENST00000541721.1;ENST00000557858.1;ENST00000558328.1;ENST00000396404.4;ENST00000405011.2;ENST00000439712.2;ENST00000453807.2;ENST00000396402.1;ENST00000559909.1	5'UTR;5'UTR;5'UTR;5'UTR;5'UTR;5'UTR;5'UTR;5'UTR;5'UTR;5'UTR;5'UTR			chr15:51558838-51560349	6
378056	cg11285703	CYP19A1;CYP19A1	15	7.20475e-06	1	78.1556	73.1395	5.01612	Body;Body	rs143250867	33	0.001597	cg11285703	cg11285703	86748154	ACACTTAAAAAATATCTTAAATAAACCCTTCCACTCTATACTATACTTTC			II			TACTTTACTCCACCCCATCTTGAGCTTGTTTTAAAGGGTACTTGTGCCAAGTCTACTTTA[CG]AAAGCACAGCACAGAGTGGAAGGGTTTATCTAAGATATTTTTTAAGTGCTTTCATTTAAA	37	51534725	CGAAAGCACAGCACAGAGTGGAAGGGTTTATCTAAGATATTTTTTAAGTG	F	NM_000103;NM_031226	Body;Body										RP11-108K3.1	ENST00000559909.1	5'UTR	RP11-108K3.1	ENST00000559909.1	5'UTR
400990	cg12009872	CYP19A1;CYP19A1	15	0.0638568	1	64.5291	67.2752	-2.74611	Body;Body				cg12009872	cg12009872	77695907	CTTAAAAAATATCTCCTTAAACACTTCTTCTAACCCTAAACTTAACCAAC			II			ATCAGTCAGGGCTTGAAAAATATCTCCTTGGGCACTTCTTCTAGCCCTGAGCTTGGCCAG[CG]CCTGGCTGGACTGGCATGCAAAGTTCACTGTGGTAGTAAAGGAAGCTATTTTGGGGCTCT	37	51520739	TTGAAAAATATCTCCTTGGGCACTTCTTCTAGCCCTGAGCTTGGCCAGCG	R	NM_000103;NM_031226	Body;Body			low-CpG:49307849-49308066					15:51520482-51520925	Unclassified_Cell_type_specific	RP11-108K3.1	ENST00000559909.1	5'UTR	RP11-108K3.1	ENST00000559909.1	5'UTR	chr15:51520700-51520950	3
404486	cg12118187	CYP19A1;CYP19A1	15	0.00529659	1	77.5603	80.6799	-3.11961	5'UTR;5'UTR	rs541814250;rs192166993;rs568628497	51;30;4	0.000399;0.000200;0.000200	cg12118187	cg12118187	85773454	CRTTCTACTTAAAACCAAAAACCAATTTCCCATCACATCACTCATACCCC			II			CCAGTTGGTCACGTTCTACTTGGAGCCAGGAGCCAGTTTCCCATCACATCACTCATGCCC[CG]CCCATGACCCCACATGGGTCAGGGATCTCCTGGAGAGGGGGCAGGCCTCTGCCTTCTGTG	37	51610734	CGGGGCATGAGTGATGTGATGGGAAACTGGCTCCTGGCTCCAAGTAGAAC	R	NM_000103;NM_031226	5'UTR;5'UTR										CYP19A1;CYP19A1;CYP19A1;CYP19A1;CYP19A1;RP11-108K3.2;CYP19A1	ENST00000260433.2;ENST00000541721.1;ENST00000557858.1;ENST00000396404.4;ENST00000396402.1;ENST00000559672.1;ENST00000492852.1	5'UTR;5'UTR;5'UTR;5'UTR;5'UTR;5'UTR;3'UTR	CYP19A1;CYP19A1;CYP19A1;CYP19A1;CYP19A1;CYP19A1;CYP19A1;CYP19A1;CYP19A1;CYP19A1;RP11-108K3.2;CYP19A1	ENST00000559646.1;ENST00000260433.2;ENST00000541721.1;ENST00000557858.1;ENST00000558328.1;ENST00000396404.4;ENST00000405011.2;ENST00000439712.2;ENST00000453807.2;ENST00000396402.1;ENST00000559672.1;ENST00000492852.1	TSS200;5'UTR;5'UTR;5'UTR;5'UTR;5'UTR;5'UTR;5'UTR;5'UTR;5'UTR;5'UTR;3'UTR	chr15:51610480-51610795	3
410968	cg12330748	CYP19A1;CYP19A1	15	0.6148	1	49.9191	50.9658	-1.04672	5'UTR;5'UTR	rs544019991;rs565406789;rs532851451;rs541023576	0;34;50;51	0.000200;0.000200;0.000200;0.000200	cg12330748	cg12330748	9717927	RAAATTTTCAAACTCCTAAAAAACATTTCCTCTTACTAAAACATAAACAC			II			CAGAGAGGAGCCAAGTTGAAGGAACACCTGACAACCAATTCACCTTTGGCTGCAATTGCA[CG]TGTCCATGCCTCAGTAAGAGGAAATGTCTTCTAGGAGCCTGAAAATCCCGGGCTGAGGAT	37	51596021	GGATTTTCAGGCTCCTAGAAGACATTTCCTCTTACTGAGGCATGGACACG	F	NM_000103;NM_031226	5'UTR;5'UTR										CYP19A1;CYP19A1;CYP19A1;CYP19A1;CYP19A1	ENST00000260433.2;ENST00000541721.1;ENST00000557858.1;ENST00000396404.4;ENST00000396402.1	5'UTR;5'UTR;5'UTR;5'UTR;5'UTR	CYP19A1;CYP19A1;CYP19A1;CYP19A1;CYP19A1;CYP19A1;CYP19A1;CYP19A1;CYP19A1;CYP19A1	ENST00000559646.1;ENST00000260433.2;ENST00000541721.1;ENST00000557858.1;ENST00000558328.1;ENST00000396404.4;ENST00000405011.2;ENST00000439712.2;ENST00000453807.2;ENST00000396402.1	5'UTR;5'UTR;5'UTR;5'UTR;5'UTR;5'UTR;5'UTR;5'UTR;5'UTR;5'UTR	chr15:51595725-51596095	3
420723	cg12641629	CYP19A1;CYP19A1	15	0.0163605	1	62.5482	59.0373	3.51086	5'UTR;5'UTR	rs183687208;rs17647802;rs12900137;rs12899740;rs80328845;rs560430552	1;11;21;29;43;50	0.000399;0.059705;0.224840;0.196685;0.500000;0.000399	cg12641629	cg12641629	71660878	AACAAAACCAAACACTACTAATCATAAATCTTCATAACACRTTTACTTTC			II			TCGCTGAGTCTAGACCTTTCCAATCTGCAATGGAAAGCCACTGGAGGCTTTTGGAGCCAA[CG]AAAGCAAACGTGCCATGAAGATCCATGATTAGTAGTGTTTGGTTTTGTTTGGATTGGTGG	37	51599332	ACAAAACCAAACACTACTAATCATGGATCTTCATGGCACGTTTGCTTTCG	F	NM_000103;NM_031226	5'UTR;5'UTR										RP11-108K3.2;CYP19A1;CYP19A1;CYP19A1;CYP19A1;CYP19A1	ENST00000559672.1;ENST00000260433.2;ENST00000541721.1;ENST00000557858.1;ENST00000396404.4;ENST00000396402.1	TSS1500;5'UTR;5'UTR;5'UTR;5'UTR;5'UTR	RP11-108K3.2;CYP19A1;CYP19A1;CYP19A1;CYP19A1;CYP19A1;CYP19A1;CYP19A1;CYP19A1;CYP19A1;CYP19A1	ENST00000559672.1;ENST00000559646.1;ENST00000260433.2;ENST00000541721.1;ENST00000557858.1;ENST00000558328.1;ENST00000396404.4;ENST00000405011.2;ENST00000439712.2;ENST00000453807.2;ENST00000396402.1	TSS1500;5'UTR;5'UTR;5'UTR;5'UTR;5'UTR;5'UTR;5'UTR;5'UTR;5'UTR;5'UTR
429560	cg12932492	CYP19A1;CYP19A1	15	0.142818	1	45.9291	48.4074	-2.47833	5'UTR;5'UTR	rs28490942;rs540006005	19;20	0.436502;0.000399	cg12932492	cg12932492	56681882	CAATAACACAATAAATACTTAAAAACTTAAACTCTTATCTCACCCCRATC			II			AGGGCAGCGGTGTTCGCCGGGTGGGGGCCCAGAACCTGTCCCAGGAAGACGCAGGAGACG[CG]ACCGGGGTGAGACAAGAGTCCAAGCTCTCAAGCATCCACTGTGTTATTGCACTTCACTTA	37	51559826	AATAACACAGTGGATGCTTGAGAGCTTGGACTCTTGTCTCACCCCGGTCG	F	NM_031226;NM_000103	5'UTR;5'UTR						TRUE	15:49346688-49347123			CYP19A1;CYP19A1;CYP19A1;CYP19A1;CYP19A1;RP11-108K3.1	ENST00000260433.2;ENST00000541721.1;ENST00000557858.1;ENST00000396404.4;ENST00000396402.1;ENST00000559909.1	5'UTR;5'UTR;5'UTR;5'UTR;5'UTR;5'UTR	CYP19A1;CYP19A1;CYP19A1;CYP19A1;CYP19A1;CYP19A1;CYP19A1;CYP19A1;CYP19A1;CYP19A1;RP11-108K3.1	ENST00000559646.1;ENST00000260433.2;ENST00000541721.1;ENST00000557858.1;ENST00000558328.1;ENST00000396404.4;ENST00000405011.2;ENST00000439712.2;ENST00000453807.2;ENST00000396402.1;ENST00000559909.1	5'UTR;5'UTR;5'UTR;5'UTR;5'UTR;5'UTR;5'UTR;5'UTR;5'UTR;5'UTR;5'UTR	chr15:51558545-51559955	3
434926	cg13106148	CYP19A1;CYP19A1	15	1	1	54.8587	54.7349	0.12378	5'UTR;5'UTR	rs59236653;rs150972916;rs116712458	0;8;47	0.010982;0.147963;0.004593	cg13106148	cg13106148	76800389	TCCRATTTCTATTCCTCACATTCAAAATCTAAAATTAATTCTTTACACTC			II			GGCAGCTTTTGAGCCATTTCAAACAGATGATGAGGTAGATTCAGATGAGGAAGAGGAGGA[CG]AGTGTAAAGAACTAATTTCAGATTCTGAATGTGAGGAACAGAAACCGGAGGAAATTAAAG	37	51575348	CCGGTTTCTGTTCCTCACATTCAGAATCTGAAATTAGTTCTTTACACTCG	F	NM_000103;NM_031226	5'UTR;5'UTR								15:51575331-51575578	Unclassified_Cell_type_specific	CYP19A1;CYP19A1;CYP19A1;CYP19A1;CYP19A1;RP11-108K3.1	ENST00000260433.2;ENST00000541721.1;ENST00000557858.1;ENST00000396404.4;ENST00000396402.1;ENST00000559909.1	5'UTR;5'UTR;5'UTR;5'UTR;5'UTR;5'UTR	CYP19A1;CYP19A1;CYP19A1;CYP19A1;CYP19A1;CYP19A1;CYP19A1;CYP19A1;CYP19A1;CYP19A1;RP11-108K3.1	ENST00000559646.1;ENST00000260433.2;ENST00000541721.1;ENST00000557858.1;ENST00000558328.1;ENST00000396404.4;ENST00000405011.2;ENST00000439712.2;ENST00000453807.2;ENST00000396402.1;ENST00000559909.1	5'UTR;5'UTR;5'UTR;5'UTR;5'UTR;5'UTR;5'UTR;5'UTR;5'UTR;5'UTR;5'UTR	chr15:51575280-51575515	3
438292	cg13216022	CYP19A1;CYP19A1	15	0.00628195	1	38.8377	43.1196	-4.28192	TSS1500;TSS1500	rs556115429	6	0.000200	cg13216022	cg13216022	89663399	AAAAATAACAATAATATAAAAAACTTTATCCATTTCCTCCCAACTCAAAC			II			CCTGATACCTGGATGAAAAGAGATAAGGATACATGACAGTTCTTCAAGTAGGTCACAGAA[CG]TTTGAGTTGGGAGGAAATGGACAAAGCTTTTTACATCACTGCCATCCCCTCCCAGTCATC	37	51631687	GGGATGGCAGTGATGTAAAAAGCTTTGTCCATTTCCTCCCAACTCAAACG	F	NM_000103;NM_031226	TSS1500;TSS1500	chr15:51633724-51634318	N_Shelf								CYP19A1;CYP19A1;CYP19A1;CYP19A1	ENST00000557858.1;ENST00000492852.1;ENST00000396404.4;ENST00000396402.1	TSS1500;TSS1500;TSS1500;TSS1500	CYP19A1;CYP19A1;CYP19A1;CYP19A1;CYP19A1;CYP19A1;CYP19A1;CYP19A1	ENST00000557858.1;ENST00000558328.1;ENST00000492852.1;ENST00000396404.4;ENST00000405011.2;ENST00000439712.2;ENST00000453807.2;ENST00000396402.1	TSS1500;TSS1500;TSS1500;TSS1500;TSS1500;TSS1500;TSS1500;TSS1500	chr15:51631685-51631955	3
459732	cg13845570	CYP19A1;CYP19A1	15	0.00119845	1	80.1158	83.4389	-3.32307	5'UTR;5'UTR	rs183957547	48	0.000998	cg13845570	cg13845570	11745280	CACTCTCTAAAAATTCCTAAAACAACAAATAAAAACTCAACCAATACTAC			II			GATGTTTGGGTCACTCTCTGGAGGTTCCTGGGGCAGCAAGTAGAAGCTCAGCCAGTACTA[CG]CAAGGGGGCTTTTTCCAAGCCCTTTCAGGGGCCATGTCCTGGACAGAAACCTACCCTGAG	37	51573586	ACTCTCTGGAGGTTCCTGGGGCAGCAAGTAGAAGCTCAGCCAGTACTACG	R	NM_000103;NM_031226	5'UTR;5'UTR								15:51572693-51574342	Unclassified	RP11-108K3.3;CYP19A1;CYP19A1;CYP19A1;CYP19A1;CYP19A1;RP11-108K3.1	ENST00000560011.1;ENST00000260433.2;ENST00000541721.1;ENST00000557858.1;ENST00000396404.4;ENST00000396402.1;ENST00000559909.1	TSS1500;5'UTR;5'UTR;5'UTR;5'UTR;5'UTR;5'UTR	RP11-108K3.3;CYP19A1;CYP19A1;CYP19A1;CYP19A1;CYP19A1;CYP19A1;CYP19A1;CYP19A1;CYP19A1;CYP19A1;RP11-108K3.1	ENST00000560011.1;ENST00000559646.1;ENST00000260433.2;ENST00000541721.1;ENST00000557858.1;ENST00000558328.1;ENST00000396404.4;ENST00000405011.2;ENST00000439712.2;ENST00000453807.2;ENST00000396402.1;ENST00000559909.1	TSS1500;5'UTR;5'UTR;5'UTR;5'UTR;5'UTR;5'UTR;5'UTR;5'UTR;5'UTR;5'UTR;5'UTR			chr15:51573505-51574088	6	chr15:51573054-51574285	6
470659	cg14156797	CYP19A1;CYP19A1	15	0.155173	1	61.8474	59.6151	2.23224	5'UTR;5'UTR	rs10851499	45	0.443291	cg14156797	cg14156797	87774337	ACTAACAAATTTTTTAAAAATACTTACCTTCTTCTCTTTACATAACTTAC			II			ATGCAAATTTATAAAGGACTATGGCAATTCACTGGCATAGAAAAGATGTTCCCTCAGTAT[CG]TAAGTTATGCAAAGAGAAGAAGGCAAGCACTTTTAAAAAACCTGTTAGTAAGTTTATTTT	37	51537082	CTAACAGGTTTTTTAAAAGTGCTTGCCTTCTTCTCTTTGCATAACTTACG	F	NM_000103;NM_031226	5'UTR;5'UTR										CYP19A1;CYP19A1;CYP19A1;CYP19A1;CYP19A1;RP11-108K3.1	ENST00000260433.2;ENST00000541721.1;ENST00000557858.1;ENST00000396404.4;ENST00000396402.1;ENST00000559909.1	5'UTR;5'UTR;5'UTR;5'UTR;5'UTR;5'UTR	CYP19A1;CYP19A1;CYP19A1;CYP19A1;CYP19A1;CYP19A1;CYP19A1;CYP19A1;CYP19A1;CYP19A1;RP11-108K3.1	ENST00000559646.1;ENST00000260433.2;ENST00000541721.1;ENST00000557858.1;ENST00000558328.1;ENST00000396404.4;ENST00000405011.2;ENST00000439712.2;ENST00000453807.2;ENST00000396402.1;ENST00000559909.1	5'UTR;5'UTR;5'UTR;5'UTR;5'UTR;5'UTR;5'UTR;5'UTR;5'UTR;5'UTR;5'UTR					chr15:51536574-51537188	4
476288	cg14313646	CYP19A1;CYP19A1	15	0.6963	1	80.1114	80.7074	-0.596	5'UTR;5'UTR	rs570309612	46	0.000200	cg14313646	cg14313646	78793476	AAAAACTACAACAAACAACTCTAAATCACACAATCAAAAAAACATTAAAC			II			ACAGAGTCCCATGGAGTAAAGTGCATTTTCTCCTTTGTCATAATGGCTGTTTGCCTCAAG[CG]TTCAATGCCTTCCTGATTGTGTGACTCAGAGCTGCTTGCTGCAGCCTCTCATTCCCCTCC	37	51589654	GAGGCTGCAGCAAGCAGCTCTGAGTCACACAATCAGGAAGGCATTGAACG	F	NM_000103;NM_031226	5'UTR;5'UTR										CYP19A1;CYP19A1;CYP19A1;CYP19A1;CYP19A1	ENST00000260433.2;ENST00000541721.1;ENST00000557858.1;ENST00000396404.4;ENST00000396402.1	5'UTR;5'UTR;5'UTR;5'UTR;5'UTR	CYP19A1;CYP19A1;CYP19A1;CYP19A1;CYP19A1;CYP19A1;CYP19A1;CYP19A1;CYP19A1;CYP19A1	ENST00000559646.1;ENST00000260433.2;ENST00000541721.1;ENST00000557858.1;ENST00000558328.1;ENST00000396404.4;ENST00000405011.2;ENST00000439712.2;ENST00000453807.2;ENST00000396402.1	5'UTR;5'UTR;5'UTR;5'UTR;5'UTR;5'UTR;5'UTR;5'UTR;5'UTR;5'UTR	chr15:51589445-51589995	3
480155	cg14424631	CYP19A1;CYP19A1	15	0.754295	1	58.5101	57.7916	0.71859	Body;Body	rs527950867	32	0.000399	cg14424631	cg14424631	45677594	TAATTACCTCAAAACAATTCAATTTTATTATTAAAAACTAAACTCCCCRC			II			GCTGGAAGGGACTTGAAGAGCAGGCAAGGAAAGGAGATGGGGACAAACATGTCCTATTCC[CG]CGGGGAGCTCAGCCTTTAACAACAAAATTGAACTGCTCTGAGGCAATTAAAGAGAACACA	37	51526420	CGCGGGGAGCTCAGCCTTTAACAACAAAATTGAACTGCTCTGAGGCAATT	F	NM_000103;NM_031226	Body;Body						TRUE				RP11-108K3.1	ENST00000559909.1	5'UTR	RP11-108K3.1	ENST00000559909.1	5'UTR
480899	cg14446103	CYP19A1;CYP19A1	15	0.636183	1	76.5011	75.746	0.75504	5'UTR;5'UTR	rs28757106;rs540761950;rs559434369	0;27;35	0.005192;0.000200;0.000200	cg14446103	cg14446103	46633961	AAAACAATTAAACCAACTCTCAACCCCATAATTCTATAAATCTATAATTC			II			GGGAATTCGCTGACCAAGAGGCCTTGCCTAGTCCCAAAGGTGTGTCATTGGCTCCACCTG[CG]AATCACAGACTCATAGAATCATGGGGCTGAGAGTTGGTTTAACTGCCCTCAGAGGGCCCT	37	51594575	GGGCAGTTAAACCAACTCTCAGCCCCATGATTCTATGAGTCTGTGATTCG	F	NM_000103;NM_031226	5'UTR;5'UTR										CYP19A1;CYP19A1;CYP19A1;CYP19A1;CYP19A1	ENST00000260433.2;ENST00000541721.1;ENST00000557858.1;ENST00000396404.4;ENST00000396402.1	5'UTR;5'UTR;5'UTR;5'UTR;5'UTR	CYP19A1;CYP19A1;CYP19A1;CYP19A1;CYP19A1;CYP19A1;CYP19A1;CYP19A1;CYP19A1;CYP19A1	ENST00000559646.1;ENST00000260433.2;ENST00000541721.1;ENST00000557858.1;ENST00000558328.1;ENST00000396404.4;ENST00000405011.2;ENST00000439712.2;ENST00000453807.2;ENST00000396402.1	5'UTR;5'UTR;5'UTR;5'UTR;5'UTR;5'UTR;5'UTR;5'UTR;5'UTR;5'UTR			chr15:51594558-51595134	5
481564	cg14465057	CYP19A1;CYP19A1	15	0.0690763	1	85.1614	86.8484	-1.68697	5'UTR;5'UTR	rs531959126;rs547320043;rs150975128	4;8;45	0.000200;0.000200;0.000200	cg14465057	cg14465057	62734137	TTCCACAAAAAATATAACTAACCAAAAACCCTAATTCTATAACAATAACC			II			TTGCAGTGCCAAGAGAAATGATGGTGAACTAAGTGCGGGGTGTGGGGTCGTTCTCAAATG[CG]GTCATTGCTACAGAACTAGGGTTTTTGGTTAGTTACATTCTTTGTGGAAGGACAGGGTGG	37	51581239	CGGTCATTGCTACAGAACTAGGGTTTTTGGTTAGTTACATTCTTTGTGGA	F	NM_000103;NM_031226	5'UTR;5'UTR										CYP19A1;CYP19A1;CYP19A1;CYP19A1;CYP19A1;RP11-108K3.1	ENST00000260433.2;ENST00000541721.1;ENST00000557858.1;ENST00000396404.4;ENST00000396402.1;ENST00000559909.1	5'UTR;5'UTR;5'UTR;5'UTR;5'UTR;5'UTR	CYP19A1;CYP19A1;CYP19A1;CYP19A1;CYP19A1;CYP19A1;CYP19A1;CYP19A1;CYP19A1;CYP19A1;RP11-108K3.1	ENST00000559646.1;ENST00000260433.2;ENST00000541721.1;ENST00000557858.1;ENST00000558328.1;ENST00000396404.4;ENST00000405011.2;ENST00000439712.2;ENST00000453807.2;ENST00000396402.1;ENST00000559909.1	5'UTR;5'UTR;5'UTR;5'UTR;5'UTR;5'UTR;5'UTR;5'UTR;5'UTR;5'UTR;5'UTR	chr15:51580825-51581375	3
489537	cg14694011	CYP19A1;CYP19A1	15	0.369169	1	37.7879	36.2306	1.55725	TSS1500;TSS1500	rs57876754	19	0.002083	cg14694011	cg14694011	64621215	CCTCCTCTAAAATAAAAATCTTATAACCCACAATCAAATTATAAAATCCC			II			ATGGGGCATGACCTCCTCTGGAATGAGGGTCTTATGACCCACAATCAGATTATAGAGTCC[CG]CCTTGGGTGGATGAAAGGAGGGCAAAGAAGGCCAGAGAAATATTCTGTTTCCTGAGGCCT	37	51631024	CGGGACTCTATAATCTGATTGTGGGTCATAAGACCCTCATTCCAGAGGAG	R	NM_000103;NM_031226	TSS1500;TSS1500	chr15:51633724-51634318	N_Shelf								CYP19A1;CYP19A1;CYP19A1;CYP19A1;CYP19A1	ENST00000541721.1;ENST00000557858.1;ENST00000492852.1;ENST00000396404.4;ENST00000396402.1	TSS1500;TSS1500;TSS1500;TSS1500;TSS1500	CYP19A1;CYP19A1;CYP19A1;CYP19A1;CYP19A1;CYP19A1;CYP19A1;CYP19A1;CYP19A1	ENST00000541721.1;ENST00000557858.1;ENST00000558328.1;ENST00000492852.1;ENST00000396404.4;ENST00000405011.2;ENST00000439712.2;ENST00000453807.2;ENST00000396402.1	TSS1500;TSS1500;TSS1500;TSS1500;TSS1500;TSS1500;TSS1500;TSS1500;TSS1500
508007	cg15286970	CYP19A1;CYP19A1	15	1	1	82.0941	81.9695	0.1246	5'UTR;5'UTR	rs115507736;rs375261934	39;1	0.002396;0.000399	cg15286970	cg15286970	71692244	CTCAAATTTACATAACTTTCTATTAAACAAATAAATTCACACTCATCCCC			II			TTCCATCTGATCTCAGGTTTACATGGCTTTCTGTTGAGCAAATAAATTCACACTCATCCC[CG]CCTCCAACAAGACAAAGGCGATTCATTCACAGGAGCTGCTGCTCAGCTGACAGATGTTTT	37	51591447	CGGGGATGAGTGTGAATTTATTTGCTCAACAGAAAGCCATGTAAACCTGA	R	NM_000103;NM_031226	5'UTR;5'UTR						TRUE				CYP19A1;CYP19A1;CYP19A1;CYP19A1;CYP19A1	ENST00000260433.2;ENST00000541721.1;ENST00000557858.1;ENST00000396404.4;ENST00000396402.1	5'UTR;5'UTR;5'UTR;5'UTR;5'UTR	CYP19A1;CYP19A1;CYP19A1;CYP19A1;CYP19A1;CYP19A1;CYP19A1;CYP19A1;CYP19A1;CYP19A1	ENST00000559646.1;ENST00000260433.2;ENST00000541721.1;ENST00000557858.1;ENST00000558328.1;ENST00000396404.4;ENST00000405011.2;ENST00000439712.2;ENST00000453807.2;ENST00000396402.1	5'UTR;5'UTR;5'UTR;5'UTR;5'UTR;5'UTR;5'UTR;5'UTR;5'UTR;5'UTR	chr15:51591205-51591835	3
534019	cg16122750	CYP19A1;CYP19A1	15	0.0452115	1	65.3797	68.2896	-2.90997	3'UTR;3'UTR				cg16122750	cg16122750	64779186	TCATCTATATAACCTAAAAATATATAAACTATACCTATATACCTAAATAC			II			TCCTGGCCTTGCTTTTAGGGGTCTAAGTTATTTGGATGATTGTCTTGACCTGACTACATA[CG]TATTCAGGTACACAGGCATAGTCCATATATTTTTAGGCCATATAGATGATCCAAATAATT	37	51501301	CATCTATATGGCCTAAAAATATATGGACTATGCCTGTGTACCTGAATACG	F	NM_000103;NM_031226	3'UTR;3'UTR										CYP19A1;CYP19A1;RP11-108K3.1	ENST00000396402.1;ENST00000260433.2;ENST00000559909.1	3'UTR;3'UTR;5'UTR	CYP19A1;CYP19A1;RP11-108K3.1	ENST00000396402.1;ENST00000260433.2;ENST00000559909.1	3'UTR;3'UTR;5'UTR
588317	cg17848615	CYP19A1;CYP19A1	15	0.918627	1	90.7211	90.9001	-0.17895	5'UTR;5'UTR	rs138795687	40	0.000200	cg17848615	cg17848615	89695313	TTCTCTCTCTATTTCTCCTTTAACTTCRAAATTAACAAAAACATTTAATC			II			GTTGTATTCTCCTCTTTTCCCAATTCCAAGTGTTTGCATGGGGCTTTTGCATTTAGAATG[CG]ATTAAATGTTTTTGTTAACTTCGAAGTCAAAGGAGAAACAGAGAGAGAAGGGATGGGTCT	37	51572136	TCTCTCTCTGTTTCTCCTTTGACTTCGAAGTTAACAAAAACATTTAATCG	F	NM_031226;NM_000103	5'UTR;5'UTR										RP11-108K3.3;RP11-108K3.3;CYP19A1;CYP19A1;CYP19A1;CYP19A1;CYP19A1;RP11-108K3.1	ENST00000560011.1;ENST00000560011.1;ENST00000260433.2;ENST00000541721.1;ENST00000557858.1;ENST00000396404.4;ENST00000396402.1;ENST00000559909.1	3'UTR;1stExon;5'UTR;5'UTR;5'UTR;5'UTR;5'UTR;5'UTR	RP11-108K3.3;RP11-108K3.3;CYP19A1;CYP19A1;CYP19A1;CYP19A1;CYP19A1;CYP19A1;CYP19A1;CYP19A1;CYP19A1;CYP19A1;RP11-108K3.1	ENST00000560011.1;ENST00000560011.1;ENST00000559646.1;ENST00000260433.2;ENST00000541721.1;ENST00000557858.1;ENST00000558328.1;ENST00000396404.4;ENST00000405011.2;ENST00000439712.2;ENST00000453807.2;ENST00000396402.1;ENST00000559909.1	3'UTR;1stExon;5'UTR;5'UTR;5'UTR;5'UTR;5'UTR;5'UTR;5'UTR;5'UTR;5'UTR;5'UTR;5'UTR
618468	cg18916208	CYP19A1;CYP19A1	15	0.992045	1	66.8481	67.056	-0.2079	5'UTR;5'UTR	rs28757071	1	0.005591	cg18916208	cg18916208	83721858	TACCTTTTATTACCAAAACTTACACTAACTTCTATCACTATAAAAACCAC			II			TTCATTTGGAAAGGTGGTTTTAAAGGCTGAAGTTGGCCCTGGTGGAGGTCAGAGATCATA[CG]TGGTTTCCATAGTGACAGAAGCCAGTGCAAGTCTTGGCAATAAAAGGTAAGCTTCTCTTA	37	51625847	CGTGGTTTCCATAGTGACAGAAGCCAGTGCAAGTCTTGGCAATAAAAGGT	F	NM_000103;NM_031226	5'UTR;5'UTR										CYP19A1;CYP19A1;CYP19A1;CYP19A1;CYP19A1	ENST00000541721.1;ENST00000557858.1;ENST00000396404.4;ENST00000396402.1;ENST00000492852.1	5'UTR;5'UTR;5'UTR;5'UTR;3'UTR	CYP19A1;CYP19A1;CYP19A1;CYP19A1;CYP19A1;CYP19A1;CYP19A1;CYP19A1;CYP19A1	ENST00000541721.1;ENST00000557858.1;ENST00000558328.1;ENST00000396404.4;ENST00000405011.2;ENST00000439712.2;ENST00000453807.2;ENST00000396402.1;ENST00000492852.1	5'UTR;5'UTR;5'UTR;5'UTR;5'UTR;5'UTR;5'UTR;5'UTR;3'UTR	chr15:51625725-51626030	3
623676	cg19111801	CYP19A1;CYP19A1	15	0.0212208	1	77.2688	74.5283	2.74045	5'UTR;5'UTR	rs77295334;rs59944627;rs565472999;rs374358556;rs541044476	1;6;13;32;44	0.003395;0.209065;0.000200;0.001597;0.000200	cg19111801	cg19111801	22606581	AAAATTCACCATCACCATATTAATCATTCAACAAATTTTAACTTCTTTTC			II			AAATACAAAAAAAACAATTAACTGAGGTCTCTGAAAAGTCCTCTAAAAGCAGCTAGATTG[CG]AAAAGAAGTCAAAATTTGCTGAATGACCAATATGGTGATGGTGAATTTCCTGGAATTTGT	37	51602474	AAATTCACCATCACCATATTGGTCATTCAGCAAATTTTGACTTCTTTTCG	F	NM_000103;NM_031226	5'UTR;5'UTR										CYP19A1;CYP19A1;CYP19A1;CYP19A1;CYP19A1;RP11-108K3.2	ENST00000260433.2;ENST00000541721.1;ENST00000557858.1;ENST00000396404.4;ENST00000396402.1;ENST00000559672.1	5'UTR;5'UTR;5'UTR;5'UTR;5'UTR;5'UTR	CYP19A1;CYP19A1;CYP19A1;CYP19A1;CYP19A1;CYP19A1;CYP19A1;CYP19A1;CYP19A1;CYP19A1;RP11-108K3.2	ENST00000559646.1;ENST00000260433.2;ENST00000541721.1;ENST00000557858.1;ENST00000558328.1;ENST00000396404.4;ENST00000405011.2;ENST00000439712.2;ENST00000453807.2;ENST00000396402.1;ENST00000559672.1	5'UTR;5'UTR;5'UTR;5'UTR;5'UTR;5'UTR;5'UTR;5'UTR;5'UTR;5'UTR;5'UTR	chr15:51602320-51602655	3
630214	cg19359072	CYP19A1;CYP19A1	15	0.03925	1	74.1877	76.7687	-2.58106	5'UTR;5'UTR	rs149185183	3	0.002196	cg19359072	cg19359072	24801197	TCTAAAAAAACTAAAAATACACCACAAAATAACAATACTTATATATACCC			II			CTACCCAAGAAAAGCTTGGTAGGGAGAGTGGACTCAAGACAGAGGTGAGGTGTACACACT[CG]GGTACACACAAGCACTGCCATTTTGTGGTGCATTCCCAGTTCTTTCAGAATATTGGAGAA	37	51598433	CGGGTACACACAAGCACTGCCATTTTGTGGTGCATTCCCAGTTCTTTCAG	F	NM_000103;NM_031226	5'UTR;5'UTR				chr15:51598187-51598187						CYP19A1;CYP19A1;CYP19A1;CYP19A1;CYP19A1	ENST00000260433.2;ENST00000541721.1;ENST00000557858.1;ENST00000396404.4;ENST00000396402.1	5'UTR;5'UTR;5'UTR;5'UTR;5'UTR	CYP19A1;CYP19A1;CYP19A1;CYP19A1;CYP19A1;CYP19A1;CYP19A1;CYP19A1;CYP19A1;CYP19A1	ENST00000559646.1;ENST00000260433.2;ENST00000541721.1;ENST00000557858.1;ENST00000558328.1;ENST00000396404.4;ENST00000405011.2;ENST00000439712.2;ENST00000453807.2;ENST00000396402.1	5'UTR;5'UTR;5'UTR;5'UTR;5'UTR;5'UTR;5'UTR;5'UTR;5'UTR;5'UTR
646985	cg19946085	CYP19A1;CYP19A1	15	0.0971885	1	69.4629	71.7922	-2.32922	5'UTR;5'UTR	rs71471599	4	0.500000	cg19946085	cg19946085	8732583	CTCCTCATATTATATCCCATTCACAACTAAAACAACTCAAACACTAAACA	0048707920	CTCCTCGTATTATATCCCATTCACAACTAAAACAACTCGAACACTAAACG	I	A	Red	GAGCAAAACCAGCTCCTCGTATTGTGTCCCATTCACAGCTGGAGCAGCTCGGGCACTAGG[CG]AGGCAGGGGGTGCGGCGAGCGGTCTCCAGCCGGCTGCCTGCGGTCGGTGCCGCCCGCAGA	37	51559439	CGCCTAGTGCCCGAGCTGCTCCAGCTGTGAATGGGACACAATACGAGGAG	R	NM_031226;NM_000103	5'UTR;5'UTR						TRUE	15:49346688-49347123			CYP19A1;CYP19A1;CYP19A1;CYP19A1;CYP19A1;RP11-108K3.1	ENST00000260433.2;ENST00000541721.1;ENST00000557858.1;ENST00000396404.4;ENST00000396402.1;ENST00000559909.1	5'UTR;5'UTR;5'UTR;5'UTR;5'UTR;5'UTR	CYP19A1;CYP19A1;CYP19A1;CYP19A1;CYP19A1;CYP19A1;CYP19A1;CYP19A1;CYP19A1;CYP19A1;RP11-108K3.1	ENST00000559646.1;ENST00000260433.2;ENST00000541721.1;ENST00000557858.1;ENST00000558328.1;ENST00000396404.4;ENST00000405011.2;ENST00000439712.2;ENST00000453807.2;ENST00000396402.1;ENST00000559909.1	5'UTR;5'UTR;5'UTR;5'UTR;5'UTR;5'UTR;5'UTR;5'UTR;5'UTR;5'UTR;5'UTR	chr15:51558545-51559955	3
655592	cg20266498	CYP19A1;CYP19A1	15	0.242618	1	38.237	36.307	1.92996	TSS1500;TSS1500	rs752760	18	0.368211	cg20266498	cg20266498	93655566	CACRATATTCCAACTACTCACAAAATAATCTACCTATCTTTTTTACTTCC			II			CCAGAAGGCTCCACGGTGTTCCAGCTGCTCACAGGGTAATCTGCCTGTCTTTTTTACTTC[CG]TATCTCCAATGCCCATTATCATACCAGGCACAGGAAGTGCTCAGTTAAGTGTTTACTGAA	37	51631495	CGGAAGTAAAAAAGACAGGCAGATTACCCTGTGAGCAGCTGGAACACCGT	R	NM_000103;NM_031226	TSS1500;TSS1500	chr15:51633724-51634318	N_Shelf								CYP19A1;CYP19A1;CYP19A1;CYP19A1;CYP19A1	ENST00000541721.1;ENST00000557858.1;ENST00000492852.1;ENST00000396404.4;ENST00000396402.1	TSS1500;TSS1500;TSS1500;TSS1500;TSS1500	CYP19A1;CYP19A1;CYP19A1;CYP19A1;CYP19A1;CYP19A1;CYP19A1;CYP19A1;CYP19A1	ENST00000541721.1;ENST00000557858.1;ENST00000558328.1;ENST00000492852.1;ENST00000396404.4;ENST00000405011.2;ENST00000439712.2;ENST00000453807.2;ENST00000396402.1	TSS1500;TSS1500;TSS1500;TSS1500;TSS1500;TSS1500;TSS1500;TSS1500;TSS1500
668766	cg20745775	CYP19A1;CYP19A1	15	0.592042	1	32.7252	31.718	1.00723	5'UTR;5'UTR	rs150584221;rs547136384	26;2	0.000998;0.000200	cg20745775	cg20745775	88801321	TAATCTCAAAAAACTACATTCCTTTCTTCCAAAACATTTATCTCRTAACC			II			CTTCAGTGATATGATCTCAAGGAACTGCATTCCTTTCTTCCAGAGCATTTGTCTCGTGGC[CG]CATTTAGAATTGCACCCTCATGTCTAATATTGTTTGGTAAATCTGTCTCCCCACTCCAGG	37	51628372	CGGCCACGAGACAAATGCTCTGGAAGAAAGGAATGCAGTTCCTTGAGATC	R	NM_000103;NM_031226	5'UTR;5'UTR										CYP19A1;CYP19A1;CYP19A1;CYP19A1;CYP19A1	ENST00000541721.1;ENST00000557858.1;ENST00000396404.4;ENST00000396402.1;ENST00000492852.1	5'UTR;5'UTR;5'UTR;5'UTR;3'UTR	CYP19A1;CYP19A1;CYP19A1;CYP19A1;CYP19A1;CYP19A1;CYP19A1;CYP19A1;CYP19A1	ENST00000541721.1;ENST00000557858.1;ENST00000558328.1;ENST00000396404.4;ENST00000405011.2;ENST00000439712.2;ENST00000453807.2;ENST00000396402.1;ENST00000492852.1	5'UTR;5'UTR;5'UTR;5'UTR;5'UTR;5'UTR;5'UTR;5'UTR;3'UTR	chr15:51628225-51628495	3
688709	cg21478137	CYP19A1;CYP19A1	15	0.94327	1	16.9931	17.2401	-0.24701	Body;Body	rs558384292	1	0.000200	cg21478137	cg21478137	30618520	ACCTATATATATTTCCTTAACTATCTTTACTACTTTTATATAATCCCCTC			II			CTAAGTCAACCACCTATGTGTGTTTCCTTGACTGTCTTTACTACTTTTATATAATCCCCT[CG]GGGCAGAAACCACATCTCTTTAATCTTTTCACACATCCTCCTGCCCCTAAGCAGGAAAAC	37	51532386	CCTATGTGTGTTTCCTTGACTGTCTTTACTACTTTTATATAATCCCCTCG	R	NM_000103;NM_031226	Body;Body						TRUE				RP11-108K3.1	ENST00000559909.1	5'UTR	RP11-108K3.1	ENST00000559909.1	5'UTR	chr15:51532325-51532610	3
697257	cg21792583	CYP19A1;CYP19A1	15	0.71859	1	83.8862	84.3867	-0.50055	5'UTR;5'UTR	rs557187539;rs16964265;rs60479860	15;31;38	0.000200;0.012979;0.002083	cg21792583	cg21792583	95731499	AATCAATATAATAACCCCTCTCTTTACAATATTCTAATAACCTATAAATC			II			ATAAGTTTAGGAATTTTTCCAAAGATGCTAACATAGAAATAAGAGTGAATAAAACAAAGC[CG]ATTTATAGGCTACCAGAACATTGTAAAGAGAGGGGCCATCACACTGATTGAGCCCCACTC	37	51616613	ATCAGTGTGATGGCCCCTCTCTTTACAATGTTCTGGTAGCCTATAAATCG	F	NM_000103;NM_031226	5'UTR;5'UTR										CYP19A1;CYP19A1;CYP19A1;CYP19A1;CYP19A1;CYP19A1	ENST00000260433.2;ENST00000541721.1;ENST00000557858.1;ENST00000396404.4;ENST00000396402.1;ENST00000492852.1	TSS1500;5'UTR;5'UTR;5'UTR;5'UTR;3'UTR	CYP19A1;CYP19A1;CYP19A1;CYP19A1;CYP19A1;CYP19A1;CYP19A1;CYP19A1;CYP19A1;CYP19A1	ENST00000260433.2;ENST00000541721.1;ENST00000557858.1;ENST00000558328.1;ENST00000396404.4;ENST00000405011.2;ENST00000439712.2;ENST00000453807.2;ENST00000396402.1;ENST00000492852.1	TSS1500;5'UTR;5'UTR;5'UTR;5'UTR;5'UTR;5'UTR;5'UTR;5'UTR;3'UTR
710048	cg22267183	CYP19A1;CYP19A1	15	0.287549	1	78.3588	79.6978	-1.33894	5'UTR;5'UTR	rs537908001;rs556531404;rs578046500;rs539365151	29;23;13;1	0.000998;0.000200;0.000399;0.000200	cg22267183	cg22267183	89610359	ACCAAACTTCATTATAAACAAAAAATCTACAATATAACAATAACCTCCCC			II			CAGCCTAACTTGCCAAGCTTCATTATGAGCAAAAGATCTGCAATGTGGCAGTGACCTCCC[CG]CAACATAACTGCATTCTGACCTCCTTCTTGCAGTGCCAAGAGAAATGATGGTGAACTAAG	37	51581150	CGGGGAGGTCACTGCCACATTGCAGATCTTTTGCTCATAATGAAGCTTGG	R	NM_000103;NM_031226	5'UTR;5'UTR										CYP19A1;CYP19A1;CYP19A1;CYP19A1;CYP19A1;RP11-108K3.1	ENST00000260433.2;ENST00000541721.1;ENST00000557858.1;ENST00000396404.4;ENST00000396402.1;ENST00000559909.1	5'UTR;5'UTR;5'UTR;5'UTR;5'UTR;5'UTR	CYP19A1;CYP19A1;CYP19A1;CYP19A1;CYP19A1;CYP19A1;CYP19A1;CYP19A1;CYP19A1;CYP19A1;RP11-108K3.1	ENST00000559646.1;ENST00000260433.2;ENST00000541721.1;ENST00000557858.1;ENST00000558328.1;ENST00000396404.4;ENST00000405011.2;ENST00000439712.2;ENST00000453807.2;ENST00000396402.1;ENST00000559909.1	5'UTR;5'UTR;5'UTR;5'UTR;5'UTR;5'UTR;5'UTR;5'UTR;5'UTR;5'UTR;5'UTR	chr15:51580825-51581375	3
730769	cg23028286	CYP19A1;CYP19A1	15	0.447937	1	83.6105	84.4847	-0.87423	5'UTR;5'UTR	rs548497163	17	0.000200	cg23028286	cg23028286	75628176	TTAATTATCACTTACACTTCCCAATCAAATAAAAATTACACAATTCAAAC			II			GGCAGGGCAGGTGTCTGTGCCCAAGAGCTGAGCAGAGAACAAGCAGCCAGTGGAGGCTTT[CG]CCTGAACTGTGCAATCCTTACCTGATTGGGAAGTGCAAGTGACAATTAATAAATTAATAG	37	51614521	CGCCTGAACTGTGCAATCCTTACCTGATTGGGAAGTGCAAGTGACAATTA	F	NM_031226;NM_000103	5'UTR;5'UTR						TRUE				CYP19A1;CYP19A1;CYP19A1;CYP19A1;CYP19A1;CYP19A1	ENST00000260433.2;ENST00000541721.1;ENST00000557858.1;ENST00000396404.4;ENST00000396402.1;ENST00000492852.1	5'UTR;5'UTR;5'UTR;5'UTR;5'UTR;3'UTR	CYP19A1;CYP19A1;CYP19A1;CYP19A1;CYP19A1;CYP19A1;CYP19A1;CYP19A1;CYP19A1;CYP19A1	ENST00000260433.2;ENST00000541721.1;ENST00000557858.1;ENST00000558328.1;ENST00000396404.4;ENST00000405011.2;ENST00000439712.2;ENST00000453807.2;ENST00000396402.1;ENST00000492852.1	5'UTR;5'UTR;5'UTR;5'UTR;5'UTR;5'UTR;5'UTR;5'UTR;5'UTR;3'UTR	chr15:51614325-51614635	3
741173	cg23397427	CYP19A1;CYP19A1	15	0.821711	1	76.903	77.3541	-0.45103	5'UTR;5'UTR	rs541541961;rs563016885	26;15	0.000200;0.000200	cg23397427	cg23397427	63619254	ACACTAACTTCCCCCAAACCAAACTATAAATAAAAACTAACACATACACC			II			AGAGGAAAAAAACACTGACTTCCCCCAAACCAAGCTATGAGTGAAAACTGACACATGCAC[CG]ATGACATATACATTTCCCTTAAAGTCTCTTCCTTCTAATTCCCCAAATTTCTCTTTGTGG	37	51571820	CGGTGCATGTGTCAGTTTTCACTCATAGCTTGGTTTGGGGGAAGTCAGTG	R	NM_031226;NM_000103	5'UTR;5'UTR										RP11-108K3.3;CYP19A1;CYP19A1;CYP19A1;CYP19A1;CYP19A1;RP11-108K3.1	ENST00000560011.1;ENST00000260433.2;ENST00000541721.1;ENST00000557858.1;ENST00000396404.4;ENST00000396402.1;ENST00000559909.1	3'UTR;5'UTR;5'UTR;5'UTR;5'UTR;5'UTR;5'UTR	CYP19A1;RP11-108K3.3;CYP19A1;CYP19A1;CYP19A1;CYP19A1;CYP19A1;CYP19A1;CYP19A1;CYP19A1;CYP19A1;CYP19A1;RP11-108K3.1	ENST00000561066.1;ENST00000560011.1;ENST00000559646.1;ENST00000260433.2;ENST00000541721.1;ENST00000557858.1;ENST00000558328.1;ENST00000396404.4;ENST00000405011.2;ENST00000439712.2;ENST00000453807.2;ENST00000396402.1;ENST00000559909.1	TSS1500;3'UTR;5'UTR;5'UTR;5'UTR;5'UTR;5'UTR;5'UTR;5'UTR;5'UTR;5'UTR;5'UTR;5'UTR
749865	cg23699588	CYP19A1;CYP19A1	15	0.330364	1	76.1936	77.5071	-1.31351	5'UTR;5'UTR				cg23699588	cg23699588	24638993	CAAACTATCTCACATACTACAAATACCACTTCTAAAACTATATAAACCTC			II			CTTCTTCACACCAGGCTGTCTCACATGCTACAAGTGCCACTTCTGAAGCTGTGTGGGCCT[CG]TCAGCACTCCTGGGCAGCCACAGCTCAGACATTGGTATCGCTGCTGTGCAGAAGGCAGCC	37	51579699	CGAGGCCCACACAGCTTCAGAAGTGGCACTTGTAGCATGTGAGACAGCCT	R	NM_000103;NM_031226	5'UTR;5'UTR										CYP19A1;CYP19A1;CYP19A1;CYP19A1;CYP19A1;RP11-108K3.1	ENST00000260433.2;ENST00000541721.1;ENST00000557858.1;ENST00000396404.4;ENST00000396402.1;ENST00000559909.1	5'UTR;5'UTR;5'UTR;5'UTR;5'UTR;5'UTR	CYP19A1;CYP19A1;CYP19A1;CYP19A1;CYP19A1;CYP19A1;CYP19A1;CYP19A1;CYP19A1;CYP19A1;RP11-108K3.1	ENST00000559646.1;ENST00000260433.2;ENST00000541721.1;ENST00000557858.1;ENST00000558328.1;ENST00000396404.4;ENST00000405011.2;ENST00000439712.2;ENST00000453807.2;ENST00000396402.1;ENST00000559909.1	5'UTR;5'UTR;5'UTR;5'UTR;5'UTR;5'UTR;5'UTR;5'UTR;5'UTR;5'UTR;5'UTR					chr15:51578617-51579866	6
750464	cg23719916	CYP19A1;CYP19A1	15	0.28028	1	85.0228	83.8927	1.13008	Body;Body				cg23719916	cg23719916	58763249	CTTTTAATATCAATTTTTAACCCTTAACTAAAAATCACAAACTTAATTTC			II			ATAGACCCTACACTTCATGTTAAGGTGCCAGAGTTAGCTAAGATTTCTGGATACTGGTAG[CG]AAATCAAGCCTGTGACTTCTAGTTAAGGGTTAAAAATTGATATCAAAAGGCTAAATCTAA	37	51508242	TTTTGATATCAATTTTTAACCCTTAACTAGAAGTCACAGGCTTGATTTCG	F	NM_000103;NM_031226	Body;Body										RP11-108K3.1	ENST00000559909.1	5'UTR	CYP19A1;CYP19A1;CYP19A1;CYP19A1;RP11-108K3.1	ENST00000559653.1;ENST00000478421.1;ENST00000490076.2;ENST00000558066.1;ENST00000559909.1	TSS1500;3'UTR;TSS200;3'UTR;5'UTR
760995	cg24094625	CYP19A1;CYP19A1	15	0.587554	1	61.0486	62.0951	-1.04649	5'UTR;5'UTR				cg24094625	cg24094625	41687924	TCTCCCACCTATCCTCATTACTAACTCTAACCCAAATAAAAACTAAAAAC			II			GTAGGAGGAGAAGCTGCCCCTCACTGACCACTCAGGAAGGAGAGAAGCTTCCCATGTCAA[CG]CCCCCAGCTCTCATCTGGGTCAGAGCCAGCAATGAGGACAGGTGGGAGAGTAGAAGGAAT	37	51600409	CGCCCCCAGCTCTCATCTGGGTCAGAGCCAGCAATGAGGACAGGTGGGAG	F	NM_000103;NM_031226	5'UTR;5'UTR										RP11-108K3.2;CYP19A1;CYP19A1;CYP19A1;CYP19A1;CYP19A1	ENST00000559672.1;ENST00000260433.2;ENST00000541721.1;ENST00000557858.1;ENST00000396404.4;ENST00000396402.1	TSS200;5'UTR;5'UTR;5'UTR;5'UTR;5'UTR	RP11-108K3.2;CYP19A1;CYP19A1;CYP19A1;CYP19A1;CYP19A1;CYP19A1;CYP19A1;CYP19A1;CYP19A1;CYP19A1	ENST00000559672.1;ENST00000559646.1;ENST00000260433.2;ENST00000541721.1;ENST00000557858.1;ENST00000558328.1;ENST00000396404.4;ENST00000405011.2;ENST00000439712.2;ENST00000453807.2;ENST00000396402.1	TSS200;5'UTR;5'UTR;5'UTR;5'UTR;5'UTR;5'UTR;5'UTR;5'UTR;5'UTR;5'UTR
764095	cg24203279	CYP19A1;CYP19A1	15	0.172698	1	58.9674	61.1917	-2.22425	Body;Body	rs375705450	2	0.000599	cg24203279	cg24203279	28766210	CTAAAAAAAATCCAACTAAATCCCCAACCTCAACAAAAACAATACACAAC			II			ATTTCTTAGCACTGAGGAGAGTCCAGCTGAGTCCCCAGCCTCAGCAGGGACAGTGCACAG[CG]TTGGGTGTCTGATCACTAGGGTTATTATCCCTCATTAAGCATGATTGAAGATAAAAGACA	37	51522584	CGCTGTGCACTGTCCCTGCTGAGGCTGGGGACTCAGCTGGACTCTCCTCA	R	NM_000103;NM_031226	Body;Body								15:51522203-51522752	Unclassified_Cell_type_specific	RP11-108K3.1	ENST00000559909.1	5'UTR	RP11-108K3.1	ENST00000559909.1	5'UTR					chr15:51521967-51522605	6
779809	cg24758719	CYP19A1;CYP19A1	15	0.586113	1	84.3873	85.0483	-0.66097	5'UTR;5'UTR	rs141790383;rs116833286	5;17	0.000200;0.002596	cg24758719	cg24758719	61775950	ATACTCAATAAAAATAACATCAAAAAACACTAATTTCCCCAATAACRAAC			II			GTGAGAGATGCCAAGCTCCGGGGCATCCTCTGTGGAATTGACTGCCACTGCAGGCCCAGG[CG]CCCGTTACTGGGGAAACCAGTGTTCCCTGATGCCACCCCCACTGAGCATCCAGAGACCCT	37	51573197	CGCCCGTTACTGGGGAAACCAGTGTTCCCTGATGCCACCCCCACTGAGCA	F	NM_000103;NM_031226	5'UTR;5'UTR								15:51572693-51574342	Unclassified	RP11-108K3.3;CYP19A1;CYP19A1;CYP19A1;CYP19A1;CYP19A1;RP11-108K3.1	ENST00000560011.1;ENST00000260433.2;ENST00000541721.1;ENST00000557858.1;ENST00000396404.4;ENST00000396402.1;ENST00000559909.1	TSS1500;5'UTR;5'UTR;5'UTR;5'UTR;5'UTR;5'UTR	RP11-108K3.3;CYP19A1;CYP19A1;CYP19A1;CYP19A1;CYP19A1;CYP19A1;CYP19A1;CYP19A1;CYP19A1;CYP19A1;RP11-108K3.1	ENST00000560011.1;ENST00000559646.1;ENST00000260433.2;ENST00000541721.1;ENST00000557858.1;ENST00000558328.1;ENST00000396404.4;ENST00000405011.2;ENST00000439712.2;ENST00000453807.2;ENST00000396402.1;ENST00000559909.1	TSS1500;5'UTR;5'UTR;5'UTR;5'UTR;5'UTR;5'UTR;5'UTR;5'UTR;5'UTR;5'UTR;5'UTR	chr15:51573025-51573415	3
809343	cg25814224	CYP19A1;CYP19A1	15	0.754057	1	75.192	75.7703	-0.5783	5'UTR;5'UTR				cg25814224	cg25814224	99613911	ACAAATAACCTACCACACTACAAAACCCAAAATAACACTAAACTACATTC			II			TACAAATGTTCCAACTTGAACCTTGGAAAAAAAATTTTGGTACAGCTGTAACTGTGTCAA[CG]AATGTAGTCCAGTGTCATTTTGGGTCTTGCAGTGTGGCAGGTCACTTGTCCACAGGTACC	37	51572976	CAAGTGACCTGCCACACTGCAAGACCCAAAATGACACTGGACTACATTCG	F	NM_000103;NM_031226	5'UTR;5'UTR								15:51572693-51574342	Unclassified	RP11-108K3.3;CYP19A1;CYP19A1;CYP19A1;CYP19A1;CYP19A1;RP11-108K3.1	ENST00000560011.1;ENST00000260433.2;ENST00000541721.1;ENST00000557858.1;ENST00000396404.4;ENST00000396402.1;ENST00000559909.1	TSS1500;5'UTR;5'UTR;5'UTR;5'UTR;5'UTR;5'UTR	RP11-108K3.3;CYP19A1;CYP19A1;CYP19A1;CYP19A1;CYP19A1;CYP19A1;CYP19A1;CYP19A1;CYP19A1;CYP19A1;RP11-108K3.1	ENST00000560011.1;ENST00000559646.1;ENST00000260433.2;ENST00000541721.1;ENST00000557858.1;ENST00000558328.1;ENST00000396404.4;ENST00000405011.2;ENST00000439712.2;ENST00000453807.2;ENST00000396402.1;ENST00000559909.1	TSS1500;5'UTR;5'UTR;5'UTR;5'UTR;5'UTR;5'UTR;5'UTR;5'UTR;5'UTR;5'UTR;5'UTR
827817	cg26466181	CYP19A1;CYP19A1	15	1	1	82.1039	82.0613	0.0426	5'UTR;5'UTR	rs57062469	0	0.011182	cg26466181	cg26466181	97730272	CCTAAATAATCAATAAAAAACAACTTCTCCTCCTACTCCAAAAAAATTAC			II			GAAGGTAGGAGACTGGCAAGAAGAAGCTCTGGCTGCTCTGGGATGCAACATGCAGGTTCC[CG]CAACCCTCCTGGAGTAGGAGGAGAAGCTGCCCCTCACTGACCACTCAGGAAGGAGAGAAG	37	51600334	CTGAGTGGTCAGTGAGGGGCAGCTTCTCCTCCTACTCCAGGAGGGTTGCG	F	NM_000103;NM_031226	5'UTR;5'UTR										RP11-108K3.2;CYP19A1;CYP19A1;CYP19A1;CYP19A1;CYP19A1	ENST00000559672.1;ENST00000260433.2;ENST00000541721.1;ENST00000557858.1;ENST00000396404.4;ENST00000396402.1	TSS200;5'UTR;5'UTR;5'UTR;5'UTR;5'UTR	RP11-108K3.2;CYP19A1;CYP19A1;CYP19A1;CYP19A1;CYP19A1;CYP19A1;CYP19A1;CYP19A1;CYP19A1;CYP19A1	ENST00000559672.1;ENST00000559646.1;ENST00000260433.2;ENST00000541721.1;ENST00000557858.1;ENST00000558328.1;ENST00000396404.4;ENST00000405011.2;ENST00000439712.2;ENST00000453807.2;ENST00000396402.1	TSS200;5'UTR;5'UTR;5'UTR;5'UTR;5'UTR;5'UTR;5'UTR;5'UTR;5'UTR;5'UTR
857055	cg27467060	CYP19A1;CYP19A1	15	0.252264	1	86.5896	87.6713	-1.08167	5'UTR;5'UTR	rs565711649	21	0.002596	cg27467060	cg27467060	45654253	AAACCCCTAATAATACCTTAACTTTACTCAAAAATTTAATTAACCCTAAC			II			TACTGCCCAGATCTCTCCTGTTTGTGTTCATCACTGCTCTCCATTTCTTTCAGAATCAAG[CG]CCAGGGCTAATTAAACTCCTGAGTAAAGCCAAGGCACCATTAGGGGCTCAGTTGGTGAGC	37	51619477	CGCCAGGGCTAATTAAACTCCTGAGTAAAGCCAAGGCACCATTAGGGGCT	F	NM_000103;NM_031226	5'UTR;5'UTR				chr15:51619340-51619340						CYP19A1;CYP19A1;CYP19A1;CYP19A1;CYP19A1	ENST00000541721.1;ENST00000557858.1;ENST00000396404.4;ENST00000396402.1;ENST00000492852.1	5'UTR;5'UTR;5'UTR;5'UTR;3'UTR	CYP19A1;CYP19A1;CYP19A1;CYP19A1;CYP19A1;CYP19A1;CYP19A1;CYP19A1;CYP19A1	ENST00000541721.1;ENST00000557858.1;ENST00000558328.1;ENST00000396404.4;ENST00000405011.2;ENST00000439712.2;ENST00000453807.2;ENST00000396402.1;ENST00000492852.1	5'UTR;5'UTR;5'UTR;5'UTR;5'UTR;5'UTR;5'UTR;5'UTR;3'UTR
80776	cg02325664	CYP19A1;CYP19A1;CYP19A1;CYP19A1	15	0.318865	1	76.9343	78.2505	-1.31615	ExonBnd;ExonBnd;Body;Body	rs181766689	1	0.000200	cg02325664	cg02325664	84787399	ACTTTAATTCACTTTTCCAAATTTTTCCCATCTTCCAATTATTCAAAAAC			II			GGAGCTGCGATCAGCATTTCCAATATGCACTGGTTCACATTCTCTCTTGTCAGGTCACCA[CG]TTTCTGAACAATTGGAAGATGGGAAAAATTTGGAAAAGTGAATCAAAGTTTCAAAAAATG	37	51507425	CTTTGATTCACTTTTCCAAATTTTTCCCATCTTCCAATTGTTCAGAAACG	F	NM_000103;NM_031226;NM_000103;NM_031226	ExonBnd;ExonBnd;Body;Body										CYP19A1;RP11-108K3.1	ENST00000396402.1;ENST00000559909.1	ExonBnd;5'UTR	CYP19A1;CYP19A1;CYP19A1;CYP19A1;RP11-108K3.1	ENST00000490076.2;ENST00000396402.1;ENST00000559653.1;ENST00000558066.1;ENST00000559909.1	3'UTR;ExonBnd;TSS200;3'UTR;5'UTR
509232	cg15329467	CYP19A1;CYP19A1;CYP19A1;CYP19A1	15	1	1	41.2032	39.9827	1.22053	1stExon;1stExon;5'UTR;5'UTR	rs549563644;rs28892003	14;30	0.000399;0.003395	cg15329467	cg15329467	10619277	AAAACTTATCCTATCAAAACRAAAAATCCTATACTCRAAATCTTCCAAAC			II			GGAAAGAGTGTCTGATCCCACAGGTTGAGGGCTCAGTCAGATTAAGAGATACATACGCGA[CG]TCTGGAAGATCCCGAGCACAGGACCTTCCGTCCTGATAGGATAAGTTCTTCTTCACCTTC	37	51630696	GAACTTATCCTATCAGGACGGAAGGTCCTGTGCTCGGGATCTTCCAGACG	F	NM_031226;NM_000103;NM_031226;NM_000103	1stExon;1stExon;5'UTR;5'UTR	chr15:51633724-51634318	N_Shelf								CYP19A1;CYP19A1;CYP19A1;CYP19A1;CYP19A1;CYP19A1;CYP19A1;CYP19A1;CYP19A1	ENST00000541721.1;ENST00000557858.1;ENST00000492852.1;ENST00000396404.4;ENST00000396402.1;ENST00000557858.1;ENST00000396404.4;ENST00000396402.1;ENST00000492852.1	TSS1500;1stExon;1stExon;1stExon;1stExon;5'UTR;5'UTR;5'UTR;3'UTR	CYP19A1;CYP19A1;CYP19A1;CYP19A1;CYP19A1;CYP19A1;CYP19A1;CYP19A1;CYP19A1;CYP19A1;CYP19A1;CYP19A1;CYP19A1;CYP19A1;CYP19A1;CYP19A1;CYP19A1	ENST00000541721.1;ENST00000558328.1;ENST00000557858.1;ENST00000492852.1;ENST00000396404.4;ENST00000405011.2;ENST00000439712.2;ENST00000453807.2;ENST00000396402.1;ENST00000557858.1;ENST00000558328.1;ENST00000396404.4;ENST00000405011.2;ENST00000439712.2;ENST00000453807.2;ENST00000396402.1;ENST00000492852.1	TSS1500;1stExon;1stExon;1stExon;1stExon;1stExon;1stExon;1stExon;1stExon;5'UTR;5'UTR;5'UTR;5'UTR;5'UTR;5'UTR;5'UTR;3'UTR
526728	cg15890210	CYP19A1;CYP19A1;CYP19A1;CYP19A1	15	0.000132673	1	77.4998	81.6342	-4.13444	ExonBnd;ExonBnd;Body;Body	rs147160979	1	0.000399	cg15890210	cg15890210	5784355	TTAATAAAAAAAACTTACCATACATCAAAATAACCTTAAATTTTAACCAC			II			AGATGTCTGGTTTGATGAGGAGAGCTTGCCATGCATCAAAATAACCTTGGATTTTAACCA[CG]ATAGCACTTTCTGTAGGAAAAAAAAACACACATACACAAGAAAGAGCAGTTGAGCAAAAT	37	51510841	CGTGGTTAAAATCCAAGGTTATTTTGATGCATGGCAAGCTCTCCTCATCA	R	NM_000103;NM_031226;NM_000103;NM_031226	ExonBnd;ExonBnd;Body;Body										CYP19A1;RP11-108K3.1	ENST00000396402.1;ENST00000559909.1	ExonBnd;5'UTR	CYP19A1;CYP19A1;CYP19A1;RP11-108K3.1	ENST00000478421.1;ENST00000396402.1;ENST00000558066.1;ENST00000559909.1	TSS200;ExonBnd;3'UTR;5'UTR
7628	cg00213123	CYP1A1	15	0.00308801	1	25.212	21.5309	3.68116	TSS1500	rs113018831	31	0.500000	cg00213123	cg00213123	72745585	AAAATACAAACACATACAAACTACCTCTCCTCACAAACAAAAACCACACA	0039770539	AAAATACGAACACATACAAACTACCTCTCCTCGCAAACAAAAACCACACG	I	C	Grn	GTCGAAGGGTGGCGGGTGCGCGATTGAATAAGGGGATGCGGTGCAAAGGGTCTAGGTCTG[CG]TGTGGCTTCTGCCTGCGAGGAGAGGCAGCCTGCATGTGTCCGCATTTTCGGTCCACGCCT	37	75019070	AAAATGCGGACACATGCAGGCTGCCTCTCCTCGCAGGCAGAAGCCACACG	F	NM_000499	TSS1500	chr15:75018186-75019336	Island		chr15:75018665-75018665		TRUE	15:72805240-72806509	15:75017651-75019215	Unclassified_Cell_type_specific	CYP1A1;CYP1A1;CYP1A1;CYP1A1;CYP1A1	ENST00000567032.1;ENST00000564596.1;ENST00000395049.4;ENST00000395048.2;ENST00000379727.3	TSS1500;TSS1500;TSS1500;TSS1500;TSS1500	CYP1A1;CYP1A1;CYP1A1;CYP1A1;CYP1A1	ENST00000567032.1;ENST00000566503.1;ENST00000395049.4;ENST00000395048.2;ENST00000379727.3	TSS1500;TSS1500;TSS1500;TSS1500;TSS1500	chr15:75018705-75019735	3
12504	cg00353139	CYP1A1	15	1	1	5.31635	5.26599	0.050363	TSS200	rs552361034;rs570421098	49;44	0.000200;0.000200	cg00353139	cg00353139	46709218	CTTCAAAATAAAAATAAAAACACTACCACCTTTATAAACAAACTTATACA	0006737360	CTTCAAAATAAAAATAAAAACACTACCACCTTTATAAACGAACTTATACG	I	T	Red	AGGAACTGTCACCTTCAGGGTGAGGGTGAAGGCACTGCCACCTTTATAGGCGGGCTTGTA[CG]TGTGGCCACGCCTCCTTCCCTGGAGCGAGCTGAGATGGAGGGAGAAGCAGCCTGAACCGG	37	75017914	CTTCAGGGTGAGGGTGAAGGCACTGCCACCTTTATAGGCGGGCTTGTACG	R	NM_000499	TSS200	chr15:75018186-75019336	N_Shore						15:75017651-75019215	Unclassified_Cell_type_specific	CYP1A1;CYP1A1;CYP1A1;CYP1A1;CYP1A1;CYP1A1	ENST00000379727.3;ENST00000379727.3;ENST00000564596.1;ENST00000395049.4;ENST00000395048.2;ENST00000567032.1	5'UTR;1stExon;TSS200;TSS200;TSS200;TSS1500	CYP1A1;CYP1A1;CYP1A1;CYP1A1;CYP1A1;CYP1A1	ENST00000379727.3;ENST00000379727.3;ENST00000566503.1;ENST00000395049.4;ENST00000395048.2;ENST00000567032.1	5'UTR;1stExon;TSS200;TSS200;TSS200;TSS1500	chr15:75017800-75018035	3
13111	cg00370022	CYP1A1	15	5.43639e-06	1	74.3713	79.5662	-5.19486	Body	rs112522537;rs537005466;rs138474634;rs55864856;rs17861094;rs554072118;rs139919943;rs112517897;rs572138243;rs35035798	1;3;5;7;14;23;31;38;42;51	0.500000;0.000200;0.001198;0.000799;0.025959;0.000200;0.000220;0.500000;0.000200;0.004883	cg00370022	cg00370022	47732883	TAAACCAACAATATAAAAACRTACTACAAATCCRAATTAACTCCACACCC			II			AATCATCGCCCTGCCGCACCAGGGCCTGCCGGATGGTGTCCAGGCCGCTCAGCACCACCA[CG]GGTGTGGAGCCAATTCGGATCTGCAGCACGTCCCCATACTGCTGGCTCATCCTTGACAGT	37	75015192	CGGGTGTGGAGCCAATTCGGATCTGCAGCACGTCCCCATACTGCTGGCTC	F	NM_000499	Body	chr15:75018186-75019336	N_Shelf								CYP1A1;CYP1A1	ENST00000564596.1;ENST00000268062.7	5'UTR;1stExon	CYP1A1;CYP1A1	ENST00000566503.1;ENST00000268062.7	5'UTR;1stExon	chr15:75014985-75015275	3
66814	cg01919118	CYP1A1	15	0.0342888	1	7.02516	5.39651	1.62865	TSS1500	rs546673825;rs567821428;rs535044141	48;21;18	0.000998;0.000200;0.000200	cg01919118	cg01919118	41780247	AAAACCACAAAAAAACTCAAACCCAAAAACCACAAAAAAAACACCTAACA	0073601956	AAAACCACGAAAAAACTCGAACCCAAAAACCACGAAAAAAACACCTAACG	I	C	Grn	ATCCGGCGGCGGGGGGCCACGGAAAGACTCGGGCCCAGGGACCACGGAGGGGGCACCTGG[CG]CGGAGCCCCCACCCTACCCCCGGCTAGCTTGCGTGCGCCGGCGACATCCCTCTAGGGGGC	37	75018731	GGGGCCACGGAAAGACTCGGGCCCAGGGACCACGGAGGGGGCACCTGGCG	R	NM_000499	TSS1500	chr15:75018186-75019336	Island		chr15:75018665-75018665		TRUE	15:72805240-72806509	15:75017651-75019215	Unclassified_Cell_type_specific	CYP1A1;CYP1A1;CYP1A1;CYP1A1;CYP1A1	ENST00000567032.1;ENST00000564596.1;ENST00000395049.4;ENST00000395048.2;ENST00000379727.3	TSS1500;TSS1500;TSS1500;TSS1500;TSS1500	CYP1A1;CYP1A1;CYP1A1;CYP1A1;CYP1A1	ENST00000567032.1;ENST00000566503.1;ENST00000395049.4;ENST00000395048.2;ENST00000379727.3	TSS1500;TSS1500;TSS1500;TSS1500;TSS1500	chr15:75018705-75019735	3
76336	cg02196734	CYP1A1	15	0.901297	1	13.2896	13.5722	-0.2826	TSS200				cg02196734	cg02196734	13652839	CTCTATATACAAACACCRAAATATATCCCATAATAAATTCTTACCCACCC			II			CCGGGCTGGTCTCTCTGGGATTGGAGAGAAAGGTGGCGGAGGGCGGCGGGGGTGGGGGGT[CG]GGTGGGCAAGAACCCACTATGGGACACATCTCGGTGCCTGTACATAGAGGGGTGAGGGCT	37	75018032	CGGGTGGGCAAGAACCCACTATGGGACACATCTCGGTGCCTGTACATAGA	F	NM_000499	TSS200	chr15:75018186-75019336	N_Shore						15:75017651-75019215	Unclassified_Cell_type_specific	CYP1A1;CYP1A1;CYP1A1;CYP1A1;CYP1A1	ENST00000395049.4;ENST00000395048.2;ENST00000567032.1;ENST00000379727.3;ENST00000564596.1	TSS200;TSS200;TSS1500;TSS200;TSS1500	CYP1A1;CYP1A1;CYP1A1;CYP1A1;CYP1A1	ENST00000395049.4;ENST00000395048.2;ENST00000567032.1;ENST00000379727.3;ENST00000566503.1	TSS200;TSS200;TSS1500;TSS200;TSS1500	chr15:75017800-75018035	3
131108	cg03797501	CYP1A1	15	0.0294394	1	4.98762	3.48673	1.50089	TSS1500	rs550178336;rs569180029;rs4646418	14;32;43	0.000200;0.000200;0.003994	cg03797501	cg03797501	63645981	AAATAAAACAAAAACAAACCACCTAACCTCTACCCCCTAAAAAAATATCA	0061772864	AAATAAAACGAAAACGAACCGCCTAACCTCTACCCCCTAAAAAAATATCG	I	C	Grn	ACGGAGGGGGCACCTGGCGCGGAGCCCCCACCCTACCCCCGGCTAGCTTGCGTGCGCCGG[CG]ACATCCCTCTAGGGGGCAGAGGTCAGGCGGCCCGTCCCCGCCCCACCTGGCCCGGAGGCG	37	75018774	AGGTGGGGCGGGGACGGGCCGCCTGACCTCTGCCCCCTAGAGGGATGTCG	F	NM_000499	TSS1500	chr15:75018186-75019336	Island		chr15:75018665-75018665		TRUE	15:72805240-72806509	15:75017651-75019215	Unclassified_Cell_type_specific	CYP1A1;CYP1A1;CYP1A1;CYP1A1;CYP1A1	ENST00000567032.1;ENST00000564596.1;ENST00000395049.4;ENST00000395048.2;ENST00000379727.3	TSS1500;TSS1500;TSS1500;TSS1500;TSS1500	CYP1A1;CYP1A1;CYP1A1;CYP1A1;CYP1A1	ENST00000567032.1;ENST00000566503.1;ENST00000395049.4;ENST00000395048.2;ENST00000379727.3	TSS1500;TSS1500;TSS1500;TSS1500;TSS1500	chr15:75018705-75019735	3
140031	cg04069642	CYP1A1	15	0.209253	1	59.892	61.9517	-2.05975	5'UTR	rs113983316	1	0.000200	cg04069642	cg04069642	88639232	CTAAATCCTAACTCTATCACTAATTACTAAAAAACTTTAAACAAATCAAC			II			TCTCAGGGGAATTAGGGATCATCTGATCCTTTAGCCTCATTTAACATTTGGGGGAAGCAG[CG]CTGACTTGTCCAAAGTCCCCCAGCAATCAGTGACAGAGCCAGGACTCAGACTCCTTAGGG	37	75016096	TGAGTCCTGGCTCTGTCACTGATTGCTGGGGGACTTTGGACAAGTCAGCG	F	NM_000499	5'UTR	chr15:75018186-75019336	N_Shelf								CYP1A1;CYP1A1;CYP1A1;CYP1A1;CYP1A1;CYP1A1	ENST00000564596.1;ENST00000567032.1;ENST00000395049.4;ENST00000395048.2;ENST00000379727.3;ENST00000268062.7	5'UTR;5'UTR;5'UTR;5'UTR;5'UTR;TSS1500	CYP1A1;CYP1A1;CYP1A1;CYP1A1;CYP1A1;CYP1A1;CYP1A1	ENST00000566503.1;ENST00000567032.1;ENST00000569630.1;ENST00000395049.4;ENST00000395048.2;ENST00000379727.3;ENST00000268062.7	5'UTR;5'UTR;5'UTR;5'UTR;5'UTR;5'UTR;TSS1500			chr15:75015931-75019651	6	chr15:75015709-75016806	6
171901	cg05010179	CYP1A1	15	0.383013	1	3.42522	2.77849	0.646729	TSS1500	rs138417196	16	0.003395	cg05010179	cg05010179	84605526	CCAAAACCCAAACAACTAACTAAAATTCACACCTCTTAATTAAAAAATCA	0076773476	CCAAAACCCGAACGACTAACTAAAATTCGCGCCTCTTAATTAAAAAATCG	I	A	Red	TGGACCTGTCCCCCAGAGCCCGGGCGACTAGCTGAGGTTCGCGCCTCTTGATTGAAGGAT[CG]GAATGGATGGCGAAGGGGCAGGCTCGCTGAGCGCTCACTAGCGGCTCCTCGCAGCCTCTA	37	75018495	CCAGAGCCCGGGCGACTAGCTGAGGTTCGCGCCTCTTGATTGAAGGATCG	R	NM_000499	TSS1500	chr15:75018186-75019336	Island				TRUE	15:72805240-72806509	15:75017651-75019215	Unclassified_Cell_type_specific	CYP1A1;CYP1A1;CYP1A1;CYP1A1;CYP1A1	ENST00000567032.1;ENST00000564596.1;ENST00000395049.4;ENST00000395048.2;ENST00000379727.3	TSS1500;TSS1500;TSS1500;TSS1500;TSS1500	CYP1A1;CYP1A1;CYP1A1;CYP1A1;CYP1A1	ENST00000567032.1;ENST00000566503.1;ENST00000395049.4;ENST00000395048.2;ENST00000379727.3	TSS1500;TSS1500;TSS1500;TSS1500;TSS1500	chr15:75018225-75018695	3
190008	cg05549655	CYP1A1	15	1	1	23.0342	22.8651	0.16913	TSS1500	rs36090160	42	0.015974	cg05549655	cg05549655	45603965	ACAACRTCRAAAACAAACAACTAAACCATACCAAATAACACTAAAACTTC			II			CCTGCGAGGAGAGGCAGCCTGCATGTGTCCGCATTTTCGGTCCACGCCTGTGGCACGACA[CG]AAGCCCCAGTGCCATTTGGCATGGCCTAGCTGCCTGCCTCCGACGCTGTCCCGCCCTCCG	37	75019143	CAGCGTCGGAGGCAGGCAGCTAGGCCATGCCAAATGGCACTGGGGCTTCG	F	NM_000499	TSS1500	chr15:75018186-75019336	Island		chr15:75018665-75018665			15:72805240-72806509	15:75017651-75019215	Unclassified_Cell_type_specific	CYP1A1;CYP1A1;CYP1A1;CYP1A1;CYP1A1	ENST00000567032.1;ENST00000564596.1;ENST00000395049.4;ENST00000395048.2;ENST00000379727.3	TSS1500;TSS1500;TSS1500;TSS1500;TSS1500	CYP1A1;CYP1A1;CYP1A1;CYP1A1;CYP1A1	ENST00000567032.1;ENST00000566503.1;ENST00000395049.4;ENST00000395048.2;ENST00000379727.3	TSS1500;TSS1500;TSS1500;TSS1500;TSS1500	chr15:75018705-75019735	3
215965	cg06342062	CYP1A1	15	0.419502	1	64.0669	65.4467	-1.37983	5'UTR	rs554825354;rs35543944;rs34268526	47;42;14	0.000200;0.005990;0.005791	cg06342062	cg06342062	17606561	TTTTTCCCCTAACACATTAAAATAAACACATAATCAAAATATATCACCCC			II			TACAAGTTTGATTTTTCCCCTAACACATTAAAATAAACACATAATCAAGGTGTATCACCC[CG]AGTCCTACCCACCACACTTAGGAAAATCATGTTCTCAGGGGAATTAGGGATCATCTGATC	37	75016002	CGGGGTGATACACCTTGATTATGTGTTTATTTTAATGTGTTAGGGGAAAA	R	NM_000499	5'UTR	chr15:75018186-75019336	N_Shelf								CYP1A1;CYP1A1;CYP1A1;CYP1A1;CYP1A1;CYP1A1	ENST00000564596.1;ENST00000567032.1;ENST00000395049.4;ENST00000395048.2;ENST00000379727.3;ENST00000268062.7	5'UTR;5'UTR;5'UTR;5'UTR;5'UTR;TSS1500	CYP1A1;CYP1A1;CYP1A1;CYP1A1;CYP1A1;CYP1A1;CYP1A1	ENST00000566503.1;ENST00000567032.1;ENST00000569630.1;ENST00000395049.4;ENST00000395048.2;ENST00000379727.3;ENST00000268062.7	5'UTR;5'UTR;5'UTR;5'UTR;5'UTR;5'UTR;TSS1500			chr15:75015931-75019651	6	chr15:75015709-75016806	6
324500	cg09611756	CYP1A1	15	1.71683e-06	1	20.1724	26.1577	-5.98526	TSS1500	rs36099343;rs575543759	18;38	0.005691;0.000399	cg09611756	cg09611756	23696188	ATACAAAAATAACAAAAAAAAATCCCCACACCCCAAAATAAAACTTCCCA	0080794505	ATACAAAAATAACGAAAAAAAATCCCCGCGCCCCAAAATAAAACTTCCCG	I	T	Red	AGAACCCAGCCGAGGAGGGGGCTTGAGGGAGAAGTCCCAGGACAGCCCGAAGAGAGGGTA[CG]GGAAGCTCCATCCTGGGGCGCGGGGACTCCTCTTCGTCATTTTTGCACCCACTGGAACGC	37	75018200	CGGGAAGCTCCATCCTGGGGCGCGGGGACTCCTCTTCGTCATTTTTGCAC	F	NM_000499	TSS1500	chr15:75018186-75019336	Island				TRUE	15:72805240-72806509	15:75017651-75019215	Unclassified_Cell_type_specific	CYP1A1;CYP1A1;CYP1A1;CYP1A1;CYP1A1	ENST00000567032.1;ENST00000564596.1;ENST00000395049.4;ENST00000395048.2;ENST00000379727.3	TSS1500;TSS1500;TSS1500;TSS1500;TSS1500	CYP1A1;CYP1A1;CYP1A1;CYP1A1;CYP1A1	ENST00000567032.1;ENST00000566503.1;ENST00000395049.4;ENST00000395048.2;ENST00000379727.3	TSS1500;TSS1500;TSS1500;TSS1500;TSS1500			chr15:75015931-75019651	6	chr15:75017273-75019573	6
337224	cg10009577	CYP1A1	15	0.594867	1	13.2137	12.5233	0.69038	TSS1500				cg10009577	cg10009577	85715334	CCTAAAAATCCCAATTCCAAAACRTCCCAAAAACAATACAAAACCCAACC			II			GGCTGGGAACACCTGGAAGTCCCAATTCCAAGGCGTCCCAAGGGCAGTGCAGAACCCAGC[CG]AGGAGGGGGCTTGAGGGAGAAGTCCCAGGACAGCCCGAAGAGAGGGTACGGGAAGCTCCA	37	75018150	CGGCTGGGTTCTGCACTGCCCTTGGGACGCCTTGGAATTGGGACTTCCAG	R	NM_000499	TSS1500	chr15:75018186-75019336	N_Shore				TRUE		15:75017651-75019215	Unclassified_Cell_type_specific	CYP1A1;CYP1A1;CYP1A1;CYP1A1;CYP1A1	ENST00000567032.1;ENST00000379727.3;ENST00000564596.1;ENST00000395049.4;ENST00000395048.2	TSS1500;TSS200;TSS1500;TSS1500;TSS1500	CYP1A1;CYP1A1;CYP1A1;CYP1A1;CYP1A1	ENST00000567032.1;ENST00000379727.3;ENST00000566503.1;ENST00000395049.4;ENST00000395048.2	TSS1500;TSS200;TSS1500;TSS1500;TSS1500			chr15:75015931-75019651	6	chr15:75017273-75019573	6
352658	cg10481417	CYP1A1	15	0.0204994	1	8.54018	6.65485	1.88533	TSS1500	rs552214118	42	0.002196	cg10481417	cg10481417	98735211	ACAATCAACACTAAAACRATCCTAAAAACTACRAAAAACCRCTAATAAAC			II			GAGGTTCGCGCCTCTTGATTGAAGGATCGGAATGGATGGCGAAGGGGCAGGCTCGCTGAG[CG]CTCACTAGCGGCTCCTCGCAGCCTCTAGGATCGCCTTAGTGCTGATTGCAACGCGCGGTC	37	75018528	CAATCAGCACTAAGGCGATCCTAGAGGCTGCGAGGAGCCGCTAGTGAGCG	F	NM_000499	TSS1500	chr15:75018186-75019336	Island				TRUE	15:72805240-72806509	15:75017651-75019215	Unclassified_Cell_type_specific	CYP1A1;CYP1A1;CYP1A1;CYP1A1;CYP1A1	ENST00000567032.1;ENST00000564596.1;ENST00000395049.4;ENST00000395048.2;ENST00000379727.3	TSS1500;TSS1500;TSS1500;TSS1500;TSS1500	CYP1A1;CYP1A1;CYP1A1;CYP1A1;CYP1A1	ENST00000567032.1;ENST00000566503.1;ENST00000395049.4;ENST00000395048.2;ENST00000379727.3	TSS1500;TSS1500;TSS1500;TSS1500;TSS1500	chr15:75018225-75018695	3
398287	cg11924019	CYP1A1	15	0.00483841	1	43.8349	48.2998	-4.46487	TSS1500				cg11924019	cg11924019	71678533	AAAAAAAATTATATTTACRTACCTAACTCAACCTAACCCCAACTAACATC			II			GTTTCCAGGAAAAAAAAAGTTGTATTTGCGTGCCTAGCTCAACCTGGCCCCAGCTAACAT[CG]TTACGCGCCATCCCCGACGTGCTCCCCAACCCGGTGGCACCACCATCCGTCGCTGGTCCA	37	75019283	CGATGTTAGCTGGGGCCAGGTTGAGCTAGGCACGCAAATACAACTTTTTT	R	NM_000499	TSS1500	chr15:75018186-75019336	Island		chr15:75018665-75018665			15:72805240-72806509			CYP1A1;CYP1A1;CYP1A1;CYP1A1	ENST00000564596.1;ENST00000395049.4;ENST00000395048.2;ENST00000379727.3	TSS1500;TSS1500;TSS1500;TSS1500	CYP1A1;CYP1A1;CYP1A1;CYP1A1	ENST00000566503.1;ENST00000395049.4;ENST00000395048.2;ENST00000379727.3	TSS1500;TSS1500;TSS1500;TSS1500	chr15:75018705-75019735	3
403974	cg12101586	CYP1A1	15	0.0245217	1	50.1794	53.7886	-3.60914	TSS1500				cg12101586	cg12101586	32647563	CACAAATACAACTTTTTTTTTCCTAAAAACCCTATAACAAAAAAATTCCA	0069792551	CGCAAATACAACTTTTTTTTTCCTAAAAACCCTATAACAAAAAAATTCCG	I	A	Red	CGAAGCCCCAGTGCCATTTGGCATGGCCTAGCTGCCTGCCTCCGACGCTGTCCCGCCCTC[CG]GAACCTTCCTGTTACAGGGTTTCCAGGAAAAAAAAAGTTGTATTTGCGTGCCTAGCTCAA	37	75019203	CGCAAATACAACTTTTTTTTTCCTGGAAACCCTGTAACAGGAAGGTTCCG	F	NM_000499	TSS1500	chr15:75018186-75019336	Island		chr15:75018665-75018665			15:72805240-72806509	15:75017651-75019215	Unclassified_Cell_type_specific	CYP1A1;CYP1A1;CYP1A1;CYP1A1;CYP1A1	ENST00000567032.1;ENST00000564596.1;ENST00000395049.4;ENST00000395048.2;ENST00000379727.3	TSS1500;TSS1500;TSS1500;TSS1500;TSS1500	CYP1A1;CYP1A1;CYP1A1;CYP1A1;CYP1A1	ENST00000567032.1;ENST00000566503.1;ENST00000395049.4;ENST00000395048.2;ENST00000379727.3	TSS1500;TSS1500;TSS1500;TSS1500;TSS1500	chr15:75018705-75019735	3
429366	cg12925764	CYP1A1	15	1	1	3.20909	3.52846	-0.319364	TSS1500	rs35339247;rs558352482;rs573391863	47;48;50	0.000100;0.000599;0.000399	cg12925764	cg12925764	51612260	CCCACCTACCAAATCCTAATAAACTATAACACTAAAAAAACATCTACACA	0051657165	CCCGCCTACCGAATCCTAATAAACTATAACGCTAAAAAAACATCTACACG	I	C	Grn	GCTCCATCCTGGGGCGCGGGGACTCCTCTTCGTCATTTTTGCACCCACTGGAACGCTGGG[CG]TGCAGATGCCTCCCCAGCGCTACAGCCTACCAGGACTCGGCAGGCGGGGGCGGGGCTGCC	37	75018266	CCCGCCTGCCGAGTCCTGGTAGGCTGTAGCGCTGGGGAGGCATCTGCACG	F	NM_000499	TSS1500	chr15:75018186-75019336	Island				TRUE	15:72805240-72806509	15:75017651-75019215	Unclassified_Cell_type_specific	CYP1A1;CYP1A1;CYP1A1;CYP1A1;CYP1A1	ENST00000567032.1;ENST00000564596.1;ENST00000395049.4;ENST00000395048.2;ENST00000379727.3	TSS1500;TSS1500;TSS1500;TSS1500;TSS1500	CYP1A1;CYP1A1;CYP1A1;CYP1A1;CYP1A1	ENST00000567032.1;ENST00000566503.1;ENST00000395049.4;ENST00000395048.2;ENST00000379727.3	TSS1500;TSS1500;TSS1500;TSS1500;TSS1500	chr15:75018225-75018695	3
432463	cg13027682	CYP1A1	15	0.976777	1	1.54876	1.45113	0.097632	TSS1500				cg13027682	cg13027682	29776556	AAAATCAAAATAAATAACAAAAAAACAAACTCACTAAACACTCACTAACA	0078705563	AAAATCGAAATAAATAACGAAAAAACAAACTCGCTAAACGCTCACTAACG	I	A	Red	CCTCTTGATTGAAGGATCGGAATGGATGGCGAAGGGGCAGGCTCGCTGAGCGCTCACTAG[CG]GCTCCTCGCAGCCTCTAGGATCGCCTTAGTGCTGATTGCAACGCGCGGTCCCTCCAGCCA	37	75018538	AGGATCGGAATGGATGGCGAAGGGGCAGGCTCGCTGAGCGCTCACTAGCG	R	NM_000499	TSS1500	chr15:75018186-75019336	Island				TRUE	15:72805240-72806509	15:75017651-75019215	Unclassified_Cell_type_specific	CYP1A1;CYP1A1;CYP1A1;CYP1A1;CYP1A1	ENST00000567032.1;ENST00000564596.1;ENST00000395049.4;ENST00000395048.2;ENST00000379727.3	TSS1500;TSS1500;TSS1500;TSS1500;TSS1500	CYP1A1;CYP1A1;CYP1A1;CYP1A1;CYP1A1	ENST00000567032.1;ENST00000566503.1;ENST00000395049.4;ENST00000395048.2;ENST00000379727.3	TSS1500;TSS1500;TSS1500;TSS1500;TSS1500	chr15:75018225-75018695	3
432685	cg13035254	CYP1A1	15	0.000122128	1	94.7722	96.6486	-1.87637	Body	rs141173079;rs377233098;rs45528935;rs2229150	0;1;23;24	0.000200;0.000200;0.001098;0.000100	cg13035254	cg13035254	42716919	AATACTAAACAACCTAAACACCATCCAACAAACCCTAATACAACAAAACA	0099744543	AATACTAAACGACCTAAACACCATCCGACAAACCCTAATACGACAAAACG	I	A	Red	TGCTCTGACCATTACTGATGAGGGTGAAGGTGTAGAGGTCGGGCCGGCCCTTGAAATCAT[CG]CCCTGCCGCACCAGGGCCTGCCGGATGGTGTCCAGGCCGCTCAGCACCACCACGGGTGTG	37	75015138	CGCCCTGCCGCACCAGGGCCTGCCGGATGGTGTCCAGGCCGCTCAGCACC	F	NM_000499	Body	chr15:75018186-75019336	N_Shelf								CYP1A1;CYP1A1	ENST00000564596.1;ENST00000268062.7	5'UTR;1stExon	CYP1A1;CYP1A1	ENST00000566503.1;ENST00000268062.7	5'UTR;1stExon	chr15:75014985-75015275	3
450182	cg13570656	CYP1A1	15	0.419056	1	34.0946	32.7015	1.39311	TSS1500	rs374583096	2	0.000399	cg13570656	cg13570656	83709206	ACAACTTTTTTTTTCCTAAAAACCCTATAACAAAAAAATTCCAAAAAACA	0037647151	ACAACTTTTTTTTTCCTAAAAACCCTATAACAAAAAAATTCCGAAAAACG	I	A	Red	CACGACACGAAGCCCCAGTGCCATTTGGCATGGCCTAGCTGCCTGCCTCCGACGCTGTCC[CG]CCCTCCGGAACCTTCCTGTTACAGGGTTTCCAGGAAAAAAAAAGTTGTATTTGCGTGCCT	37	75019196	CGCCCTCCGGAACCTTCCTGTTACAGGGTTTCCAGGAAAAAAAAAGTTGT	F	NM_000499	TSS1500	chr15:75018186-75019336	Island		chr15:75018665-75018665			15:72805240-72806509	15:75017651-75019215	Unclassified_Cell_type_specific	CYP1A1;CYP1A1;CYP1A1;CYP1A1;CYP1A1	ENST00000567032.1;ENST00000564596.1;ENST00000395049.4;ENST00000395048.2;ENST00000379727.3	TSS1500;TSS1500;TSS1500;TSS1500;TSS1500	CYP1A1;CYP1A1;CYP1A1;CYP1A1;CYP1A1	ENST00000567032.1;ENST00000566503.1;ENST00000395049.4;ENST00000395048.2;ENST00000379727.3	TSS1500;TSS1500;TSS1500;TSS1500;TSS1500	chr15:75018705-75019735	3
567974	cg17183213	CYP1A1	15	0.394613	1	69.2229	67.8733	1.34966	3'UTR	rs145951947;rs555951865	13;4	0.000399;0.000599	cg17183213	cg17183213	5772859	CCCTAATCCTAATACCTAAATATATACACTCCCTATACRCTCTAATCCCC			II			CCTCACTCCAGCCCTAGTCCTGGTGCCTGGATATGTGCACTCCCTGTGCGCTCTGATCCC[CG]CAGACACAAGTCCCCAGCCCCTCCAGGACAGCAATAAGGGTCTTACAAGGCCAGAAGGCA	37	75012181	CGGGGATCAGAGCGCACAGGGAGTGCACATATCCAGGCACCAGGACTAGG	R	NM_000499	3'UTR										CYP1A1	ENST00000395048.2	3'UTR	CYP1A1	ENST00000395048.2	3'UTR
588431	cg17852385	CYP1A1	15	0.675996	1	31.6288	30.7965	0.83231	TSS1500	rs374583096	10	0.000399	cg17852385	cg17852385	9715927	TTTTTTTCCTAAAAACCCTATAACAAAAAAATTCCRAAAAACRAAACAAC			II			GCCTGTGGCACGACACGAAGCCCCAGTGCCATTTGGCATGGCCTAGCTGCCTGCCTCCGA[CG]CTGTCCCGCCCTCCGGAACCTTCCTGTTACAGGGTTTCCAGGAAAAAAAAAGTTGTATTT	37	75019188	CGCTGTCCCGCCCTCCGGAACCTTCCTGTTACAGGGTTTCCAGGAAAAAA	F	NM_000499	TSS1500	chr15:75018186-75019336	Island		chr15:75018665-75018665			15:72805240-72806509	15:75017651-75019215	Unclassified_Cell_type_specific	CYP1A1;CYP1A1;CYP1A1;CYP1A1;CYP1A1	ENST00000567032.1;ENST00000564596.1;ENST00000395049.4;ENST00000395048.2;ENST00000379727.3	TSS1500;TSS1500;TSS1500;TSS1500;TSS1500	CYP1A1;CYP1A1;CYP1A1;CYP1A1;CYP1A1	ENST00000567032.1;ENST00000566503.1;ENST00000395049.4;ENST00000395048.2;ENST00000379727.3	TSS1500;TSS1500;TSS1500;TSS1500;TSS1500	chr15:75018705-75019735	3
595218	cg18092474	CYP1A1	15	0.0526559	1	54.1316	57.2427	-3.11108	TSS1500	rs528978492;rs36018288	8;41	0.000200;0.005020	cg18092474	cg18092474	57703293	TTCTAACCTAAACCAACRACRAATAATAATACCACCRAATTAAAAAACAC			II			TTGTATTTGCGTGCCTAGCTCAACCTGGCCCCAGCTAACATCGTTACGCGCCATCCCCGA[CG]TGCTCCCCAACCCGGTGGCACCACCATCCGTCGCTGGTCCAGGCCAGAAAATAATCCCCT	37	75019302	TCTGGCCTGGACCAGCGACGGATGGTGGTGCCACCGGGTTGGGGAGCACG	F	NM_000499	TSS1500	chr15:75018186-75019336	Island		chr15:75018665-75018665			15:72805240-72806509			CYP1A1;CYP1A1;CYP1A1;CYP1A1	ENST00000564596.1;ENST00000395049.4;ENST00000395048.2;ENST00000379727.3	TSS1500;TSS1500;TSS1500;TSS1500	CYP1A1;CYP1A1;CYP1A1;CYP1A1	ENST00000566503.1;ENST00000395049.4;ENST00000395048.2;ENST00000379727.3	TSS1500;TSS1500;TSS1500;TSS1500	chr15:75018705-75019735	3
613034	cg18723873	CYP1A1	15	0.792836	1	2.79834	3.06693	-0.268596	TSS1500	rs575543759	16	0.000399	cg18723873	cg18723873	6806970	TACACACCCAACATTCCAATAAATACAAAAATAACAAAAAAAAATCCCCA	0096633888	TACACGCCCAACGTTCCAATAAATACAAAAATAACGAAAAAAAATCCCCG	I	C	Grn	TTGAGGGAGAAGTCCCAGGACAGCCCGAAGAGAGGGTACGGGAAGCTCCATCCTGGGGCG[CG]GGGACTCCTCTTCGTCATTTTTGCACCCACTGGAACGCTGGGCGTGCAGATGCCTCCCCA	37	75018222	TGCACGCCCAGCGTTCCAGTGGGTGCAAAAATGACGAAGAGGAGTCCCCG	F	NM_000499	TSS1500	chr15:75018186-75019336	Island				TRUE	15:72805240-72806509	15:75017651-75019215	Unclassified_Cell_type_specific	CYP1A1;CYP1A1;CYP1A1;CYP1A1;CYP1A1	ENST00000567032.1;ENST00000564596.1;ENST00000395049.4;ENST00000395048.2;ENST00000379727.3	TSS1500;TSS1500;TSS1500;TSS1500;TSS1500	CYP1A1;CYP1A1;CYP1A1;CYP1A1;CYP1A1	ENST00000567032.1;ENST00000566503.1;ENST00000395049.4;ENST00000395048.2;ENST00000379727.3	TSS1500;TSS1500;TSS1500;TSS1500;TSS1500			chr15:75015931-75019651	6	chr15:75017273-75019573	6
643267	cg19817399	CYP1A1	15	0.598192	1	10.5939	9.96756	0.626383	TSS1500	rs528319556	40	0.000599	cg19817399	cg19817399	22682865	TCTTAACTCCCRAAATAACTAATACTTTAATTAACAAAACACAAAAATCC			II			TTGAGGGTCCCTCTTGGCTCCCGGGGTGGCTAGTGCTTTGATTGGCAGAGCACAGAAATC[CG]GCGGCGGGGGGCCACGGAAAGACTCGGGCCCAGGGACCACGGAGGGGGCACCTGGCGCGG	37	75018674	CTTGGCTCCCGGGGTGGCTAGTGCTTTGATTGGCAGAGCACAGAAATCCG	R	NM_000499	TSS1500	chr15:75018186-75019336	Island		chr15:75018665-75018665		TRUE	15:72805240-72806509	15:75017651-75019215	Unclassified_Cell_type_specific	CYP1A1;CYP1A1;CYP1A1;CYP1A1;CYP1A1	ENST00000567032.1;ENST00000564596.1;ENST00000395049.4;ENST00000395048.2;ENST00000379727.3	TSS1500;TSS1500;TSS1500;TSS1500;TSS1500	CYP1A1;CYP1A1;CYP1A1;CYP1A1;CYP1A1	ENST00000567032.1;ENST00000566503.1;ENST00000395049.4;ENST00000395048.2;ENST00000379727.3	TSS1500;TSS1500;TSS1500;TSS1500;TSS1500	chr15:75018225-75018695	3
645302	cg19889264	CYP1A1	15	0.0835306	1	7.68721	6.27011	1.4171	TSS1500	rs546673825	17	0.000998	cg19889264	cg19889264	99642147	TAATTAACAAAACACAAAAATCCAACAACAAAAAACCACAAAAAAACTCA	0021712961	TAATTAACAAAACACAAAAATCCGACGACGAAAAACCACGAAAAAACTCG	I	A	Red	TGGCTAGTGCTTTGATTGGCAGAGCACAGAAATCCGGCGGCGGGGGGCCACGGAAAGACT[CG]GGCCCAGGGACCACGGAGGGGGCACCTGGCGCGGAGCCCCCACCCTACCCCCGGCTAGCT	37	75018700	TGATTGGCAGAGCACAGAAATCCGGCGGCGGGGGGCCACGGAAAGACTCG	R	NM_000499	TSS1500	chr15:75018186-75019336	Island		chr15:75018665-75018665		TRUE	15:72805240-72806509	15:75017651-75019215	Unclassified_Cell_type_specific	CYP1A1;CYP1A1;CYP1A1;CYP1A1;CYP1A1	ENST00000567032.1;ENST00000564596.1;ENST00000395049.4;ENST00000395048.2;ENST00000379727.3	TSS1500;TSS1500;TSS1500;TSS1500;TSS1500	CYP1A1;CYP1A1;CYP1A1;CYP1A1;CYP1A1	ENST00000567032.1;ENST00000566503.1;ENST00000395049.4;ENST00000395048.2;ENST00000379727.3	TSS1500;TSS1500;TSS1500;TSS1500;TSS1500			chr15:75015931-75019651	6	chr15:75017273-75019573	6
648607	cg20004910	CYP1A1	15	0.0593658	1	6.37124	4.9415	1.42975	TSS1500	rs3826041;rs538400980	38;49	0.425519;0.004992	cg20004910	cg20004910	65656135	CAAAAAATAAATCAACTAAATAACTACACAAACCTCCAATCCTTCTCACA	0091670595	CGAAAAATAAATCGACTAAATAACTACGCGAACCTCCGATCCTTCTCACG	I	C	Grn	CAGAGGTCAGGCGGCCCGTCCCCGCCCCACCTGGCCCGGAGGCGCGGTGCCCAGGCGTTG[CG]TGAGAAGGACCGGAGGCCCGCGCAGCCACCCAGCCGACCCATTCCCCGGCCCGGCGCGGG	37	75018852	CGGGGAATGGGTCGGCTGGGTGGCTGCGCGGGCCTCCGGTCCTTCTCACG	F	NM_000499	TSS1500	chr15:75018186-75019336	Island		chr15:75018665-75018665		TRUE	15:72805240-72806509	15:75017651-75019215	Unclassified_Cell_type_specific	CYP1A1;CYP1A1;CYP1A1;CYP1A1;CYP1A1	ENST00000567032.1;ENST00000564596.1;ENST00000395049.4;ENST00000395048.2;ENST00000379727.3	TSS1500;TSS1500;TSS1500;TSS1500;TSS1500	CYP1A1;CYP1A1;CYP1A1;CYP1A1;CYP1A1	ENST00000567032.1;ENST00000566503.1;ENST00000395049.4;ENST00000395048.2;ENST00000379727.3	TSS1500;TSS1500;TSS1500;TSS1500;TSS1500	chr15:75018705-75019735	3
660148	cg20433014	CYP1A1	15	0.00372163	1	15.7027	12.7631	2.93959	TSS1500	rs570612352	26	0.000200	cg20433014	cg20433014	32693979	AAACCAAAAAAAACCCTCAAAAACCRATAAATCCTAACTAAAAAAACCRC			II			CTGAGCGCTCACTAGCGGCTCCTCGCAGCCTCTAGGATCGCCTTAGTGCTGATTGCAACG[CG]CGGTCCCTCCAGCCAGGACCCACCGGCCCTTGAGGGTCCCTCTTGGCTCCCGGGGTGGCT	37	75018583	CGCGGTCCCTCCAGCCAGGACCCACCGGCCCTTGAGGGTCCCTCTTGGCT	F	NM_000499	TSS1500	chr15:75018186-75019336	Island				TRUE	15:72805240-72806509	15:75017651-75019215	Unclassified_Cell_type_specific	CYP1A1;CYP1A1;CYP1A1;CYP1A1;CYP1A1	ENST00000567032.1;ENST00000564596.1;ENST00000395049.4;ENST00000395048.2;ENST00000379727.3	TSS1500;TSS1500;TSS1500;TSS1500;TSS1500	CYP1A1;CYP1A1;CYP1A1;CYP1A1;CYP1A1	ENST00000567032.1;ENST00000566503.1;ENST00000395049.4;ENST00000395048.2;ENST00000379727.3	TSS1500;TSS1500;TSS1500;TSS1500;TSS1500	chr15:75018225-75018695	3
717453	cg22549041	CYP1A1	15	1	1	58.8448	58.9243	-0.07945	TSS1500	rs3809585;rs36074335	38;43	0.017173;0.002596	cg22549041	cg22549041	66788826	CAAAAATAACACATAACAATATTAACTAAAACCAAATTAAACTAAACACA	0094738934	CGAAAATAACGCGTAACGATATTAACTAAAACCAAATTAAACTAAACACG	I	C	Grn	TGTCCCGCCCTCCGGAACCTTCCTGTTACAGGGTTTCCAGGAAAAAAAAAGTTGTATTTG[CG]TGCCTAGCTCAACCTGGCCCCAGCTAACATCGTTACGCGCCATCCCCGACGTGCTCCCCA	37	75019251	CGGGGATGGCGCGTAACGATGTTAGCTGGGGCCAGGTTGAGCTAGGCACG	F	NM_000499	TSS1500	chr15:75018186-75019336	Island		chr15:75018665-75018665			15:72805240-72806509			CYP1A1;CYP1A1;CYP1A1;CYP1A1	ENST00000564596.1;ENST00000395049.4;ENST00000395048.2;ENST00000379727.3	TSS1500;TSS1500;TSS1500;TSS1500	CYP1A1;CYP1A1;CYP1A1;CYP1A1	ENST00000566503.1;ENST00000395049.4;ENST00000395048.2;ENST00000379727.3	TSS1500;TSS1500;TSS1500;TSS1500	chr15:75018705-75019735	3
748469	cg23655854	CYP1A1	15	1	1	80.1848	80.2328	-0.04805	5'UTR	rs56105568;rs149262994	0;1	0.003195;0.000399	cg23655854	cg23655854	99723828	CCCTTTCCCTAACACTCTAAATATTAACTTTTCTCATCCCCCAATCTAAC			II			CAGTGTAGGGATCTTGGAGGTGGCTGCTGAGAGAAGGTGCAGGAAGAAAAAAAGTCAAGC[CG]TCAGATTGGGGGATGAGAAAAGCCAATATCTAGAGTGTCAGGGAAAGGGGAAACCTTTCC	37	75015502	CCTTTCCCTGACACTCTAGATATTGGCTTTTCTCATCCCCCAATCTGACG	F	NM_000499	5'UTR	chr15:75018186-75019336	N_Shelf								CYP1A1;CYP1A1;CYP1A1;CYP1A1;CYP1A1;CYP1A1	ENST00000564596.1;ENST00000268062.7;ENST00000567032.1;ENST00000395049.4;ENST00000395048.2;ENST00000379727.3	5'UTR;TSS200;5'UTR;5'UTR;5'UTR;5'UTR	CYP1A1;CYP1A1;CYP1A1;CYP1A1;CYP1A1;CYP1A1;CYP1A1	ENST00000566503.1;ENST00000268062.7;ENST00000567032.1;ENST00000569630.1;ENST00000395049.4;ENST00000395048.2;ENST00000379727.3	5'UTR;TSS200;5'UTR;5'UTR;5'UTR;5'UTR;5'UTR	chr15:75015405-75015715	3
749245	cg23680900	CYP1A1	15	0.883796	1	15.9515	15.6234	0.32814	TSS200				cg23680900	cg23680900	79805323	AAAAATAAAAACACTACCACCTTTATAAACRAACTTATACRTATAACCAC			II			ACCTTCAGGGTGAGGGTGAAGGCACTGCCACCTTTATAGGCGGGCTTGTACGTGTGGCCA[CG]CCTCCTTCCCTGGAGCGAGCTGAGATGGAGGGAGAAGCAGCCTGAACCGGGCTGGTCTCT	37	75017924	AGGGTGAAGGCACTGCCACCTTTATAGGCGGGCTTGTACGTGTGGCCACG	R	NM_000499	TSS200	chr15:75018186-75019336	N_Shore						15:75017651-75019215	Unclassified_Cell_type_specific	CYP1A1;CYP1A1;CYP1A1;CYP1A1;CYP1A1;CYP1A1	ENST00000379727.3;ENST00000379727.3;ENST00000564596.1;ENST00000395049.4;ENST00000395048.2;ENST00000567032.1	5'UTR;1stExon;TSS200;TSS200;TSS200;TSS1500	CYP1A1;CYP1A1;CYP1A1;CYP1A1;CYP1A1;CYP1A1	ENST00000379727.3;ENST00000379727.3;ENST00000566503.1;ENST00000395049.4;ENST00000395048.2;ENST00000567032.1	5'UTR;1stExon;TSS200;TSS200;TSS200;TSS1500	chr15:75017800-75018035	3
750664	cg23727072	CYP1A1	15	0.700824	1	26.2508	25.5183	0.73251	TSS1500	rs546071383	44	0.000200	cg23727072	cg23727072	94732452	TAAAAAAATACRATACAAAAAATCTAAATCTACRTATAACTTCTACCTAC			II			GCGCGATTGAATAAGGGGATGCGGTGCAAAGGGTCTAGGTCTGCGTGTGGCTTCTGCCTG[CG]AGGAGAGGCAGCCTGCATGTGTCCGCATTTTCGGTCCACGCCTGTGGCACGACACGAAGC	37	75019087	CGCAGGCAGAAGCCACACGCAGACCTAGACCCTTTGCACCGCATCCCCTT	R	NM_000499	TSS1500	chr15:75018186-75019336	Island		chr15:75018665-75018665		TRUE	15:72805240-72806509	15:75017651-75019215	Unclassified_Cell_type_specific	CYP1A1;CYP1A1;CYP1A1;CYP1A1;CYP1A1	ENST00000567032.1;ENST00000564596.1;ENST00000395049.4;ENST00000395048.2;ENST00000379727.3	TSS1500;TSS1500;TSS1500;TSS1500;TSS1500	CYP1A1;CYP1A1;CYP1A1;CYP1A1;CYP1A1	ENST00000567032.1;ENST00000566503.1;ENST00000395049.4;ENST00000395048.2;ENST00000379727.3	TSS1500;TSS1500;TSS1500;TSS1500;TSS1500	chr15:75018705-75019735	3
780324	cg24776413	CYP1A1	15	0.00109121	1	13.5184	10.4675	3.05095	TSS200	rs535126556	46	0.000399	cg24776413	cg24776413	28800544	ACAAAAATAAAAAATCAAATAAACAAAAACCCACTATAAAACACATCTCA	0062699948	ACGAAAATAAAAAATCGAATAAACAAAAACCCACTATAAAACACATCTCG	I	A	Red	TGGCGGAGGGCGGCGGGGGTGGGGGGTCGGGTGGGCAAGAACCCACTATGGGACACATCT[CG]GTGCCTGTACATAGAGGGGTGAGGGCTGGGAACACCTGGAAGTCCCAATTCCAAGGCGTC	37	75018065	GCGGGGGTGGGGGGTCGGGTGGGCAAGAACCCACTATGGGACACATCTCG	R	NM_000499	TSS200	chr15:75018186-75019336	N_Shore						15:75017651-75019215	Unclassified_Cell_type_specific	CYP1A1;CYP1A1;CYP1A1;CYP1A1;CYP1A1	ENST00000395048.2;ENST00000567032.1;ENST00000379727.3;ENST00000564596.1;ENST00000395049.4	TSS200;TSS1500;TSS200;TSS1500;TSS1500	CYP1A1;CYP1A1;CYP1A1;CYP1A1;CYP1A1	ENST00000395048.2;ENST00000567032.1;ENST00000379727.3;ENST00000566503.1;ENST00000395049.4	TSS200;TSS1500;TSS200;TSS1500;TSS1500			chr15:75015931-75019651	6	chr15:75017273-75019573	6
826621	cg26424993	CYP1A1	15	0.146761	1	87.0516	88.3408	-1.28924	3'UTR	rs145951947	1	0.000399	cg26424993	cg26424993	6688871	CCCTCACTCCAACCCTAATCCTAATACCTAAATATATACACTCCCTATAC			II			GAAATACCCCCCCCTCACTCCAGCCCTAGTCCTGGTGCCTGGATATGTGCACTCCCTGTG[CG]CTCTGATCCCCGCAGACACAAGTCCCCAGCCCCTCCAGGACAGCAATAAGGGTCTTACAA	37	75012169	CGCACAGGGAGTGCACATATCCAGGCACCAGGACTAGGGCTGGAGTGAGG	R	NM_000499	3'UTR										CYP1A1	ENST00000395048.2	3'UTR	CYP1A1	ENST00000395048.2	3'UTR
829271	cg26516004	CYP1A1	15	0.375665	1	85.2983	84.3479	0.9504	TSS1500	rs181486405	20	0.001198	cg26516004	cg26516004	53692549	AATAATTACTTAATAAATATTTATACAATACACAAAACCACATATAACCA	0082747846	AATAATTACTTAATAAATATTTATACAATACACGAAACCGCATATAACCG	I	A	Red	CGGTGGCACCACCATCCGTCGCTGGTCCAGGCCAGAAAATAATCCCCTCACCTCCCATTC[CG]GTCATATGCGGCCTCGTGCATTGCACAAATATTTACCAAGCAACTACTATGTGCCAGGAG	37	75019376	CGGTCATATGCGGCCTCGTGCATTGCACAAATATTTACCAAGCAACTACT	F	NM_000499	TSS1500	chr15:75018186-75019336	S_Shore					15:72805240-72806509			CYP1A1;CYP1A1	ENST00000395048.2;ENST00000379727.3	TSS1500;TSS1500	CYP1A1;CYP1A1	ENST00000395048.2;ENST00000379727.3	TSS1500;TSS1500	chr15:75018705-75019735	3
834807	cg26704579	CYP1A1	15	0.949384	1	12.9854	12.7756	0.20978	TSS1500	rs546673825	7	0.000998	cg26704579	cg26704579	33737274	AACTAATACTTTAATTAACAAAACACAAAAATCCRACRACRAAAAACCAC			II			GCTCCCGGGGTGGCTAGTGCTTTGATTGGCAGAGCACAGAAATCCGGCGGCGGGGGGCCA[CG]GAAAGACTCGGGCCCAGGGACCACGGAGGGGGCACCTGGCGCGGAGCCCCCACCCTACCC	37	75018690	GCTAGTGCTTTGATTGGCAGAGCACAGAAATCCGGCGGCGGGGGGCCACG	R	NM_000499	TSS1500	chr15:75018186-75019336	Island		chr15:75018665-75018665		TRUE	15:72805240-72806509	15:75017651-75019215	Unclassified_Cell_type_specific	CYP1A1;CYP1A1;CYP1A1;CYP1A1;CYP1A1	ENST00000567032.1;ENST00000564596.1;ENST00000395049.4;ENST00000395048.2;ENST00000379727.3	TSS1500;TSS1500;TSS1500;TSS1500;TSS1500	CYP1A1;CYP1A1;CYP1A1;CYP1A1;CYP1A1	ENST00000567032.1;ENST00000566503.1;ENST00000395049.4;ENST00000395048.2;ENST00000379727.3	TSS1500;TSS1500;TSS1500;TSS1500;TSS1500	chr15:75018225-75018695	3
844963	cg27051335	CYP1A1	15	0.82126	1	3.67142	3.41785	0.253572	TSS1500				cg27051335	cg27051335	76656221	AAAATATCACCAACACACACAAACTAACCAAAAATAAAATAAAAACTCCA	0027785195	AAAATATCGCCGACGCACGCAAACTAACCGAAAATAAAATAAAAACTCCG	I	C	Grn	CCGGCGGCGGGGGGCCACGGAAAGACTCGGGCCCAGGGACCACGGAGGGGGCACCTGGCG[CG]GAGCCCCCACCCTACCCCCGGCTAGCTTGCGTGCGCCGGCGACATCCCTCTAGGGGGCAG	37	75018733	GGGATGTCGCCGGCGCACGCAAGCTAGCCGGGGGTAGGGTGGGGGCTCCG	F	NM_000499	TSS1500	chr15:75018186-75019336	Island		chr15:75018665-75018665		TRUE	15:72805240-72806509	15:75017651-75019215	Unclassified_Cell_type_specific	CYP1A1;CYP1A1;CYP1A1;CYP1A1;CYP1A1	ENST00000567032.1;ENST00000564596.1;ENST00000395049.4;ENST00000395048.2;ENST00000379727.3	TSS1500;TSS1500;TSS1500;TSS1500;TSS1500	CYP1A1;CYP1A1;CYP1A1;CYP1A1;CYP1A1	ENST00000567032.1;ENST00000566503.1;ENST00000395049.4;ENST00000395048.2;ENST00000379727.3	TSS1500;TSS1500;TSS1500;TSS1500;TSS1500	chr15:75018705-75019735	3
855924	cg27426425	CYP1A1	15	0.123622	1	3.32156	2.30652	1.01504	TSS1500				cg27426425	cg27426425	90807240	ACCAAATCCTAATAAACTATAACACTAAAAAAACATCTACACACCCAACA	0047608265	ACCGAATCCTAATAAACTATAACGCTAAAAAAACATCTACACGCCCAACG	I	T	Red	ACGGGAAGCTCCATCCTGGGGCGCGGGGACTCCTCTTCGTCATTTTTGCACCCACTGGAA[CG]CTGGGCGTGCAGATGCCTCCCCAGCGCTACAGCCTACCAGGACTCGGCAGGCGGGGGCGG	37	75018259	CGCTGGGCGTGCAGATGCCTCCCCAGCGCTACAGCCTACCAGGACTCGGC	F	NM_000499	TSS1500	chr15:75018186-75019336	Island				TRUE	15:72805240-72806509	15:75017651-75019215	Unclassified_Cell_type_specific	CYP1A1;CYP1A1;CYP1A1;CYP1A1;CYP1A1	ENST00000567032.1;ENST00000564596.1;ENST00000395049.4;ENST00000395048.2;ENST00000379727.3	TSS1500;TSS1500;TSS1500;TSS1500;TSS1500	CYP1A1;CYP1A1;CYP1A1;CYP1A1;CYP1A1	ENST00000567032.1;ENST00000566503.1;ENST00000395049.4;ENST00000395048.2;ENST00000379727.3	TSS1500;TSS1500;TSS1500;TSS1500;TSS1500	chr15:75018225-75018695	3
47851	cg01359532	CYP1A2	15	0.413707	1	25.999	24.7236	1.27544	Body	rs568512962;rs182966048;rs34931285	13;19;22	0.000200;0.000799;0.004971	cg01359532	cg01359532	77731484	TAACCTAACTAAAAATTCAAACCTCTTACTACAAAAATAACTAAAACAAC			II			ATCATGCCCTGGAATTTTAACAATGTCAAGAGAGTTAGTGAGCATTTACTTCTACCCAAA[CG]TTGTTCTAGTTATTCCTGCAGTAAGAGGCCTGAATCCCCAGCCAGGCTAGAAATTCCCCG	37	75045126	CGTTGTTCTAGTTATTCCTGCAGTAAGAGGCCTGAATCCCCAGCCAGGCT	F	NM_000761	Body																chr15:75044905-75045170	3
116034	cg03353233	CYP1A2	15	0.0630341	1	84.2971	86.0741	-1.77699	Body	rs147248980;rs369511887;rs140747247;rs567343028;rs144697774	41;37;24;2;1	0.000220;0.000200;0.000200;0.000200;0.000220	cg03353233	cg03353233	29635947	AACCTAAACACTTCRACCCTTACAATCAAATAATAATATCAATAACCAAC			II			GCTGATGGCAGGGCCTGGGCACTTCGACCCTTACAATCAGGTGGTGGTGTCAGTGGCCAA[CG]TCATTGGTGCCATGTGCTTCGGACAGCACTTCCCTGAGAGTAGCGATGAGATGCTCAGCC	37	75042673	GCCTGGGCACTTCGACCCTTACAATCAGGTGGTGGTGTCAGTGGCCAACG	R	NM_000761	Body																		chr15:75041718-75043061	6
170439	cg04968473	CYP1A2	15	0.165209	1	71.4229	73.3593	-1.93641	TSS1500				cg04968473	cg04968473	52770120	TTCTTCTATAATACCCTCCAACAACCTACAAAACCAAACAATAAATAAAC			II			TTTATCATCTCTTCTTTTCCACTTGGGGACTTGGGCTGAAAATCAGGAGTGGCTGGAACA[CG]CCCATTTACTGTTTGGTTTTGCAGGTTGTTGGAGGGTACTACAGAAGAACATCCCTCTGG	37	75040734	CGCCCATTTACTGTTTGGTTTTGCAGGTTGTTGGAGGGTACTACAGAAGA	F	NM_000761	TSS1500										CYP1A2	ENST00000343932.4	TSS1500	CYP1A2	ENST00000343932.4	TSS1500
199759	cg05849935	CYP1A2	15	0.420831	1	83.5165	84.435	-0.91849	TSS1500	rs534565278;rs56661147;rs574510717	44;22;20	0.000200;0.005391;0.000200	cg05849935	cg05849935	72610984	AAATCCATATTAAAAACTCCTTTAATACAACAAACACCATATATCCTCAC			II			GACTGAGATCTGGGTCCATATTAAAGACTCCTTTAGTACAACAAACACCATATATCCTCA[CG]TAAGTCCATGAATATCTGACATTTCTCATATCTACTTTCTCTCGATTTATTGATAGATAG	37	75039788	CGTGAGGATATATGGTGTTTGTTGTACTAAAGGAGTCTTTAATATGGACC	R	NM_000761	TSS1500										CYP1A2	ENST00000343932.4	TSS1500	CYP1A2	ENST00000343932.4	TSS1500
249631	cg07330330	CYP1A2	15	1	1	78.2114	77.6419	0.56952	Body	rs548871877	1	0.000200	cg07330330	cg07330330	15674959	CTACAAAAACCTAAACCCCAACAAAAACTAATCCCCAACTCTAATATCAC			II			AAGCTTTCATTCTGCAGAAACCTAAACCCCAACAGAGGCTAATCCCCAGCTCTGGTGTCA[CG]TTGCTTCCCTGTGTTCACACTAACCTTTTCCTTCTTTGAAATTGGACCCCTGGTGTTATT	37	75043256	CGTGACACCAGAGCTGGGGATTAGCCTCTGTTGGGGTTTAGGTTTCTGCA	R	NM_000761	Body																chr15:75043125-75043395	3
311216	cg09207718	CYP1A2	15	0.150311	1	73.0041	74.9424	-1.93828	5'UTR	rs567562053;rs35198905	1;32	0.000399;0.009896	cg09207718	cg09207718	93671233	CCCATCRCTCTCCTTAAAAATAACTTAATCCAAACTACTCATTTAAAATC			II			GGCTAGGTGTAGGGGTCCTGAGTTCCGGGCTTTGCTACCCAGCTCTTGACTTCTGTTTCC[CG]ATTTTAAATGAGCAGTTTGGACTAAGCCATTTTTAAGGAGAGCGATGGGGAGGGCTTCCC	37	75041386	CCATCGCTCTCCTTAAAAATGGCTTAGTCCAAACTGCTCATTTAAAATCG	F	NM_000761	5'UTR										CYP1A2	ENST00000343932.4	5'UTR	CYP1A2	ENST00000343932.4	5'UTR			chr15:75040767-75041537	5
383999	cg11473616	CYP1A2	15	0.556297	1	74.0018	73.066	0.93574	TSS200	rs563021865	22	0.000200	cg11473616	cg11473616	30721267	AACTAATATAAAACTTCTAACTCTAAATAAATAACCTTTTTATAAACACC			II			GTTCAGTGATCCAGCTTTCATATCAGGTGATCAGGACAACCAGGCCAATCTGATAGGGGG[CG]GTGTTTATAAAAAGGCCACTCACCTAGAGCCAGAAGCTCCACACCAGCCATTACAACCCT	37	75041150	GCTGGTGTGGAGCTTCTGGCTCTAGGTGAGTGGCCTTTTTATAAACACCG	F	NM_000761	TSS200										CYP1A2	ENST00000343932.4	TSS200	CYP1A2	ENST00000343932.4	TSS200	chr15:75040905-75041235	3
482886	cg14503537	CYP1A2	15	1	1	75.2551	75.1122	0.14294	Body	rs3743484	49	0.094249	cg14503537	cg14503537	78666910	TCTTATACCCCATATCACTCTTATATAAAACTATCTATTCACAAATCTAC			II			AAGCCCTGGGCACACAGTAGTGCCTGCCCTTGCCTAGAAGATGTGGGAGGTTAGTGGGGT[CG]CAGACTTGTGAATAGACAGTCTTACATAAGAGTGACATGGGGTATAAGAGGGGATAATTC	37	75044351	CGCAGACTTGTGAATAGACAGTCTTACATAAGAGTGACATGGGGTATAAG	F	NM_000761	Body						TRUE												chr15:75043837-75045297	6
599991	cg18256630	CYP1A2	15	0.000474871	1	54.2796	49.1392	5.14044	TSS1500				cg18256630	cg18256630	84645866	CCTCCTTTTAAATAATTCTATTAAAAAATATACACCTCTAAACCAAACRC			II			ATCTCAGGTGATCCGCCCATCTCGGCCTCTCAAAGTGCTGGGATTACAGGTGCGAGCCAT[CG]CGCCTGGCCTAGAGGTGTACATTTTTTAACAGAACCATTCAAAAGGAGGTTGTGGGGATC	37	75040318	CGCGCCTGGCCTAGAGGTGTACATTTTTTAACAGAACCATTCAAAAGGAG	F	NM_000761	TSS1500										CYP1A2	ENST00000343932.4	TSS1500	CYP1A2	ENST00000343932.4	TSS1500
730596	cg23022457	CYP1A2	15	0.825318	1	82.402	82.0159	0.38616	TSS1500	rs552972426;rs574649552;rs535402025;rs140904510	45;17;3;1	0.000200;0.001198;0.000200;0.003395	cg23022457	cg23022457	69709976	CACCTAAAAAAATTTACATTTATTCCAAAATATCATCTAATCTCCAATCC			II			CACTCTGTTCACACCTAAAAAAATTTACATTTATTCCAGAATATCATCTAATCTCCAGTC[CG]TGCTTACATGTCCCCAATTGTCCCCAAAACATCTTTTATAGATTTTTTTAAAATTTTGTT	37	75040503	CGGACTGGAGATTAGATGATATTCTGGAATAAATGTAAATTTTTTTAGGT	R	NM_000761	TSS1500										CYP1A2	ENST00000343932.4	TSS1500	CYP1A2	ENST00000343932.4	TSS1500
744440	cg23514400	CYP1A2	15	7.69059e-05	1	63.5743	69.0705	-5.49625	Body	rs143028942;rs148212809	6;1	0.000220;0.000220	cg23514400	cg23514400	92728837	ATCTTCCTCTTCCTAACCATCCTACTACAACAACTAAAATTCAACRTACC			II			CCAAGTGGGAGATCTTCCTCTTCCTGGCCATCCTGCTACAGCAACTGGAGTTCAGCGTGC[CG]CCGGGCGTGAAAGTCGACCTGACCCCCATCTACGGGCTGACCATGAAGCACGCCCGCTGT	37	75047329	TCTTCCTCTTCCTGGCCATCCTGCTACAGCAACTGGAGTTCAGCGTGCCG	R	NM_000761	Body							15:72834377-72834466											chr15:75047111-75047362	3
763530	cg24182584	CYP1A2	15	0.47466	1	78.5092	77.5239	0.9853	Body	rs200075745;rs138459442;rs35647699;rs2470890	15;21;36;41	0.000200;0.000220;0.005078;0.236222	cg24182584	cg24182584	81797315	CTTCTTCAATTAATAAAAAAACACAACCACACCTAAACATATTCACAACA	0002639404	CTTCTTCAATTAATAAAAAAACGCAACCGCGCCTAAACATATTCACAACG	I	A	Red	GTGCCGCCGGGCGTGAAAGTCGACCTGACCCCCATCTACGGGCTGACCATGAAGCACGCC[CG]CTGTGAACATGTCCAGGCGCGGCTGCGCTTCTCCATCAACTGAAGAAGACACCACCATTC	37	75047385	CTTCTTCAGTTGATGGAGAAGCGCAGCCGCGCCTGGACATGTTCACAGCG	F	NM_000761	Body							15:72834377-72834466
793223	cg25235648	CYP1A2	15	0.27199	1	63.9108	62.1435	1.76723	TSS1500				cg25235648	cg25235648	48760113	AACCTCCTTTTAAATAATTCTATTAAAAAATATACACCTCTAAACCAAAC			II			CTCAGGTGATCCGCCCATCTCGGCCTCTCAAAGTGCTGGGATTACAGGTGCGAGCCATCG[CG]CCTGGCCTAGAGGTGTACATTTTTTAACAGAACCATTCAAAAGGAGGTTGTGGGGATCAT	37	75040320	CGCCTGGCCTAGAGGTGTACATTTTTTAACAGAACCATTCAAAAGGAGGT	F	NM_000761	TSS1500										CYP1A2	ENST00000343932.4	TSS1500	CYP1A2	ENST00000343932.4	TSS1500
20192	cg00565882	CYP1B1	2	0.0618627	1	28.812	26.2053	2.60675	Body	rs538382460;rs72889744	22;2	0.000799;0.000200	cg00565882	cg00565882	36751855	CTTTTCTTTTACCAAATCTAACAACCCRACACCAAAAACCTATTAAATCC			II			TGTAAAACTTACTTTTCTTTTGCCAAATCTGGCAACCCGACACCAGGGACCTGTTGAATC[CG]TGCTTAGTAGAGACCAACGTGGGCATCAGGGGGTCCGCTAACTGAGCCAAGCGCAGGGGC	37	38300707	CGGATTCAACAGGTCCCTGGTGTCGGGTTGCCAGATTTGGCAAAAGAAAA	R	NM_000104	Body	chr2:38301276-38304518	N_Shore					2:38154211-38154560			CYP1B1	ENST00000494864.1	3'UTR	CYP1B1;CYP1B1;CYP1B1;CYP1B1	ENST00000492443.1;ENST00000462864.1;ENST00000492443.1;ENST00000494864.1	3'UTR;3'UTR;1stExon;3'UTR	chr2:38300420-38302375	3
39084	cg01103387	CYP1B1	2	1	1	28.9679	32.5756	-3.60775	Body	rs34443711;rs550447178	27;33	0.500000;0.000200	cg01103387	cg01103387	28741899	CAAAAATTTTTAAATACTTAAAAATAAACCCTAATATCTCTCTCCCTAAC			II			GTTTAACATATTTATGACATTACCTTTTCTTTCGGAACTATTCCAGTTCTGATTGTAATG[CG]CCAGGGAGAGAGATATCAGGGCTCATCTCCAAGCATTTAAAAACTCTTGTTTTTCCGGGG	37	38301143	CGCCAGGGAGAGAGATATCAGGGCTCATCTCCAAGCATTTAAAAACTCTT	F	NM_000104	Body	chr2:38301276-38304518	N_Shore								CYP1B1	ENST00000494864.1	3'UTR	CYP1B1;CYP1B1;CYP1B1	ENST00000462864.1;ENST00000492443.1;ENST00000494864.1	3'UTR;TSS200;3'UTR	chr2:38300420-38302375	3
49621	cg01410359	CYP1B1	2	0.00292907	1	50.0443	54.7159	-4.67161	Body				cg01410359	cg01410359	77736338	TTTCCAAATCCRCCTAAACAACTACCCCATAATAATACTAAATAACRAAC			II			GCGAAGGCCGGCCGGTCGGCGAAGGCCGAGCCCTGCTGCACCAGGGCCTGGTGGATGGCG[CG]CTCGCCATTCAGCACCACTATGGGGCAGCTGCCCAGGCGGATCTGGAAAACGTCGCCGTA	37	38302230	TTCCAGATCCGCCTGGGCAGCTGCCCCATAGTGGTGCTGAATGGCGAGCG	F	NM_000104	Body	chr2:38301276-38304518	Island					2:38154704-38157200			CYP1B1-AS1;CYP1B1	ENST00000431999.1;ENST00000494864.1	TSS1500;3'UTR	CYP1B1;CYP1B1;CYP1B1-AS1;CYP1B1;CYP1B1	ENST00000462864.1;ENST00000492443.1;ENST00000431999.1;ENST00000490576.1;ENST00000494864.1	3'UTR;TSS1500;TSS1500;3'UTR;3'UTR	chr2:38300420-38302375	3
55611	cg01584760	CYP1B1	2	0.0361559	1	82.0563	84.186	-2.12971	3'UTR	rs547944494;rs142396010	7;2	0.000200;0.000399	cg01584760	cg01584760	9705873	AAAACTTAATCAATTATAATAAAAATTCTATCCCCAACTCTTATCACCTC			II			CATCTAGAAGAGAAACTTGGTCAGTTGTAATGGGAGTTCTGTCCCCAACTCTTGTCACCT[CG]TAAAAAGAACATCCAGGTAATTCATGGCATTTTCCATTATTCATTGGGCAGACACAGCTT	37	38296474	CGAGGTGACAAGAGTTGGGGACAGAACTCCCATTACAACTGACCAAGTTT	R	NM_000104	3'UTR										CYP1B1	ENST00000260630.3	3'UTR	CYP1B1;CYP1B1	ENST00000491456.1;ENST00000260630.3	3'UTR;3'UTR
63943	cg01834566	CYP1B1	2	0.000963627	1	10.2087	7.46885	2.73983	TSS200	rs557962059;rs578008002;rs34159921	0;1;2	0.002396;0.041334;0.002564	cg01834566	cg01834566	95793138	ATAAAAACRTAAACACCTCCRCTCCCATAAAAACCTACTAATAAAACTCC			II			GGCGCGCCGCACACCAGGCCGCTTTGACCCGGACTCCCGTCCAGGCGCACCGGCCGGCCT[CG]GAGCTCTACCAGCAGGCTTTCATGGGAGCGGAGGTGCCCACGTTTCCATTGTGCGGTAAC	37	38303442	CGGAGCTCTACCAGCAGGCTTTCATGGGAGCGGAGGTGCCCACGTTTCCA	F	NM_000104	TSS200	chr2:38301276-38304518	Island					2:38154704-38157200	2:38303390-38304029	Unclassified	CYP1B1;CYP1B1;CYP1B1;CYP1B1-AS1	ENST00000260630.3;ENST00000407341.1;ENST00000494864.1;ENST00000431999.1	TSS200;TSS1500;3'UTR;5'UTR	CYP1B1;CYP1B1;CYP1B1;CYP1B1;CYP1B1-AS1	ENST00000462864.1;ENST00000260630.3;ENST00000407341.1;ENST00000494864.1;ENST00000431999.1	TSS200;TSS200;TSS1500;3'UTR;5'UTR	chr2:38302380-38304850	3
67433	cg01936270	CYP1B1	2	1	1	14.6548	11.6705	2.98432	TSS1500				cg01936270	cg01936270	41653104	AACCTAAAATAAAATTTAAACAACCAACCAAAAACRCTATAAAACAAACC			II			CGACCTCCCTTCCCTCTCCGCGACTTGAGCTTGCTTCCCGGAAAGCCAGTGTAGTGGCAG[CG]GTTTGCCTCACAGCGCCCCTGGTTGGTTGTTTAAATTTTATCTTAGGTTCTCGCAAACAA	37	38303680	ACCTAAGATAAAATTTAAACAACCAACCAGGGGCGCTGTGAGGCAAACCG	F	NM_000104	TSS1500	chr2:38301276-38304518	Island					2:38154704-38157200	2:38303390-38304029	Unclassified	CYP1B1;CYP1B1;CYP1B1;CYP1B1-AS1	ENST00000407341.1;ENST00000260630.3;ENST00000494864.1;ENST00000431999.1	TSS1500;TSS1500;3'UTR;5'UTR	CYP1B1;CYP1B1;CYP1B1;CYP1B1;CYP1B1-AS1	ENST00000407341.1;ENST00000462864.1;ENST00000260630.3;ENST00000494864.1;ENST00000431999.1	TSS1500;TSS1500;TSS1500;3'UTR;5'UTR	chr2:38302380-38304850	3
75220	cg02162897	CYP1B1	2	0.824792	1	31.4925	30.9452	0.54731	Body				cg02162897	cg02162897	93802395	AACACAAAACCAAAATTTCTAATCTCTTCRACAATCAAAATTTACCTTAC			II			CTCCAAGAAATGACACAAAACCAGGATTTCTGGTCTCTTCGGCAATCAAAATTTGCCTTG[CG]AAACATTTGCCCCTAGGGATAGTGTTTCCACAGTAAATACTACAGGCCGCCCAGTTAAAT	37	38300537	CGCAAGGCAAATTTTGATTGCCGAAGAGACCAGAAATCCTGGTTTTGTGT	R	NM_000104	Body	chr2:38301276-38304518	N_Shore						2:38300486-38300632	NonGene_Associated_Cell_type_specific	CYP1B1	ENST00000494864.1	3'UTR	CYP1B1;CYP1B1;CYP1B1	ENST00000492443.1;ENST00000462864.1;ENST00000494864.1	3'UTR;3'UTR;3'UTR	chr2:38300420-38302375	3
126088	cg03648789	CYP1B1	2	0.255523	1	7.97544	6.95878	1.01666	TSS1500	rs533359754;rs551856903	35;30	0.001797;0.000200	cg03648789	cg03648789	2633295	CAAACTAAAACAACTAAAAAAACCTAAAAAAACTAACAAAACAAAACCCA	0020641893	CAAACTAAAACGACTAAAAAAACCTAAAAAAACTAACGAAACGAAACCCG	I	A	Red	AGGGCGGGGAGCCAAGCTGGGGCGACTGGGGGGGCCTGGGGGAGCTAGCGGGGCGGGACC[CG]AGCGGGGCGGAGAGTGGCAGGAGGAGGCGAATCTCCGCGCTCCGGCGAACTTTATCGGGT	37	38304037	CGGGTCCCGCCCCGCTAGCTCCCCCAGGCCCCCCCAGTCGCCCCAGCTTG	R	NM_000104	TSS1500	chr2:38301276-38304518	Island				TRUE	2:38157298-38158106			CYP1B1;CYP1B1;CYP1B1;CYP1B1-AS1	ENST00000407341.1;ENST00000260630.3;ENST00000494864.1;ENST00000431999.1	TSS1500;TSS1500;3'UTR;5'UTR	CYP1B1;CYP1B1;CYP1B1;CYP1B1;CYP1B1-AS1	ENST00000407341.1;ENST00000462864.1;ENST00000260630.3;ENST00000494864.1;ENST00000431999.1	TSS1500;TSS1500;TSS1500;3'UTR;5'UTR	chr2:38302380-38304850	3
134116	cg03890222	CYP1B1	2	0.0591538	1	37.6271	40.6535	-3.02639	Body	rs4987135;rs9341246;rs145847992	38;3;2	0.004995;0.002959;0.000227	cg03890222	cg03890222	94772229	TAACCAACACCRACAAAAATAACAAAAACRTAATCTACTAAATAAACAAC			II			CACATGCACAGTGGCCAGCACCGACAGGAGTAGCAGGAGCGTGGTCTGCTGGATGGACAG[CG]GGTTTAGCGGCCAAGGGTCGTTCGGGCTGAGGCTGGTGCCCATGCTGGGGACAGAGAGGA	37	38302487	GGCCAGCACCGACAGGAGTAGCAGGAGCGTGGTCTGCTGGATGGACAGCG	R	NM_000104	Body	chr2:38301276-38304518	Island					2:38154704-38157200			CYP1B1-AS1;CYP1B1	ENST00000431999.1;ENST00000494864.1	TSS1500;3'UTR	CYP1B1;CYP1B1;CYP1B1-AS1;CYP1B1;CYP1B1	ENST00000462864.1;ENST00000492443.1;ENST00000431999.1;ENST00000490576.1;ENST00000494864.1	3'UTR;TSS1500;TSS1500;3'UTR;3'UTR	chr2:38302380-38304850	3
173751	cg05062676	CYP1B1	2	0.666649	1	24.4389	23.6675	0.7714	TSS1500	rs76937735;rs565793804	32;42	0.000200;0.000200	cg05062676	cg05062676	15649877	TAAACCCTAATTTATTCATCTATAAACAAATCAATAATAACACRAAATTC			II			AAATATAAAAGTGATAGGTTCACCAGGGACAACCCTGCACTTTGAGCTCCACTCGCGCTG[CG]AATCTCGTGCTATTATTGACCTGTTTACAGATGAATAAACTAGGGTTCAGAGAGGTTGCG	37	38304725	GAACCCTAGTTTATTCATCTGTAAACAGGTCAATAATAGCACGAGATTCG	F	NM_000104	TSS1500	chr2:38301276-38304518	S_Shore				TRUE				CYP1B1;CYP1B1;CYP1B1-AS1	ENST00000260630.3;ENST00000494864.1;ENST00000431999.1	TSS1500;3'UTR;5'UTR	CYP1B1;CYP1B1;CYP1B1;CYP1B1-AS1	ENST00000462864.1;ENST00000260630.3;ENST00000494864.1;ENST00000431999.1	TSS1500;TSS1500;3'UTR;5'UTR	chr2:38302380-38304850	3
213542	cg06264984	CYP1B1	2	0.911097	1	32.3199	32.7046	-0.38472	Body	rs74506965	30	0.002995	cg06264984	cg06264984	80663585	TTCAAAAAACRACCACAACTAACRAACAACRCTAAATTTATAAAACCTCC			II			TGCTTTCGTAAAAGTGACTGCTTCTTGTCTTCTACCCCGGCATTTCTCAAACTCCTAGCG[CG]GAGGTTTTATAAACCTAGCGCTGCCCGCTAGTTGTGGCCGCCTTCTGAAAGTTTCTGTGC	37	38300885	TCAGAAGGCGGCCACAACTAGCGGGCAGCGCTAGGTTTATAAAACCTCCG	F	NM_000104	Body	chr2:38301276-38304518	N_Shore					2:38154211-38154560			CYP1B1	ENST00000494864.1	3'UTR	CYP1B1;CYP1B1;CYP1B1;CYP1B1	ENST00000492443.1;ENST00000462864.1;ENST00000492443.1;ENST00000494864.1	3'UTR;3'UTR;1stExon;3'UTR	chr2:38300420-38302375	3
233586	cg06861880	CYP1B1	2	0.0226806	1	7.00474	5.27202	1.73272	TSS1500	rs547941799	42	0.000599	cg06861880	cg06861880	29612186	ACCACCTCAATAAAAACTCTTTAACATACTAAATTTTTTCCAATTCTTAC			II			GCAAACAAATTGCCACCTCAGTGGAGGCTCTTTGGCATGCTAAATTTTTTCCAGTTCTTG[CG]GCGAGATCAGGAATCCCTAAAAGTAGCCGCTCCCCCGCCCCGGGGCCCCGACAGTGCTTG	37	38303794	CCACCTCAGTGGAGGCTCTTTGGCATGCTAAATTTTTTCCAGTTCTTGCG	R	NM_000104	TSS1500	chr2:38301276-38304518	Island					2:38157298-38158106	2:38303390-38304029	Unclassified	CYP1B1;CYP1B1;CYP1B1;CYP1B1-AS1	ENST00000407341.1;ENST00000260630.3;ENST00000494864.1;ENST00000431999.1	TSS1500;TSS1500;3'UTR;5'UTR	CYP1B1;CYP1B1;CYP1B1;CYP1B1;CYP1B1-AS1	ENST00000407341.1;ENST00000462864.1;ENST00000260630.3;ENST00000494864.1;ENST00000431999.1	TSS1500;TSS1500;TSS1500;3'UTR;5'UTR	chr2:38302380-38304850	3
240334	cg07057636	CYP1B1	2	0.0772579	1	12.0073	10.2945	1.71279	TSS200				cg07057636	cg07057636	92770299	ACAAACTTTCATAAAAACRAAAATACCCACRTTTCCATTATACRATAACC			II			GAGCTCTACCAGCAGGCTTTCATGGGAGCGGAGGTGCCCACGTTTCCATTGTGCGGTAAC[CG]CGCTTCATCACAGCCACCTCCAATCGAGGCCGCACGGTGTCCCCAGAACCACGCTCGGTA	37	38303504	CAGGCTTTCATGGGAGCGGAGGTGCCCACGTTTCCATTGTGCGGTAACCG	R	NM_000104	TSS200	chr2:38301276-38304518	Island					2:38154704-38157200	2:38303390-38304029	Unclassified	CYP1B1;CYP1B1;CYP1B1;CYP1B1-AS1	ENST00000260630.3;ENST00000407341.1;ENST00000494864.1;ENST00000431999.1	TSS200;TSS1500;3'UTR;5'UTR	CYP1B1;CYP1B1;CYP1B1;CYP1B1;CYP1B1-AS1	ENST00000260630.3;ENST00000407341.1;ENST00000462864.1;ENST00000494864.1;ENST00000431999.1	TSS200;TSS1500;TSS1500;3'UTR;5'UTR	chr2:38302380-38304850	3
248611	cg07301433	CYP1B1	2	0.532243	1	3.37306	2.87367	0.499391	TSS1500	rs566305749	18	0.000599	cg07301433	cg07301433	35673128	CAAACTACAATAAAAACCATTAACACAAAACAAAAAACCAAACTAAAACA	0087672145	CAAACTACGATAAAAACCGTTAACGCAAAACGAAAAACCAAACTAAAACG	I	A	Red	CGCGGGGCCGCCCAGGCTGCGATGGAAGCCGTTGGCGCAGGGCGGGGAGCCAAGCTGGGG[CG]ACTGGGGGGGCCTGGGGGAGCTAGCGGGGCGGGACCCGAGCGGGGCGGAGAGTGGCAGGA	37	38303999	CGCCCCAGCTTGGCTCCCCGCCCTGCGCCAACGGCTTCCATCGCAGCCTG	R	NM_000104	TSS1500	chr2:38301276-38304518	Island				TRUE	2:38157298-38158106	2:38303390-38304029	Unclassified	CYP1B1;CYP1B1;CYP1B1;CYP1B1-AS1	ENST00000407341.1;ENST00000260630.3;ENST00000494864.1;ENST00000431999.1	TSS1500;TSS1500;3'UTR;5'UTR	CYP1B1;CYP1B1;CYP1B1;CYP1B1;CYP1B1-AS1	ENST00000407341.1;ENST00000462864.1;ENST00000260630.3;ENST00000494864.1;ENST00000431999.1	TSS1500;TSS1500;TSS1500;3'UTR;5'UTR	chr2:38302380-38304850	3
251275	cg07380506	CYP1B1	2	0.00794155	1	5.34835	7.40614	-2.05778	TSS200	rs141332671;rs2567206	19;25	0.000200;0.227236	cg07380506	cg07380506	91645533	TAATTCTAAAAACACCRTACRACCTCRATTAAAAATAACTATAATAAAAC			II			GCTCTACCAGCAGGCTTTCATGGGAGCGGAGGTGCCCACGTTTCCATTGTGCGGTAACCG[CG]CTTCATCACAGCCACCTCCAATCGAGGCCGCACGGTGTCCCCAGAACCACGCTCGGTACA	37	38303506	GGTTCTGGGGACACCGTGCGGCCTCGATTGGAGGTGGCTGTGATGAAGCG	F	NM_000104	TSS200	chr2:38301276-38304518	Island					2:38154704-38157200	2:38303390-38304029	Unclassified	CYP1B1;CYP1B1;CYP1B1;CYP1B1-AS1	ENST00000260630.3;ENST00000407341.1;ENST00000494864.1;ENST00000431999.1	TSS200;TSS1500;3'UTR;5'UTR	CYP1B1;CYP1B1;CYP1B1;CYP1B1;CYP1B1-AS1	ENST00000260630.3;ENST00000407341.1;ENST00000462864.1;ENST00000494864.1;ENST00000431999.1	TSS200;TSS1500;TSS1500;3'UTR;5'UTR	chr2:38302380-38304850	3
292007	cg08620474	CYP1B1	2	0.291914	1	5.57963	6.48079	-0.901152	TSS1500	rs541757524	45	0.000200	cg08620474	cg08620474	96749213	ATTCTCTTAACTATCTTAAAAATCCTATACATCAACATATAAAAAAAAAC			II			CCCTCCCTTTATAAGGGAAGCCGGAGGCGCTTGGGCGGGGGTGGCTTCCCCCGCCTGGCG[CG]CCCTTTCCTACATGCTGATGCATAGGATTTTCAAGACAGCTAAGAGAACAAGGACTTCAC	37	38304517	TTCTCTTAGCTGTCTTGAAAATCCTATGCATCAGCATGTAGGAAAGGGCG	F	NM_000104	TSS1500	chr2:38301276-38304518	Island				TRUE	2:38157298-38158106			CYP1B1;CYP1B1;CYP1B1;CYP1B1-AS1	ENST00000407341.1;ENST00000260630.3;ENST00000494864.1;ENST00000431999.1	TSS1500;TSS1500;3'UTR;5'UTR	CYP1B1;CYP1B1;CYP1B1;CYP1B1;CYP1B1-AS1	ENST00000407341.1;ENST00000462864.1;ENST00000260630.3;ENST00000494864.1;ENST00000431999.1	TSS1500;TSS1500;TSS1500;3'UTR;5'UTR	chr2:38302380-38304850	3
296640	cg08761102	CYP1B1	2	1	1	9.93511	6.02767	3.90744	TSS1500				cg08761102	cg08761102	99644161	TCTCAAAACCAACTACACCCCAAAAACCTTTATATACCCAAACACTATCA	0019709840	TCTCAAAACCAACTACGCCCCAAAAACCTTTATATACCCAAACACTATCG	I	A	Red	CCAGTTCTTGCGGCGAGATCAGGAATCCCTAAAAGTAGCCGCTCCCCCGCCCCGGGGCCC[CG]ACAGTGCTTGGGCACACAAAGGCTCCTGGGGCGCAGCTGGCCCTGAGATTTCCCGCGTAG	37	38303844	TCTCAGGGCCAGCTGCGCCCCAGGAGCCTTTGTGTGCCCAAGCACTGTCG	F	NM_000104	TSS1500	chr2:38301276-38304518	Island					2:38157298-38158106	2:38303390-38304029	Unclassified	CYP1B1;CYP1B1;CYP1B1;CYP1B1-AS1	ENST00000407341.1;ENST00000260630.3;ENST00000494864.1;ENST00000431999.1	TSS1500;TSS1500;3'UTR;5'UTR	CYP1B1;CYP1B1;CYP1B1;CYP1B1;CYP1B1-AS1	ENST00000407341.1;ENST00000462864.1;ENST00000260630.3;ENST00000494864.1;ENST00000431999.1	TSS1500;TSS1500;TSS1500;3'UTR;5'UTR	chr2:38302380-38304850	3
308677	cg09130556	CYP1B1	2	0.925904	1	3.97694	4.14176	-0.164824	TSS1500	rs566305749;rs533359754;rs551856903	49;28;23	0.000599;0.001797;0.000200	cg09130556	cg09130556	70646925	AAAAAACCAAACTAAAACAACTAAAAAAACCTAAAAAAACTAACAAAACA	0092653232	GAAAAACCAAACTAAAACGACTAAAAAAACCTAAAAAAACTAACGAAACG	I	A	Red	TTGGCGCAGGGCGGGGAGCCAAGCTGGGGCGACTGGGGGGGCCTGGGGGAGCTAGCGGGG[CG]GGACCCGAGCGGGGCGGAGAGTGGCAGGAGGAGGCGAATCTCCGCGCTCCGGCGAACTTT	37	38304030	CGCCCCGCTAGCTCCCCCAGGCCCCCCCAGTCGCCCCAGCTTGGCTCCCC	R	NM_000104	TSS1500	chr2:38301276-38304518	Island				TRUE	2:38157298-38158106			CYP1B1;CYP1B1;CYP1B1;CYP1B1-AS1	ENST00000407341.1;ENST00000260630.3;ENST00000494864.1;ENST00000431999.1	TSS1500;TSS1500;3'UTR;5'UTR	CYP1B1;CYP1B1;CYP1B1;CYP1B1;CYP1B1-AS1	ENST00000407341.1;ENST00000462864.1;ENST00000260630.3;ENST00000494864.1;ENST00000431999.1	TSS1500;TSS1500;TSS1500;3'UTR;5'UTR	chr2:38302380-38304850	3
319487	cg09456297	CYP1B1	2	0.809923	1	2.62006	2.87101	-0.25095	TSS1500	rs162558;rs2551189	13;44	0.125799;0.037037	cg09456297	cg09456297	76720433	CAACAACAAAAACTTCAACCCAATAAAATTCACCAAAACACAAAAATTCA	0052625257	CGACAACAAAAACTTCAACCCGATAAAATTCGCCGAAACGCGAAAATTCG	I	C	Grn	GGGGGCCTGGGGGAGCTAGCGGGGCGGGACCCGAGCGGGGCGGAGAGTGGCAGGAGGAGG[CG]AATCTCCGCGCTCCGGCGAACTTTATCGGGTTGAAGTTTCTGCTGTCGCCTCCCCTTTGC	37	38304066	CGACAGCAGAAACTTCAACCCGATAAAGTTCGCCGGAGCGCGGAGATTCG	F	NM_000104	TSS1500	chr2:38301276-38304518	Island				TRUE	2:38157298-38158106			CYP1B1;CYP1B1;CYP1B1;CYP1B1-AS1	ENST00000407341.1;ENST00000260630.3;ENST00000494864.1;ENST00000431999.1	TSS1500;TSS1500;3'UTR;5'UTR	CYP1B1;CYP1B1;CYP1B1;CYP1B1;CYP1B1-AS1	ENST00000407341.1;ENST00000462864.1;ENST00000260630.3;ENST00000494864.1;ENST00000431999.1	TSS1500;TSS1500;TSS1500;3'UTR;5'UTR	chr2:38302380-38304850	3
389606	cg11656478	CYP1B1	2	0.00735901	1	84.2135	86.666	-2.45254	3'UTR	rs576444289;rs1799885;rs555706078;rs117346328	33;14;11;2	0.000200;0.500000;0.000200;0.000399	cg11656478	cg11656478	23693186	TATAAAACACACCTCACCTAATAAACAATTAATTTATACTCACCTTAAAC			II			GAACCGCTGGGTATGGAGCACACCTCACCTGATGGACAGTTGATTTATGCTCACCTTAAA[CG]CTAATTGAGAAGCAGCACAAAAGAGGAACTGGAAAAAAACTGAATTTTACTCCTCATCTC	37	38297759	ATGGAGCACACCTCACCTGATGGACAGTTGATTTATGCTCACCTTAAACG	R	NM_000104	3'UTR	chr2:38301276-38304518	N_Shelf								CYP1B1;CYP1B1;CYP1B1	ENST00000260630.3;ENST00000407341.1;ENST00000494864.1	3'UTR;3'UTR;3'UTR	CYP1B1;CYP1B1;CYP1B1;CYP1B1;CYP1B1	ENST00000491456.1;ENST00000260630.3;ENST00000407341.1;ENST00000491456.1;ENST00000494864.1	3'UTR;3'UTR;3'UTR;1stExon;3'UTR					chr2:38297390-38298805	4
392169	cg11735238	CYP1B1	2	0.64881	1	33.3755	32.4754	0.90016	5'UTR	rs552119047;rs4987134	51;50	0.000200;0.011881	cg11735238	cg11735238	54682959	AAAAAAAACATAACACTCAAAAATACAAAAACAAAAACAAACACCCCACA	0095640370	AAAAAAAACGTAACACTCAAAAATACAAAAACAAAAACGAACGCCCCACG	I	C	Grn	TGGGGACAGAGAGGAGAAGGCGTGACACTCAGGGGTGCAGAGACAGGAGCGGGCGCCCCA[CG]CCCCTACCCCAGCCTCTGGGGACTGAGTGCCGTTGGGTGGAGAGGTCGGAGCTGACTCTC	37	38302594	GGAGAAGGCGTGACACTCAGGGGTGCAGAGACAGGAGCGGGCGCCCCACG	R	NM_000104	5'UTR	chr2:38301276-38304518	Island			DMR		2:38154704-38157200			CYP1B1;CYP1B1;CYP1B1-AS1;CYP1B1	ENST00000407341.1;ENST00000260630.3;ENST00000431999.1;ENST00000494864.1	5'UTR;5'UTR;TSS200;3'UTR	CYP1B1;CYP1B1;CYP1B1;CYP1B1;CYP1B1-AS1;CYP1B1	ENST00000462864.1;ENST00000490576.1;ENST00000407341.1;ENST00000260630.3;ENST00000431999.1;ENST00000494864.1	3'UTR;3'UTR;5'UTR;5'UTR;TSS200;3'UTR	chr2:38302380-38304850	3
425583	cg12802310	CYP1B1	2	0.138017	1	39.7325	37.3607	2.37186	TSS1500	rs567361571;rs534693355	49;4	0.000200;0.000200	cg12802310	cg12802310	78752582	AAAAATAATAAATTCACCAAAAACAACCCTACACTTTAAACTCCACTCRC			II			AGGATAAATATAAAAGTGATAGGTTCACCAGGGACAACCCTGCACTTTGAGCTCCACTCG[CG]CTGCGAATCTCGTGCTATTATTGACCTGTTTACAGATGAATAAACTAGGGTTCAGAGAGG	37	38304720	CGCGAGTGGAGCTCAAAGTGCAGGGTTGTCCCTGGTGAACCTATCACTTT	R	NM_000104	TSS1500	chr2:38301276-38304518	S_Shore				TRUE				CYP1B1;CYP1B1;CYP1B1-AS1	ENST00000260630.3;ENST00000494864.1;ENST00000431999.1	TSS1500;3'UTR;5'UTR	CYP1B1;CYP1B1;CYP1B1;CYP1B1-AS1	ENST00000462864.1;ENST00000260630.3;ENST00000494864.1;ENST00000431999.1	TSS1500;TSS1500;3'UTR;5'UTR	chr2:38302380-38304850	3
479493	cg14407177	CYP1B1	2	0.557172	1	81.9938	81.2246	0.7692	Body	rs145488651;rs528878630;rs147998053	31;4;1	0.000399;0.000200;0.000221	cg14407177	cg14407177	53750571	CCATAACTAAAATTCATTTTCRCAAACTCATTTAAATTAACCCTAAAATC			II			TAATGGTTAGACCATAACTGAAATTCATTTTCGCAGGCTCATTTGGGTTGGCCCTGAAAT[CG]CACTGGTGAGCCAGGATGGAGATGAAGAGAAAAAGCTGCATCTTAGAAAGTTCTTCGCCA	37	38298023	CATAACTGAAATTCATTTTCGCAGGCTCATTTGGGTTGGCCCTGAAATCG	R	NM_000104	Body	chr2:38301276-38304518	N_Shelf								CYP1B1	ENST00000494864.1	3'UTR	CYP1B1;CYP1B1	ENST00000491456.1;ENST00000494864.1	TSS200;3'UTR					chr2:38297390-38298805	4
497835	cg14957547	CYP1B1	2	0.970025	1	3.52957	3.64858	-0.119011	TSS200				cg14957547	cg14957547	62791959	AAAAAAACAACACAACCTAACAAAACAAAACCTACAAAAAACAAAACACA	0045650274	AAAAAAACAACGCGACCTAACAAAACGAAACCTACGAAAAACGAAACGCG	I	C	Grn	GGACTGGGTAGAAGGAGGGCAGCGCGACCTGGCAGGGCGGGGCCTGCGGGGGGCGGGGCG[CG]CCGCACACCAGGCCGCTTTGACCCGGACTCCCGTCCAGGCGCACCGGCCGGCCTCGGAGC	37	38303386	CGCGCCCCGCCCCCCGCAGGCCCCGCCCTGCCAGGTCGCGCTGCCCTCCT	R	NM_000104	TSS200	chr2:38301276-38304518	Island					2:38154704-38157200			CYP1B1;CYP1B1;CYP1B1;CYP1B1-AS1	ENST00000407341.1;ENST00000260630.3;ENST00000494864.1;ENST00000431999.1	TSS200;TSS200;3'UTR;5'UTR	CYP1B1;CYP1B1;CYP1B1;CYP1B1;CYP1B1-AS1	ENST00000407341.1;ENST00000462864.1;ENST00000260630.3;ENST00000494864.1;ENST00000431999.1	TSS200;TSS200;TSS200;3'UTR;5'UTR	chr2:38302380-38304850	3
532117	cg16060486	CYP1B1	2	0.220219	1	2.289	3.12926	-0.840265	TSS200				cg16060486	cg16060486	78713423	TAACTATAATAAAACACAATTACCACACAATAAAAACATAAACACCTCCA	0088733960	TAACTATAATAAAACGCGATTACCGCACAATAAAAACGTAAACACCTCCG	I	C	Grn	GGACTCCCGTCCAGGCGCACCGGCCGGCCTCGGAGCTCTACCAGCAGGCTTTCATGGGAG[CG]GAGGTGCCCACGTTTCCATTGTGCGGTAACCGCGCTTCATCACAGCCACCTCCAATCGAG	37	38303472	TGGCTGTGATGAAGCGCGGTTACCGCACAATGGAAACGTGGGCACCTCCG	F	NM_000104	TSS200	chr2:38301276-38304518	Island					2:38154704-38157200	2:38303390-38304029	Unclassified	CYP1B1;CYP1B1;CYP1B1;CYP1B1-AS1	ENST00000260630.3;ENST00000407341.1;ENST00000494864.1;ENST00000431999.1	TSS200;TSS1500;3'UTR;5'UTR	CYP1B1;CYP1B1;CYP1B1;CYP1B1;CYP1B1-AS1	ENST00000462864.1;ENST00000260630.3;ENST00000407341.1;ENST00000494864.1;ENST00000431999.1	TSS200;TSS200;TSS1500;3'UTR;5'UTR	chr2:38302380-38304850	3
538013	cg16248783	CYP1B1	2	0.726343	1	6.18169	5.79518	0.38651	TSS1500	rs2551189;rs9341238;rs9341237;rs555315643	38;22;17;7	0.037037;0.500000;0.006329;0.000998	cg16248783	cg16248783	94768573	ATTAAAATTTCTACTATCRCCTCCCCTTTACRTACRAAACTAAACTTTAC			II			AACTTTATCGGGTTGAAGTTTCTGCTGTCGCCTCCCCTTTGCGTGCGGAGCTGGGCTTTG[CG]TGCGCCGCTTCTGGAAAGTCGGCTCCAGTCATATCCCTGGGCGCTGCCTGCGGCCGCTCC	37	38304146	CGCAAAGCCCAGCTCCGCACGCAAAGGGGAGGCGACAGCAGAAACTTCAA	R	NM_000104	TSS1500	chr2:38301276-38304518	Island				TRUE	2:38157298-38158106			CYP1B1;CYP1B1;CYP1B1;CYP1B1-AS1	ENST00000407341.1;ENST00000260630.3;ENST00000494864.1;ENST00000431999.1	TSS1500;TSS1500;3'UTR;5'UTR	CYP1B1;CYP1B1;CYP1B1;CYP1B1;CYP1B1-AS1	ENST00000407341.1;ENST00000462864.1;ENST00000260630.3;ENST00000494864.1;ENST00000431999.1	TSS1500;TSS1500;TSS1500;3'UTR;5'UTR	chr2:38302380-38304850	3
544303	cg16439198	CYP1B1	2	1	1	21.5304	27.3316	-5.80121	5'UTR				cg16439198	cg16439198	51601243	CATTAAATAAAAAAATCAAAACTAACTCTCTAAAAAAATAACCAAAAACA	0096700441	CGTTAAATAAAAAAATCGAAACTAACTCTCTAAAAAAATAACCGAAAACG	I	C	Grn	GGGACTGAGTGCCGTTGGGTGGAGAGGTCGGAGCTGACTCTCTGGAGAAATGGCCGAAGA[CG]CCCCTTCCCATCCCCAACCCACTCTCCCTTGGAGAAGAGAAGGGGCGTGTTTCCACCTCG	37	38302674	CGTTGGGTGGAGAGGTCGGAGCTGACTCTCTGGAGAAATGGCCGAAGACG	R	NM_000104	5'UTR	chr2:38301276-38304518	Island					2:38154704-38157200	2:38302667-38303158	Unclassified_Cell_type_specific	CYP1B1;CYP1B1;CYP1B1-AS1;CYP1B1	ENST00000407341.1;ENST00000260630.3;ENST00000431999.1;ENST00000494864.1	5'UTR;5'UTR;TSS200;3'UTR	CYP1B1;CYP1B1;CYP1B1;CYP1B1;CYP1B1-AS1;CYP1B1	ENST00000462864.1;ENST00000490576.1;ENST00000407341.1;ENST00000260630.3;ENST00000431999.1;ENST00000494864.1	3'UTR;3'UTR;5'UTR;5'UTR;TSS200;3'UTR	chr2:38302380-38304850	3
655259	cg20254225	CYP1B1	2	0.936983	1	22.229	22.5172	-0.28815	Body	rs189445746	11	0.001198	cg20254225	cg20254225	85754867	ATAAAACCTCTAAAAAACRTAAACCAAATCTTTTCTCCTCTAAAAAAAAC			II			TGGAGCGAAACCCCAAACCCGGGGCCCTGCTTGCAAACTCAGCATATTCTGTCTCTACTC[CG]CCTTTTTCAGAGGAGAAAAGACCTGGCCCACGCCTCCCAGAGGCTTTACCTGGTGAAGAG	37	38301438	CGCCTTTTTCAGAGGAGAAAAGACCTGGCCCACGCCTCCCAGAGGCTTTA	F	NM_000104	Body	chr2:38301276-38304518	Island					2:38154704-38157200			CYP1B1-AS1;CYP1B1	ENST00000431999.1;ENST00000494864.1	TSS1500;3'UTR	CYP1B1;CYP1B1;CYP1B1-AS1;CYP1B1	ENST00000462864.1;ENST00000492443.1;ENST00000431999.1;ENST00000494864.1	3'UTR;TSS1500;TSS1500;3'UTR	chr2:38300420-38302375	3
659454	cg20408276	CYP1B1	2	0.956127	1	29.3314	29.6142	-0.28278	Body	rs567521200	1	0.000200	cg20408276	cg20408276	50729110	CRAAACATTTACCCCTAAAAATAATATTTCCACAATAAATACTACAAACC			II			AATTTGCCTTGCGAAACATTTGCCCCTAGGGATAGTGTTTCCACAGTAAATACTACAGGC[CG]CCCAGTTAAATATGGATTTCAGATCAACAAGGGCTAATCTTTTAGTGTGAGTATTCCCGT	37	38300586	CGGCCTGTAGTATTTACTGTGGAAACACTATCCCTAGGGGCAAATGTTTC	R	NM_000104	Body	chr2:38301276-38304518	N_Shore						2:38300486-38300632	NonGene_Associated_Cell_type_specific	CYP1B1	ENST00000494864.1	3'UTR	CYP1B1;CYP1B1;CYP1B1	ENST00000492443.1;ENST00000462864.1;ENST00000494864.1	3'UTR;3'UTR;3'UTR	chr2:38300420-38302375	3
695219	cg21715189	CYP1B1	2	0.696599	1	32.8882	32.0856	0.80265	TSS1500				cg21715189	cg21715189	18658953	AATAAAACTTAATAACTTCAAACCCTAACTCCACTTCTTAATAACTACRC			II			TTGACCTGTTTACAGATGAATAAACTAGGGTTCAGAGAGGTTGCGTGACTTAACCCAGGT[CG]CGCAGCCATCAAGAAGTGGAGCCAGGGCTTGAAGCCACCAAGTCCCACTCCAGATCCTTC	37	38304802	CGCGCAGCCATCAAGAAGTGGAGCCAGGGCTTGAAGCCACCAAGTCCCAC	F	NM_000104	TSS1500	chr2:38301276-38304518	S_Shore				TRUE				CYP1B1;CYP1B1;CYP1B1-AS1	ENST00000260630.3;ENST00000494864.1;ENST00000431999.1	TSS1500;3'UTR;5'UTR	CYP1B1;CYP1B1;CYP1B1-AS1	ENST00000260630.3;ENST00000494864.1;ENST00000431999.1	TSS1500;3'UTR;5'UTR	chr2:38302380-38304850	3
715728	cg22488859	CYP1B1	2	1	1	5.88656	8.14957	-2.26301	TSS1500				cg22488859	cg22488859	96744184	TCCAATTCTTACAACAAAATCAAAAATCCCTAAAAATAACCACTCCCCCA	0075724236	TCCAATTCTTACGACGAAATCAAAAATCCCTAAAAATAACCGCTCCCCCG	I	C	Grn	TGCTAAATTTTTTCCAGTTCTTGCGGCGAGATCAGGAATCCCTAAAAGTAGCCGCTCCCC[CG]CCCCGGGGCCCCGACAGTGCTTGGGCACACAAAGGCTCCTGGGGCGCAGCTGGCCCTGAG	37	38303831	TCCAGTTCTTGCGGCGAGATCAGGAATCCCTAAAAGTAGCCGCTCCCCCG	R	NM_000104	TSS1500	chr2:38301276-38304518	Island					2:38157298-38158106	2:38303390-38304029	Unclassified	CYP1B1;CYP1B1;CYP1B1;CYP1B1-AS1	ENST00000407341.1;ENST00000260630.3;ENST00000494864.1;ENST00000431999.1	TSS1500;TSS1500;3'UTR;5'UTR	CYP1B1;CYP1B1;CYP1B1;CYP1B1;CYP1B1-AS1	ENST00000407341.1;ENST00000462864.1;ENST00000260630.3;ENST00000494864.1;ENST00000431999.1	TSS1500;TSS1500;TSS1500;3'UTR;5'UTR	chr2:38302380-38304850	3
734183	cg23151000	CYP1B1	2	1	1	7.86264	6.8121	1.05054	5'UTR				cg23151000	cg23151000	51647585	AATACCTACCACACCACCCACTACCTATAATAATCCATCTAAAAAAATCA	0047731273	AATACCTACCACGCCACCCGCTACCTATAATAATCCATCTAAAAAAATCG	I	C	Grn	GATTTCCTTTAAAGTACCTACCACGCCACCCGCTACCTGTAATAATCCATCTGAAGAGGT[CG]CCGGGCAGCGCCTCGGCAGACAGACTGACCTGCGGGGAGGTGCGGTTTCCAGTGGCGCGG	37	38302892	AGTACCTACCACGCCACCCGCTACCTGTAATAATCCATCTGAAGAGGTCG	R	NM_000104	5'UTR	chr2:38301276-38304518	Island			DMR		2:38154704-38157200	2:38302667-38303158	Unclassified_Cell_type_specific	CYP1B1;CYP1B1;CYP1B1-AS1;CYP1B1;CYP1B1-AS1	ENST00000407341.1;ENST00000260630.3;ENST00000431999.1;ENST00000494864.1;ENST00000431999.1	5'UTR;5'UTR;1stExon;3'UTR;5'UTR	CYP1B1;CYP1B1;CYP1B1;CYP1B1;CYP1B1-AS1;CYP1B1;CYP1B1-AS1	ENST00000462864.1;ENST00000490576.1;ENST00000407341.1;ENST00000260630.3;ENST00000431999.1;ENST00000494864.1;ENST00000431999.1	3'UTR;3'UTR;5'UTR;5'UTR;1stExon;3'UTR;5'UTR	chr2:38302380-38304850	3
745497	cg23549225	CYP1B1	2	0.0385879	1	7.42451	5.79694	1.62757	TSS1500	rs547941799	45	0.000599	cg23549225	cg23549225	13800848	ACCTCAATAAAAACTCTTTAACATACTAAATTTTTTCCAATTCTTACRAC			II			AACAAATTGCCACCTCAGTGGAGGCTCTTTGGCATGCTAAATTTTTTCCAGTTCTTGCGG[CG]AGATCAGGAATCCCTAAAAGTAGCCGCTCCCCCGCCCCGGGGCCCCGACAGTGCTTGGGC	37	38303797	CGCCGCAAGAACTGGAAAAAATTTAGCATGCCAAAGAGCCTCCACTGAGG	R	NM_000104	TSS1500	chr2:38301276-38304518	Island					2:38157298-38158106	2:38303390-38304029	Unclassified	CYP1B1;CYP1B1;CYP1B1;CYP1B1-AS1	ENST00000407341.1;ENST00000260630.3;ENST00000494864.1;ENST00000431999.1	TSS1500;TSS1500;3'UTR;5'UTR	CYP1B1;CYP1B1;CYP1B1;CYP1B1;CYP1B1-AS1	ENST00000407341.1;ENST00000462864.1;ENST00000260630.3;ENST00000494864.1;ENST00000431999.1	TSS1500;TSS1500;TSS1500;3'UTR;5'UTR	chr2:38302380-38304850	3
778684	cg24720192	CYP1B1	2	1	1	1.48194	2.93447	-1.45253	TSS1500	rs555315643;rs374599221	50;19	0.000998;0.002995	cg24720192	cg24720192	2706188	CTTTACATACACCACTTCTAAAAAATCAACTCCAATCATATCCCTAAACA	0030617292	CTTTACGTACGCCGCTTCTAAAAAATCGACTCCAATCATATCCCTAAACG	I	C	Grn	TGCGGAGCTGGGCTTTGCGTGCGCCGCTTCTGGAAAGTCGGCTCCAGTCATATCCCTGGG[CG]CTGCCTGCGGCCGCTCCTCCCGCGCTTCTCACGGCACCTGACACGCGGAGGCGGCGGCCG	37	38304189	CGCCCAGGGATATGACTGGAGCCGACTTTCCAGAAGCGGCGCACGCAAAG	R	NM_000104	TSS1500	chr2:38301276-38304518	Island				TRUE	2:38157298-38158106			CYP1B1;CYP1B1;CYP1B1;CYP1B1-AS1	ENST00000407341.1;ENST00000260630.3;ENST00000494864.1;ENST00000431999.1	TSS1500;TSS1500;3'UTR;5'UTR	CYP1B1;CYP1B1;CYP1B1;CYP1B1;CYP1B1-AS1	ENST00000407341.1;ENST00000462864.1;ENST00000260630.3;ENST00000494864.1;ENST00000431999.1	TSS1500;TSS1500;TSS1500;3'UTR;5'UTR	chr2:38302380-38304850	3
815319	cg26036993	CYP1B1	2	1	1	9.43172	10.5271	-1.0954	TSS1500				cg26036993	cg26036993	3805369	TACTTAAACACACAAAAACTCCTAAAACRCAACTAACCCTAAAATTTCCC			II			GGCCCCGACAGTGCTTGGGCACACAAAGGCTCCTGGGGCGCAGCTGGCCCTGAGATTTCC[CG]CGTAGAGGCCACTCCAGGTGGCGCCGCCCGCTGGTGGGCGCGGGGCCGCCCAGGCTGCGA	37	38303899	GCTTGGGCACACAAAGGCTCCTGGGGCGCAGCTGGCCCTGAGATTTCCCG	R	NM_000104	TSS1500	chr2:38301276-38304518	Island					2:38157298-38158106	2:38303390-38304029	Unclassified	CYP1B1;CYP1B1;CYP1B1;CYP1B1-AS1	ENST00000407341.1;ENST00000260630.3;ENST00000494864.1;ENST00000431999.1	TSS1500;TSS1500;3'UTR;5'UTR	CYP1B1;CYP1B1;CYP1B1;CYP1B1;CYP1B1-AS1	ENST00000407341.1;ENST00000462864.1;ENST00000260630.3;ENST00000494864.1;ENST00000431999.1	TSS1500;TSS1500;TSS1500;3'UTR;5'UTR	chr2:38302380-38304850	3
818397	cg26144569	CYP1B1	2	1	1	41.0324	40.9085	0.12389	TSS1500				cg26144569	cg26144569	11747882	AAAATAAAACTTAATAACTTCAAACCCTAACTCCACTTCTTAATAACTAC			II			GACCTGTTTACAGATGAATAAACTAGGGTTCAGAGAGGTTGCGTGACTTAACCCAGGTCG[CG]CAGCCATCAAGAAGTGGAGCCAGGGCTTGAAGCCACCAAGTCCCACTCCAGATCCTTCAC	37	38304804	GAGTGGGACTTGGTGGCTTCAAGCCCTGGCTCCACTTCTTGATGGCTGCG	F	NM_000104	TSS1500	chr2:38301276-38304518	S_Shore				TRUE				CYP1B1;CYP1B1;CYP1B1-AS1	ENST00000260630.3;ENST00000494864.1;ENST00000431999.1	TSS1500;3'UTR;5'UTR	CYP1B1;CYP1B1;CYP1B1-AS1	ENST00000260630.3;ENST00000494864.1;ENST00000431999.1	TSS1500;3'UTR;5'UTR	chr2:38302380-38304850	3
241053	cg07078841	CYP1B1;CYP1B1	2	0.10573	1	8.27414	6.89934	1.3748	1stExon;5'UTR	rs551966690;rs564142274;rs146603044	15;41;50	0.000200;0.000200;0.002796	cg07078841	cg07078841	41744876	ACTATAAAAAAACCTCAACTTTACCAAATCCCCAAAAACAACAAAACTCA	0039711119	GCTATAAAAAAACCTCGACTTTACCAAATCCCCAAAAACAACGAAACTCG	I	A	Red	CGTCGTCAGTGCCAGGAGCGCTTGGATTGGGATGGGGACGGAGAAGGGTGCCTCGCTCGC[CG]AGCCCCGCTGCCCTTGGGGACCTGGCAAAGTCGAGGTTTCCTCACAGCGTTGAGATTGAG	37	38303138	GCTGTGAGGAAACCTCGACTTTGCCAGGTCCCCAAGGGCAGCGGGGCTCG	F	NM_000104;NM_000104	1stExon;5'UTR	chr2:38301276-38304518	Island			DMR		2:38154704-38157200	2:38302667-38303158	Unclassified_Cell_type_specific	CYP1B1;CYP1B1;CYP1B1-AS1;CYP1B1;CYP1B1;CYP1B1;CYP1B1-AS1	ENST00000407341.1;ENST00000260630.3;ENST00000431999.1;ENST00000407341.1;ENST00000260630.3;ENST00000494864.1;ENST00000431999.1	5'UTR;5'UTR;1stExon;1stExon;1stExon;3'UTR;5'UTR	CYP1B1;CYP1B1;CYP1B1;CYP1B1;CYP1B1-AS1;CYP1B1;CYP1B1;CYP1B1;CYP1B1;CYP1B1-AS1	ENST00000462864.1;ENST00000490576.1;ENST00000407341.1;ENST00000260630.3;ENST00000431999.1;ENST00000407341.1;ENST00000462864.1;ENST00000260630.3;ENST00000494864.1;ENST00000431999.1	3'UTR;3'UTR;5'UTR;5'UTR;1stExon;1stExon;1stExon;1stExon;3'UTR;5'UTR	chr2:38302380-38304850	3
605418	cg18451022	CYP1B1;CYP1B1	2	0.0186623	1	16.4329	13.9314	2.50155	1stExon;5'UTR	rs551966690;rs564142274;rs146603044	8;34;43	0.000200;0.000200;0.002796	cg18451022	cg18451022	25639932	TCTCAACACTATAAAAAAACCTCAACTTTACCAAATCCCCAAAAACAACA	0055749176	TCTCAACGCTATAAAAAAACCTCGACTTTACCAAATCCCCAAAAACAACG	I	A	Red	AGTGCCAGGAGCGCTTGGATTGGGATGGGGACGGAGAAGGGTGCCTCGCTCGCCGAGCCC[CG]CTGCCCTTGGGGACCTGGCAAAGTCGAGGTTTCCTCACAGCGTTGAGATTGAGACTGGGG	37	38303145	TCTCAACGCTGTGAGGAAACCTCGACTTTGCCAGGTCCCCAAGGGCAGCG	F	NM_000104;NM_000104	1stExon;5'UTR	chr2:38301276-38304518	Island			DMR		2:38154704-38157200	2:38302667-38303158	Unclassified_Cell_type_specific	CYP1B1;CYP1B1;CYP1B1-AS1;CYP1B1;CYP1B1;CYP1B1;CYP1B1-AS1	ENST00000407341.1;ENST00000260630.3;ENST00000431999.1;ENST00000407341.1;ENST00000260630.3;ENST00000494864.1;ENST00000431999.1	5'UTR;5'UTR;1stExon;1stExon;1stExon;3'UTR;5'UTR	CYP1B1;CYP1B1;CYP1B1;CYP1B1;CYP1B1-AS1;CYP1B1;CYP1B1;CYP1B1;CYP1B1;CYP1B1-AS1	ENST00000462864.1;ENST00000490576.1;ENST00000407341.1;ENST00000260630.3;ENST00000431999.1;ENST00000407341.1;ENST00000462864.1;ENST00000260630.3;ENST00000494864.1;ENST00000431999.1	3'UTR;3'UTR;5'UTR;5'UTR;1stExon;1stExon;1stExon;1stExon;3'UTR;5'UTR	chr2:38302380-38304850	3
810486	cg25856383	CYP1B1;CYP1B1	2	0.650611	1	7.84365	7.34247	0.501179	1stExon;5'UTR	rs552932800;rs34819684	39;40	0.001198;0.005020	cg25856383	cg25856383	80614554	AACRCTTCTACRACTCCAATTATAAAAACCRCAAAAACATAAAAATTAAC			II			ACCTGGCAAAGTCGAGGTTTCCTCACAGCGTTGAGATTGAGACTGGGGGTCGGTGAGTGG[CG]TCAATTCCCATGCCCTTGCGGCTCTCACAACTGGAGTCGCAGAAGCGCTCGCTCCCACTC	37	38303219	GCGCTTCTGCGACTCCAGTTGTGAGAGCCGCAAGGGCATGGGAATTGACG	F	NM_000104;NM_000104	1stExon;5'UTR	chr2:38301276-38304518	Island					2:38154704-38157200			CYP1B1;CYP1B1;CYP1B1;CYP1B1;CYP1B1-AS1	ENST00000260630.3;ENST00000260630.3;ENST00000407341.1;ENST00000494864.1;ENST00000431999.1	5'UTR;1stExon;TSS200;3'UTR;5'UTR	CYP1B1;CYP1B1;CYP1B1;CYP1B1;CYP1B1;CYP1B1;CYP1B1;CYP1B1;CYP1B1-AS1	ENST00000462864.1;ENST00000490576.1;ENST00000260630.3;ENST00000462864.1;ENST00000260630.3;ENST00000490576.1;ENST00000407341.1;ENST00000494864.1;ENST00000431999.1	3'UTR;3'UTR;5'UTR;1stExon;1stExon;1stExon;TSS200;3'UTR;5'UTR	chr2:38302380-38304850	3
59611	cg01708765	CYP1B1-AS1	2	0.533084	1	14.3496	13.5451	0.80448	Body	rs114165479;rs575968609	46;39	0.023762;0.000200	cg01708765	cg01708765	86612295	ACCCCTAAATCTATTCATTTCAAAATCATAAATAACCTCTTTTACCAAAC			II			CTTCTCTCCATGCCCCTGAATCTGTTCATTTCAAGGTCATGAATAACCTCTTTTGCCAAA[CG]CAGTGGCCACCACTGTGTCTTCATCTTATTCAACTTTCGAAAATATTTGACATAGTTGAT	37	38406306	CCCCTGAATCTGTTCATTTCAAGGTCATGAATAACCTCTTTTGCCAAACG	R	NR_027252	Body								2:38406106-38406455	Unclassified_Cell_type_specific	CYP1B1-AS1	ENST00000413828.2	5'UTR	CYP1B1-AS1	ENST00000413828.2	5'UTR	chr2:38405680-38406575	3
92444	cg02661810	CYP1B1-AS1	2	0.736783	1	45.0981	45.8825	-0.78437	TSS1500				cg02661810	cg02661810	1699310	TAAACAAAACAACATACAACAAATTCATAAATAATATCACTTCCTTTAAC			II			AGCTTTAAGCAAAATGACATGTAACAAAAGCGTTTTTTTCTCATCAACGTTATAACAAAA[CG]TTAAAGGAAGTGACATTATTTATGAACCTGCTGCATGTTGTTTTGCTTAAAGTTACAGAT	37	38357835	AAGCAAAACAACATGCAGCAGGTTCATAAATAATGTCACTTCCTTTAACG	F	NR_027252	TSS1500										CYP1B1-AS1;CYP1B1-AS1;CYP1B1-AS1	ENST00000413828.2;ENST00000431999.1;ENST00000427168.2	TSS1500;5'UTR;5'UTR	CYP1B1-AS1;CYP1B1-AS1;CYP1B1-AS1	ENST00000413828.2;ENST00000431999.1;ENST00000427168.2	TSS1500;5'UTR;5'UTR
104774	cg03020500	CYP1B1-AS1	2	0.117476	1	87.6905	89.0254	-1.33484	Body	rs537334596;rs183947111	44;12	0.000200;0.000200	cg03020500	cg03020500	38742982	CCAAACCRTCAATAAAAATCTTAATCTAAAACAAAAACTACAAACTTAAC			II			GTTATCTGGCCCCAAACCGTCAATAGAAATCTTAATCTAGGACAAAGACTACAAACTTAA[CG]CTGCTTAATGAATGATAAAGTGAATATATTTTACTGAATGAAACTCTGCCCTTAAGTAAG	37	38392637	CAAACCGTCAATAGAAATCTTAATCTAGGACAAAGACTACAAACTTAACG	R	NR_027252	Body										CYP1B1-AS1	ENST00000413828.2	5'UTR	CYP1B1-AS1	ENST00000413828.2	5'UTR					chr2:38391937-38392641	6
119641	cg03461013	CYP1B1-AS1	2	0.975642	1	42.7736	43.042	-0.26836	Body	rs559483324;rs541443227	34;33	0.000200;0.000200	cg03461013	cg03461013	86786860	ATCTTTCCTAAACATACTAAATATACCTTTCCCCTATTTCATTTTCCTTC			II			CTGTCAGACCAGTCTTTCCTGGACATGCTGAGTGTACCTTTCCCCTATTTCATTTTCCTT[CG]TGGCACCTTTTACCACCTGATATGTTCAATGGCTCTATGTTTGTTTGTAGTAAGTCTCGC	37	38374414	TCTTTCCTGGACATGCTGAGTGTACCTTTCCCCTATTTCATTTTCCTTCG	R	NR_027252	Body								2:38374186-38374480	Unclassified_Cell_type_specific	U6;CYP1B1-AS1	ENST00000362733.1;ENST00000413828.2	TSS200;5'UTR	U6;CYP1B1-AS1	ENST00000362733.1;ENST00000413828.2	TSS200;5'UTR	chr2:38374040-38374495	3
169706	cg04946225	CYP1B1-AS1	2	0.0125087	1	68.7037	72.0842	-3.38053	Body	rs569670943;rs555784583;rs137884353;rs142307709;rs78599398;rs72904130;rs572121026;rs539132347;rs115111779;rs76044662	0;1;19;20;26;32;33;36;37;45	0.000200;0.000599;0.004393;0.001797;0.019369;0.046925;0.000399;0.000200;0.002396;0.004992	cg04946225	cg04946225	59703177	ATAATCCCCAATACCTATTATTCCCATCTTCRTAATCATATATCTTCAAC			II			ACCTAATGTAAGAACCTAAAACAAAATATTGCATGTTATCACTTGTAAGTGGGGCCTAAA[CG]TTGAAGACACATGATCACGAAGATGGGAACAATAGGCACTGGGGATCACTAGATGGGGAA	37	38375194	CGTTGAAGACACATGATCACGAAGATGGGAACAATAGGCACTGGGGATCA	F	NR_027252	Body										CYP1B1-AS1	ENST00000413828.2	5'UTR	CYP1B1-AS1	ENST00000413828.2	5'UTR					chr2:38374942-38376178	6
172721	cg05034340	CYP1B1-AS1	2	0.0759936	1	72.4682	74.8118	-2.34358	Body	rs144241064;rs185330789	45;2	0.000200;0.000399	cg05034340	cg05034340	82793945	ACTAAATAAATACCCTACAAATATTTAACTTCAAAATTTCCAAAAACCAC			II			ATCCAAATTACACTAGGTAGATGCCCTGCAGATGTTTAACTTCAAGATTTCCAGAGGCCA[CG]TGTGTGTCAGTATCAGAGAATCAAGTTTACATTCTCAATAAGTAGATGTTGAGAATATAC	37	38379685	CGTGGCCTCTGGAAATCTTGAAGTTAAACATCTGCAGGGCATCTACCTAG	R	NR_027252	Body										CYP1B1-AS1	ENST00000413828.2	5'UTR	CYP1B1-AS1	ENST00000413828.2	5'UTR					chr2:38379624-38380571	5
238881	cg07014416	CYP1B1-AS1	2	2.76554e-05	1	65.4434	71.1013	-5.65783	Body	rs548053341;rs550776998	25;1	0.000200;0.000200	cg07014416	cg07014416	60644527	TACTATACTTTATTACATTAACTACTACTACTACTCTAACCTAAACTAAC			II			CACACTGCACCTGCTGTGCTTTATTGCATTAGCTGCTGCTGCTGCTCTGACCTGGGCTGA[CG]TTGCAGTGAGTCTGGAGAAACCCTTTGCCATGTTTCTGTGTTTTCATCACAGTTTCTGTC	37	38396113	CGTCAGCCCAGGTCAGAGCAGCAGCAGCAGCTAATGCAATAAAGCACAGC	R	NR_027252	Body				chr2:38395987-38395987						CYP1B1-AS1	ENST00000413828.2	5'UTR	CYP1B1-AS1	ENST00000413828.2	5'UTR	chr2:38395920-38396235	3
241412	cg07089639	CYP1B1-AS1	2	0.573934	1	38.1777	37.0881	1.08956	Body	rs527979703;rs147881524;rs77047899	21;32;34	0.000200;0.005192;0.000399	cg07089639	cg07089639	98652527	AAATAAAACAAAAAATCTCTTCTCCCATAAATCTTATATTCTAATCAAAC			II			TCGTGGCACCTTTTACCACCTGATATGTTCAATGGCTCTATGTTTGTTTGTAGTAAGTCT[CG]CCTGACTAGAATATAAGACCCATGGGAGAAGAGACTTTCTGCTCTACCCTTGGCACATAC	37	38374473	CGCCTGACTAGAATATAAGACCCATGGGAGAAGAGACTTTCTGCTCTACC	F	NR_027252	Body								2:38374186-38374480	Unclassified_Cell_type_specific	U6;CYP1B1-AS1	ENST00000362733.1;ENST00000413828.2	TSS200;5'UTR	U6;CYP1B1-AS1	ENST00000362733.1;ENST00000413828.2	TSS200;5'UTR	chr2:38374040-38374495	3
345438	cg10254697	CYP1B1-AS1	2	0.15741	1	76.3844	78.1625	-1.77809	Body	rs571869186;rs545498358	16;1	0.000200;0.000200	cg10254697	cg10254697	11680236	AAAACAAAATCCAAACACRTAATATATAAACAATACCAAAAAATACAACC			II			AACAAGTTCAAGAAACAGAATCCAGGCACGTAGTATATGAACAATGCCAAAAGATGCAAC[CG]ATACAGTGAAACTTCATGGTGTTAGAGACAGGAAGGAGGTTGGAAATTACCCTCTAAGTT	37	38366257	CGGTTGCATCTTTTGGCATTGTTCATATACTACGTGCCTGGATTCTGTTT	R	NR_027252	Body										AC009229.6;CYP1B1-AS1	ENST00000417213.1;ENST00000413828.2	TSS200;5'UTR	AC009229.6;CYP1B1-AS1	ENST00000417213.1;ENST00000413828.2	TSS200;5'UTR
449379	cg13549428	CYP1B1-AS1	2	1	1	86.1658	86.1299	0.03589	Body	rs527853244	0	0.000200	cg13549428	cg13549428	65746908	TAAACTACATTTCTTTTAACTTCTCTACTTAAAATCATAAAATCCCTAAC			II			ATAGGGTGATGTCAGCAGGGAAGAGCCCAAAACGCTCATCAGCCTTCAAAATTCAGCATA[CG]CTAGGGACCTCATGATTCCAAGCAGAGAAGCTAAAAGAAATGCAGTTCACCAAGGCATGT	37	38366942	CGCTAGGGACCTCATGATTCCAAGCAGAGAAGCTAAAAGAAATGCAGTTC	F	NR_027252	Body										AC009229.6;CYP1B1-AS1	ENST00000417213.1;ENST00000413828.2	TSS1500;5'UTR	AC009229.6;CYP1B1-AS1	ENST00000417213.1;ENST00000413828.2	TSS1500;5'UTR
497738	cg14953826	CYP1B1-AS1	2	0.0523138	1	81.6781	83.695	-2.01685	Body	rs10171697;rs543479527;rs140557338;rs528842771;rs376555817	38;32;28;15;2	0.099641;0.000200;0.000399;0.000200;0.000200	cg14953826	cg14953826	15795903	AAACTAAAAAATACRACACACAACTCCACAAAAACCTCAAAATTTAACAC			II			ACAGTGGTCTGGAGCTGAGGAGTACGACACACAACTCCACAGGAGCCTCAGAGTTTAGCA[CG]TGTGCAGGGTAGCATGTTTGGGCAATGTGTGTCTGTCTGAGAGTCTTCTACAGCTGAGAG	37	38366802	CGTGCTAAACTCTGAGGCTCCTGTGGAGTTGTGTGTCGTACTCCTCAGCT	R	NR_027252	Body										AC009229.6;CYP1B1-AS1	ENST00000417213.1;ENST00000413828.2	TSS1500;5'UTR	AC009229.6;CYP1B1-AS1	ENST00000417213.1;ENST00000413828.2	TSS1500;5'UTR
509268	cg15331030	CYP1B1-AS1	2	0.215195	1	61.1461	63.1616	-2.01547	Body	rs576550250;rs537039932;rs556454073;rs145144941;rs557324593	50;34;18;12;1	0.000998;0.000200;0.000200;0.005192;0.000200	cg15331030	cg15331030	60629944	TATTACTATAAAAAACACTCTAAAACTAATACTATAATTATAAAAAACTC			II			AAGCTTTTTATTATTACTATAGGGAACACTCTGAAACTAATGCTATGGTTATAAGGAACT[CG]GAGCCATCCCCAGTATGATTCCATTTCCCAACAAGTTCAAGAAACAGAATCCAGGCACGT	37	38366166	ATTACTATAGGGAACACTCTGAAACTAATGCTATGGTTATAAGGAACTCG	R	NR_027252	Body										AC009229.6;CYP1B1-AS1	ENST00000417213.1;ENST00000413828.2	TSS200;5'UTR	AC009229.6;CYP1B1-AS1	ENST00000417213.1;ENST00000413828.2	TSS200;5'UTR
514341	cg15496634	CYP1B1-AS1	2	0.740105	1	56.7666	56.0118	0.75484	Body	rs146015814	2	0.005990	cg15496634	cg15496634	64728882	AAAACAATCTAATATTTTCTATTCCTACTTCAAAAAATCCCCCTTCTCCC			II			CTTATTGCCAGAGAACAGTCTGGTGTTTTCTGTTCCTGCTTCAGGAAGTCCCCCTTCTCC[CG]CCACCCCCGCAGCTCCTCAGCCTGGAAACAACTTTTAGAGAGGAGAAGGGAAGCAAAGCT	37	38373900	GAACAGTCTGGTGTTTTCTGTTCCTGCTTCAGGAAGTCCCCCTTCTCCCG	R	NR_027252	Body				chr2:38373682-38373682		TRUE				U6;CYP1B1-AS1	ENST00000362733.1;ENST00000413828.2	TSS1500;5'UTR	U6;CYP1B1-AS1	ENST00000362733.1;ENST00000413828.2	TSS1500;5'UTR	chr2:38373465-38373990	3
535469	cg16170087	CYP1B1-AS1	2	0.0698119	1	63.3527	66.0832	-2.73051	Body	rs55968095;rs554799351	16;1	0.227636;0.000399	cg16170087	cg16170087	56634246	AATTCTTAACTTACATTTTCTCAAACTTCTCAAAAAACTACTTCACTCAC			II			GCTAGATATAAAGTTCTTGACTTGCATTTTCTCAAGCTTCTCAAAGAGCTGCTTCACTCA[CG]TCTTGCTTTATATGTTGTTGTTGAGAAATCCAATGTCAGCCAAATCCTCTTCTCCTTTCA	37	38368819	CGTGAGTGAAGCAGCTCTTTGAGAAGCTTGAGAAAATGCAAGTCAAGAAC	R	NR_027252	Body				chr2:38368766-38368766						CYP1B1-AS1	ENST00000413828.2	5'UTR	CYP1B1-AS1	ENST00000413828.2	5'UTR
585177	cg17741958	CYP1B1-AS1	2	1	1	44.8921	44.7455	0.14655	Body	rs76562198;rs144640220;rs563428021;rs376252075	49;45;14;1	0.005192;0.000200;0.000399;0.001597	cg17741958	cg17741958	59688126	TCCAAATATCTTCAAAAACAAAACCAACAAAATTTACCRATAAATTACAC			II			AGTGGTCAGGTTCCAGATGTCTTCAAAGGCAGAGCCAACAGGATTTGCCGGTGGATTGCA[CG]TGTAATTGTGAAAGAAATGATGATGTCAAACATGACTCCAAAGTTTTTGGCCTGAGAAGC	37	38381062	CGTGCAATCCACCGGCAAATCCTGTTGGCTCTGCCTTTGAAGACATCTGG	R	NR_027252	Body				chr2:38380770-38380770						CYP1B1-AS1	ENST00000413828.2	5'UTR	CYP1B1-AS1	ENST00000413828.2	5'UTR	chr2:38380960-38381150	3
592399	cg17995626	CYP1B1-AS1	2	0.0658557	1	22.9051	20.5609	2.34418	Body				cg17995626	cg17995626	82722426	AAAAACTTTTCTCCTCAAAATTCAACCACATAACTACTTCTAAACAATTC			II			ACAAGTTGGTTAGGAGCTTTTCTCCTCAGGGTTCAACCACATGACTGCTTCTGGGCAGTT[CG]AGTGGTTTTCATCCTCATTGCACAATAGCAGAGGTTTTGAGGTTGTGTTTTTCTCCACAT	37	38405469	GGAGCTTTTCTCCTCAGGGTTCAACCACATGACTGCTTCTGGGCAGTTCG	R	NR_027252	Body				chr2:38405386-38405386						CYP1B1-AS1	ENST00000413828.2	5'UTR	CYP1B1-AS1	ENST00000413828.2	5'UTR	chr2:38405325-38405550	3
608536	cg18561265	CYP1B1-AS1	2	0.613792	1	31.2044	32.1742	-0.96984	Body	rs529282096;rs569712770;rs186409180;rs555369498	0;8;20;49	0.000200;0.000599;0.000200;0.000200	cg18561265	cg18561265	41785551	TATTTAAAAACTAAAATCAAACTTATAAAACAATACCAACTTATAACATC			II			TAATTTACTCCTGGATGGTAAAGATATGTCTTGGTTTCATCTGTGTTAAATAAACCTGCA[CG]ATGTTACAAGCTGGCATTGCTTCATAAGCTTGACCTTAGCTTTCAAATAGGACCTCGATC	37	38375714	ATTTGAAAGCTAAGGTCAAGCTTATGAAGCAATGCCAGCTTGTAACATCG	F	NR_027252	Body				chr2:38375670-38375670						CYP1B1-AS1	ENST00000413828.2	5'UTR	CYP1B1-AS1	ENST00000413828.2	5'UTR	chr2:38375645-38375975	3
621437	cg19029016	CYP1B1-AS1	2	0.162967	1	53.4678	55.8105	-2.34272	Body	rs532127149;rs192311884	1;28	0.000200;0.000200	cg19029016	cg19029016	70736102	CTTTACTTCCCTTCTCCTCTCTAAAAATTATTTCCAAACTAAAAAACTAC			II			AGAGAACAGTCTGGTGTTTTCTGTTCCTGCTTCAGGAAGTCCCCCTTCTCCCGCCACCCC[CG]CAGCTCCTCAGCCTGGAAACAACTTTTAGAGAGGAGAAGGGAAGCAAAGCTTTCAAAAGC	37	38373909	TTTGCTTCCCTTCTCCTCTCTAAAAGTTGTTTCCAGGCTGAGGAGCTGCG	F	NR_027252	Body				chr2:38373682-38373682		TRUE				U6;CYP1B1-AS1	ENST00000362733.1;ENST00000413828.2	TSS1500;5'UTR	U6;CYP1B1-AS1	ENST00000362733.1;ENST00000413828.2	TSS1500;5'UTR	chr2:38373465-38373990	3
779461	cg24745207	CYP1B1-AS1	2	0.879318	1	64.8992	64.4594	0.43977	Body	rs149106814	25	0.001597	cg24745207	cg24745207	94610925	CCCAATATAATTCCATTTCCCAACAAATTCAAAAAACAAAATCCAAACAC			II			TCGGAGCCATCCCCAGTATGATTCCATTTCCCAACAAGTTCAAGAAACAGAATCCAGGCA[CG]TAGTATATGAACAATGCCAAAAGATGCAACCGATACAGTGAAACTTCATGGTGTTAGAGA	37	38366225	CGTGCCTGGATTCTGTTTCTTGAACTTGTTGGGAAATGGAATCATACTGG	R	NR_027252	Body										AC009229.6;CYP1B1-AS1	ENST00000417213.1;ENST00000413828.2	TSS200;5'UTR	AC009229.6;CYP1B1-AS1	ENST00000417213.1;ENST00000413828.2	TSS200;5'UTR
791606	cg25177901	CYP1B1-AS1	2	0.0151987	1	23.777	20.7544	3.02253	Body	rs545238646;rs148017621	27;40	0.000200;0.000599	cg25177901	cg25177901	14806541	CTTCATTCACCTAACTTCAAATCACCACATATCAACATTAAAACTAAAAC			II			GAATTTGCTCAAATTGGTTTTTTAGTATCTTGTTGGCAGGAGGGGAAATGACTGCTTGAA[CG]TTTCAGCCTTAATGCTGACATGTGGTGACTTGAAGCCAGGTGAATGAAGGTTCCTCCAGC	37	38402092	TTCATTCACCTGGCTTCAAGTCACCACATGTCAGCATTAAGGCTGAAACG	F	NR_027252	Body										CYP1B1-AS1	ENST00000413828.2	5'UTR	CYP1B1-AS1	ENST00000413828.2	5'UTR					chr2:38401596-38402351	6
835469	cg26727710	CYP1B1-AS1	2	1	1	74.595	74.4679	0.12703	Body	rs150334907;rs181275009;rs439230	0;1;17	0.000399;0.000399;0.249700	cg26727710	cg26727710	25734937	TATCAACAACTCTAATATTAATAATTTAACCTACAAAAATCAATTCTAAC			II			TAGGATCTACAGATGGTGAAATATTAATGAACAGGTGGGTTGCACAATATTCCAAGATTG[CG]TTAGAATTGATTTTTGTAGGCTAAATTATTAACACCAGAGTTGCTGACATATATTCTCAT	37	38398814	GTCAGCAACTCTGGTGTTAATAATTTAGCCTACAAAAATCAATTCTAACG	F	NR_027252	Body										CYP1B1-AS1	ENST00000413828.2	5'UTR	CYP1B1-AS1	ENST00000413828.2	5'UTR	chr2:38398700-38398890	3
851270	cg27272117	CYP1B1-AS1	2	0.59479	1	51.2794	52.3675	-1.08803	Body	rs192985460;rs550324156;rs79126824;rs170818;rs184668370	1;19;24;32;33	0.001398;0.000200;0.046126;0.055911;0.000200	cg27272117	cg27272117	67714182	TTTAATACATATACTACCRAAACRAACACTTAAATATTTTTTAAACACCC			II			CCTGACTAGAATATAAGACCCATGGGAGAAGAGACTTTCTGCTCTACCCTTGGCACATAC[CG]GGTGCTCAAAAAATATTCAAGTGCTCGCTTCGGCAGTACATGTACTAAAACTGGAACAAT	37	38374535	CGGGTGCTCAAAAAATATTCAAGTGCTCGCTTCGGCAGTACATGTACTAA	F	NR_027252	Body										U6;CYP1B1-AS1	ENST00000362733.1;ENST00000413828.2	TSS200;5'UTR	U6;CYP1B1-AS1	ENST00000362733.1;ENST00000413828.2	TSS200;5'UTR	chr2:38374500-38374750	3
45657	cg01295477	CYP20A1	2	0.270827	1	5.7865	4.89549	0.891009	Body	rs557496090	25	0.000200	cg01295477	cg01295477	81682177	CCTTCTTACTAACRTTAATAAAAACCRTACTCTACCTCTATCCRATAAAC			II			CTTCGCCGTTACCTTCTTGCTGGCGTTGGTGGGAGCCGTGCTCTACCTCTATCCGGTGAG[CG]CCGTCTTGGCTCTCTGGGGCCCCGGGCGCCGCCCCAGTCTCTCTGTCGCCGGCATCCAGG	37	204103863	CTTCTTGCTGGCGTTGGTGGGAGCCGTGCTCTACCTCTATCCGGTGAGCG	R	NM_177538	Body	chr2:204103464-204104172	Island					2:203811657-203812752	2:204103162-204104687	Promoter_Associated	CYP20A1	ENST00000461371.1	5'UTR	CYP20A1;CYP20A1;CYP20A1	ENST00000461371.1;ENST00000463131.1;ENST00000489360.1	5'UTR;5'UTR;5'UTR			chr2:204103261-204104825	6	chr2:204102295-204106374	6
234715	cg06892541	CYP20A1	2	0.302428	1	79.495	78.2044	1.29062	Body	rs570447396;rs188340910	33;2	0.002596;0.000200	cg06892541	cg06892541	71692598	AAAAAAAACTATTCRTAAAAAAATATCTCACCTAAAACACAACTATTTTC			II			TCTAGGGTGGTGGGGAAAGCTGTTCGTGGAGAGGTGTCTCACCTGAGGCACAACTGTTTT[CG]GGGAGTTGGCAGGGCAAGCTGCTGGCCACTCCATGCTGCAGGAGGTGCTGCAGGGTTGGA	37	204126622	GGGAAAGCTGTTCGTGGAGAGGTGTCTCACCTGAGGCACAACTGTTTTCG	R	NM_177538	Body										CYP20A1	ENST00000461371.1	5'UTR	CYP20A1;CYP20A1;CYP20A1;CYP20A1;CYP20A1	ENST00000461371.1;ENST00000463131.1;ENST00000489360.1;ENST00000428265.1;ENST00000431118.1	5'UTR;5'UTR;5'UTR;3'UTR;3'UTR	chr2:204126305-204126855	3
328262	cg09730903	CYP20A1	2	0.973403	1	69.904	70.139	-0.23499	TSS1500				cg09730903	cg09730903	21609149	CRAAAACTACACACTATTCAAATTTCCTTACTCTATTAACTCTAACTTTC			II			TATTATTTTCACTTTTTTACATAGAAGGAAATGGAAGCTTAGAAAACTGAAGCAATTTAC[CG]AAAGTCAGAGTTAACAGAGCAAGGAAACCTGAACAGTGTGCAGCCTCCGCTCACCAGAAA	37	204102649	GGAGGCTGCACACTGTTCAGGTTTCCTTGCTCTGTTAACTCTGACTTTCG	F	NM_177538	TSS1500	chr2:204103464-204104172	N_Shore								CYP20A1;CYP20A1;CYP20A1	ENST00000356079.4;ENST00000421618.2;ENST00000461371.1	TSS1500;TSS1500;TSS1500	CYP20A1;CYP20A1;CYP20A1;CYP20A1;CYP20A1;CYP20A1;CYP20A1	ENST00000356079.4;ENST00000421618.2;ENST00000461371.1;ENST00000463131.1;ENST00000428265.1;ENST00000431118.1;ENST00000443941.1	TSS1500;TSS1500;TSS1500;TSS1500;TSS1500;TSS1500;TSS1500	chr2:204102605-204102935	3
374067	cg11161318	CYP20A1	2	0.336107	1	75.9852	74.6615	1.32376	TSS1500	rs563734554	14	0.000200	cg11161318	cg11161318	49785560	ACACAACTCCTAACAAAACCRAATAAATACTATCTACRTCAACATTTAAC			II			TTCTGAGCCAGGCGAAATAGAAAGAGGGGTCCTAGGGTATTTTATGCCCAGGGCAACAAA[CG]CCAAATGCTGACGTAGATAGCACTTATTCGGTTTTGCCAGGAGCTGTGCTAAGTGATTTT	37	204102487	CGCCAAATGCTGACGTAGATAGCACTTATTCGGTTTTGCCAGGAGCTGTG	F	NM_177538	TSS1500	chr2:204103464-204104172	N_Shore						2:204102352-204102510	Unclassified_Cell_type_specific	CYP20A1;CYP20A1;CYP20A1	ENST00000356079.4;ENST00000421618.2;ENST00000461371.1	TSS1500;TSS1500;TSS1500	CYP20A1;CYP20A1;CYP20A1;CYP20A1;CYP20A1;CYP20A1;CYP20A1	ENST00000356079.4;ENST00000421618.2;ENST00000461371.1;ENST00000463131.1;ENST00000428265.1;ENST00000431118.1;ENST00000443941.1	TSS1500;TSS1500;TSS1500;TSS1500;TSS1500;TSS1500;TSS1500	chr2:204102160-204102535	3
395564	cg11838380	CYP20A1	2	0.0303199	1	12.1144	14.366	-2.25153	Body	rs80093110;rs28662332	29;15	0.035942;0.097843	cg11838380	cg11838380	29621889	CRCCAAACCCAAATTTCATTTCCCAATATATCAAAACRAAACTCCTAAAC			II			TGGCCATAACTCGCCAAACCCAAATTTCATTTCCCAGTGTGTCAGGACGAGACTCCTGGG[CG]CGCCACTCCTTTCTCCTTTCTTGAGGATTCTCCCAGCACTTGTGTATTCCTCTTTTCCAT	37	204104259	GCCAAACCCAAATTTCATTTCCCAGTGTGTCAGGACGAGACTCCTGGGCG	R	NM_177538	Body	chr2:204103464-204104172	S_Shore					2:203811657-203812752	2:204103162-204104687	Promoter_Associated	CYP20A1	ENST00000461371.1	5'UTR	CYP20A1;CYP20A1;CYP20A1	ENST00000461371.1;ENST00000463131.1;ENST00000489360.1	5'UTR;5'UTR;5'UTR	chr2:204104140-204104575	3
485612	cg14577373	CYP20A1	2	0.562724	1	66.5286	67.565	-1.03647	TSS1500	rs563734554	1	0.000200	cg14577373	cg14577373	45734939	TAAAAATCACTTAACACAACTCCTAACAAAACCRAATAAATACTATCTAC			II			GAAATAGAAAGAGGGGTCCTAGGGTATTTTATGCCCAGGGCAACAAACGCCAAATGCTGA[CG]TAGATAGCACTTATTCGGTTTTGCCAGGAGCTGTGCTAAGTGATTTTCATAAAATATGTA	37	204102500	GAAAATCACTTAGCACAGCTCCTGGCAAAACCGAATAAGTGCTATCTACG	F	NM_177538	TSS1500	chr2:204103464-204104172	N_Shore						2:204102352-204102510	Unclassified_Cell_type_specific	CYP20A1;CYP20A1;CYP20A1	ENST00000356079.4;ENST00000421618.2;ENST00000461371.1	TSS1500;TSS1500;TSS1500	CYP20A1;CYP20A1;CYP20A1;CYP20A1;CYP20A1;CYP20A1;CYP20A1	ENST00000356079.4;ENST00000421618.2;ENST00000461371.1;ENST00000463131.1;ENST00000428265.1;ENST00000431118.1;ENST00000443941.1	TSS1500;TSS1500;TSS1500;TSS1500;TSS1500;TSS1500;TSS1500	chr2:204102160-204102535	3
556016	cg16796381	CYP20A1	2	0.59668	1	32.8524	31.8531	0.99931	TSS200				cg16796381	cg16796381	91645493	AAAAAAATTAACCTACAATAATAACRCTTACCTATAACCCCAACTACTCC			II			CATCTCGGCTCACTGTAGCCTCTGCCTCCCCGGCTAAAGTGATCCTCCAGCCTCAGCCTC[CG]GAGCAGCTGGGGCCACAGGCAAGCGCCACCACTGTAGGCTAATTTTTTTTTTTTTTTTTT	37	204103100	AAAAAATTAGCCTACAGTGGTGGCGCTTGCCTGTGGCCCCAGCTGCTCCG	F	NM_177538	TSS200	chr2:204103464-204104172	N_Shore								CYP20A1;CYP20A1;CYP20A1	ENST00000356079.4;ENST00000421618.2;ENST00000461371.1	TSS1500;TSS1500;TSS1500	CYP20A1;CYP20A1;CYP20A1;CYP20A1;CYP20A1;CYP20A1;CYP20A1	ENST00000356079.4;ENST00000421618.2;ENST00000461371.1;ENST00000463131.1;ENST00000428265.1;ENST00000431118.1;ENST00000443941.1	TSS1500;TSS1500;TSS1500;TSS1500;TSS1500;TSS1500;TSS1500	chr2:204103000-204103190	3
619120	cg18942464	CYP20A1	2	0.0228955	1	89.413	87.6029	1.81019	Body	rs550031027;rs568401561;rs4675324	0;11;27	0.000200;0.000000;0.408946	cg18942464	cg18942464	27754526	TATCACCCCAATTACACTAAAACCRCTCTTCTTAAAATTACAAATATTAC			II			GGCTGAAGTGATCCTCCTGCCTCAGCCTTCCAAAGATCTGGGATTACAGGCATGAGCCAC[CG]CAACATTTGTAATCTTAAGAAGAGCGGTTTCAGTGTAATTGGGGTGATAAACCTAAATGG	37	204106998	ATCACCCCAATTACACTGAAACCGCTCTTCTTAAGATTACAAATGTTGCG	F	NM_177538	Body	chr2:204103464-204104172	S_Shelf								CYP20A1	ENST00000461371.1	5'UTR	CYP20A1;CYP20A1;CYP20A1	ENST00000461371.1;ENST00000463131.1;ENST00000489360.1	5'UTR;5'UTR;5'UTR
670816	cg20822767	CYP20A1	2	0.0153112	1	88.6433	86.65	1.99329	TSS1500	rs545087325	33	0.000200	cg20822767	cg20822767	84712364	ACRTTTATTACCCTAAACATAAAATACCCTAAAACCCCTCTTTCTATTTC			II			CTAGTAAGTAGCAGGCCTTGTCTTGTATTTCAGTAGCCACGTCAAAACTTCTGAGCCAGG[CG]AAATAGAAAGAGGGGTCCTAGGGTATTTTATGCCCAGGGCAACAAACGCCAAATGCTGAC	37	204102439	CGTTTGTTGCCCTGGGCATAAAATACCCTAGGACCCCTCTTTCTATTTCG	F	NM_177538	TSS1500	chr2:204103464-204104172	N_Shore						2:204102352-204102510	Unclassified_Cell_type_specific	CYP20A1;CYP20A1;CYP20A1	ENST00000356079.4;ENST00000421618.2;ENST00000461371.1	TSS1500;TSS1500;TSS1500	CYP20A1;CYP20A1;CYP20A1;CYP20A1;CYP20A1;CYP20A1;CYP20A1	ENST00000356079.4;ENST00000421618.2;ENST00000461371.1;ENST00000463131.1;ENST00000428265.1;ENST00000431118.1;ENST00000443941.1	TSS1500;TSS1500;TSS1500;TSS1500;TSS1500;TSS1500;TSS1500	chr2:204102160-204102535	3
680651	cg21181051	CYP20A1	2	0.691496	1	76.5432	75.8784	0.66478	TSS1500				cg21181051	cg21181051	91770463	AAAAACAACACTAATAAATAACAAACCTTATCTTATATTTCAATAACCAC			II			ACACTTTCACTAAAAGCAGCACTAGTAAGTAGCAGGCCTTGTCTTGTATTTCAGTAGCCA[CG]TCAAAACTTCTGAGCCAGGCGAAATAGAAAGAGGGGTCCTAGGGTATTTTATGCCCAGGG	37	204102418	CGTGGCTACTGAAATACAAGACAAGGCCTGCTACTTACTAGTGCTGCTTT	R	NM_177538	TSS1500	chr2:204103464-204104172	N_Shore						2:204102352-204102510	Unclassified_Cell_type_specific	CYP20A1;CYP20A1;CYP20A1	ENST00000356079.4;ENST00000421618.2;ENST00000461371.1	TSS1500;TSS1500;TSS1500	CYP20A1;CYP20A1;CYP20A1;CYP20A1;CYP20A1;CYP20A1;CYP20A1	ENST00000356079.4;ENST00000421618.2;ENST00000461371.1;ENST00000463131.1;ENST00000428265.1;ENST00000431118.1;ENST00000443941.1	TSS1500;TSS1500;TSS1500;TSS1500;TSS1500;TSS1500;TSS1500	chr2:204102160-204102535	3
710948	cg22303930	CYP20A1	2	0.23605	1	5.22354	4.30649	0.917054	Body				cg22303930	cg22303930	55646111	TTAAATTTAACRAATTATAACCAAAAAACTACCCAAAATACTTAAAAACC			II			AAGCCCGCGCCCCCGCAGGCCGGTCTCACCTTGCCAGGCACCCCGCGCCACTCTCCAAGG[CG]GCTCTCAAGTACTTTGGGCAGCTTTTTGGCCATAACTCGCCAAACCCAAATTTCATTTCC	37	204104171	CGGCTCTCAAGTACTTTGGGCAGCTTTTTGGCCATAACTCGCCAAACCCA	F	NM_177538	Body	chr2:204103464-204104172	Island					2:203811657-203812752	2:204103162-204104687	Promoter_Associated	CYP20A1	ENST00000461371.1	5'UTR	CYP20A1;CYP20A1;CYP20A1	ENST00000461371.1;ENST00000463131.1;ENST00000489360.1	5'UTR;5'UTR;5'UTR	chr2:204104140-204104575	3
305203	cg09020147	CYP20A1;CYP20A1	2	0.99228	1	1.60743	1.6933	-0.085865	5'UTR;1stExon	rs533769012;rs553396552;rs578020810	45;31;12	0.000200;0.000200;0.000200	cg09020147	cg09020147	86788545	TATCTAAAATCATATACACCAAAATCCCCACCTTACAATAAAAACTAACA	0093764855	TATCTAAAATCGTATACACCGAAATCCCCGCCTTACGATAAAAACTAACG	I	C	Grn	GCGGGCATATTCTGTCTGAAATCGTGTGCACCGAAATCCCCGCCTTGCGGTGGAGGCTGG[CG]CTAGGCGGCCTCAGCCTCGGCCTGCTGCGCTCAGGAACCCGCGCCCCGGCTCCTCGGCGA	37	204103548	CGCCAGCCTCCACCGCAAGGCGGGGATTTCGGTGCACACGATTTCAGACA	R	NM_177538;NM_177538	5'UTR;1stExon	chr2:204103464-204104172	Island					2:203811657-203812752	2:204103162-204104687	Promoter_Associated	CYP20A1;CYP20A1;CYP20A1	ENST00000356079.4;ENST00000421618.2;ENST00000461371.1	TSS200;TSS200;TSS200	CYP20A1;CYP20A1;CYP20A1;CYP20A1;CYP20A1;CYP20A1;CYP20A1	ENST00000431118.1;ENST00000443941.1;ENST00000356079.4;ENST00000421618.2;ENST00000461371.1;ENST00000463131.1;ENST00000428265.1	TSS1500;TSS1500;TSS200;TSS200;TSS200;TSS200;TSS200	chr2:204103500-204103770	3
345365	cg10252059	CYP20A1;CYP20A1	2	0.000392439	1	12.5645	9.39145	3.17309	1stExon;5'UTR	rs140060429	1	0.003994	cg10252059	cg10252059	66630149	CAAAACACTACTAACTCCTAACTTTTCTCAAAAAACTAAACTCTACTTTC			II			TGTTGGGCGGACAGAGCACTACTAACTCCTAACTTTTCTCAGAAAGCTGGGCTCTGCTTT[CG]CCAGCAACCCGGTCCGAAGTCGCGGGCATATTCTGTCTGAAATCGTGTGCACCGAAATCC	37	204103465	AGAGCACTACTAACTCCTAACTTTTCTCAGAAAGCTGGGCTCTGCTTTCG	R	NM_177538;NM_177538	1stExon;5'UTR	chr2:204103464-204104172	Island					2:203811657-203812752	2:204103162-204104687	Promoter_Associated	CYP20A1;CYP20A1;CYP20A1	ENST00000421618.2;ENST00000461371.1;ENST00000356079.4	TSS1500;TSS1500;TSS200	CYP20A1;CYP20A1;CYP20A1;CYP20A1;CYP20A1;CYP20A1;CYP20A1	ENST00000421618.2;ENST00000461371.1;ENST00000463131.1;ENST00000428265.1;ENST00000431118.1;ENST00000443941.1;ENST00000356079.4	TSS1500;TSS1500;TSS1500;TSS1500;TSS1500;TSS1500;TSS200			chr2:204103261-204104825	6	chr2:204102295-204106374	6
466541	cg14036686	CYP20A1;CYP20A1	2	0.718486	1	2.85906	2.53379	0.325275	5'UTR;1stExon	rs533769012;rs553396552;rs578020810	16;30;49	0.000200;0.000200;0.000200	cg14036686	cg14036686	4772166	ACCACAAAACAAAAATTTCAATACACACAATTTCAAACAAAATATACCCA	0014739945	ACCGCAAAACGAAAATTTCGATACACACGATTTCAAACAAAATATACCCG	I	C	Grn	ACTCCTAACTTTTCTCAGAAAGCTGGGCTCTGCTTTCGCCAGCAACCCGGTCCGAAGTCG[CG]GGCATATTCTGTCTGAAATCGTGTGCACCGAAATCCCCGCCTTGCGGTGGAGGCTGGCGC	37	204103489	CGGGCATATTCTGTCTGAAATCGTGTGCACCGAAATCCCCGCCTTGCGGT	F	NM_177538;NM_177538	5'UTR;1stExon	chr2:204103464-204104172	Island					2:203811657-203812752	2:204103162-204104687	Promoter_Associated	CYP20A1;CYP20A1;CYP20A1	ENST00000421618.2;ENST00000461371.1;ENST00000356079.4	TSS1500;TSS1500;TSS200	CYP20A1;CYP20A1;CYP20A1;CYP20A1;CYP20A1;CYP20A1;CYP20A1	ENST00000421618.2;ENST00000461371.1;ENST00000463131.1;ENST00000428265.1;ENST00000431118.1;ENST00000443941.1;ENST00000356079.4	TSS1500;TSS1500;TSS1500;TSS1500;TSS1500;TSS1500;TSS200			chr2:204103261-204104825	6	chr2:204102295-204106374	6
583401	cg17681313	CYP20A1;CYP20A1	2	0.105907	1	17.1783	15.3238	1.85445	1stExon;5'UTR				cg17681313	cg17681313	67653845	ATTACAAATAAAACCACCACACCCAACATCAATAATCTAAATCTCTAACA	0074733123	ATTACAAATAAAACCACCGCGCCCGACATCGATAATCTAAATCTCTAACG	I	A	Red	CAAGGTGCTGGGATTACAGGTGGAGCCACCGCGCCCGGCATCGATAATCTGAATCTCTAA[CG]AGCTCCCGGGCGACGTTGATGCAGCTGGTACCGGGACCACTCTTCGAAAATCATCGGTTT	37	204103311	ATTACAGGTGGAGCCACCGCGCCCGGCATCGATAATCTGAATCTCTAACG	R	NM_177538;NM_177538	1stExon;5'UTR	chr2:204103464-204104172	N_Shore					2:203811537-203811590	2:204103162-204104687	Promoter_Associated	CYP20A1;CYP20A1;CYP20A1	ENST00000356079.4;ENST00000421618.2;ENST00000461371.1	TSS1500;TSS1500;TSS1500	CYP20A1;CYP20A1;CYP20A1;CYP20A1;CYP20A1;CYP20A1;CYP20A1	ENST00000356079.4;ENST00000421618.2;ENST00000461371.1;ENST00000463131.1;ENST00000428265.1;ENST00000431118.1;ENST00000443941.1	TSS1500;TSS1500;TSS1500;TSS1500;TSS1500;TSS1500;TSS1500			chr2:204103261-204104825	6	chr2:204102295-204106374	6
855513	cg27413025	CYP20A1;CYP20A1	2	0.0621225	1	14.738	12.7817	1.95631	1stExon;5'UTR				cg27413025	cg27413025	86729529	CTCTAAACCRATAATTTTCRAAAAATAATCCCRATACCAACTACATCAAC			II			ACAGGTGGAGCCACCGCGCCCGGCATCGATAATCTGAATCTCTAACGAGCTCCCGGGCGA[CG]TTGATGCAGCTGGTACCGGGACCACTCTTCGAAAATCATCGGTTTAGAGGTTTTAATTCT	37	204103326	TCTAAACCGATGATTTTCGAAGAGTGGTCCCGGTACCAGCTGCATCAACG	F	NM_177538;NM_177538	1stExon;5'UTR	chr2:204103464-204104172	N_Shore					2:203811537-203811590	2:204103162-204104687	Promoter_Associated	CYP20A1;CYP20A1;CYP20A1	ENST00000356079.4;ENST00000421618.2;ENST00000461371.1	TSS1500;TSS1500;TSS1500	CYP20A1;CYP20A1;CYP20A1;CYP20A1;CYP20A1;CYP20A1;CYP20A1	ENST00000356079.4;ENST00000421618.2;ENST00000461371.1;ENST00000463131.1;ENST00000428265.1;ENST00000431118.1;ENST00000443941.1	TSS1500;TSS1500;TSS1500;TSS1500;TSS1500;TSS1500;TSS1500			chr2:204103261-204104825	6	chr2:204102295-204106374	6
102439	cg02953039	CYP21A2;CYP21A2	6	1	1	59.0302	60.0771	-1.04694	Body;Body	rs552304134;rs570785206;rs143877763;rs201552310	32;19;2;1	0.000399;0.000599;0.000599;0.001000	cg02953039	cg02953039	97644565	AACAACTCCTAAAAAAACACRTACACATAACTACAATAAACCTCCTAATC			II			AGAGGGCTCTGGACAGCTCCTGGAAGGGCACGTGCACATGGCTGCAGTGGACCTCCTGAT[CG]GTGGCACTGAGACCACAGCAAACACCCTCTCCTGGGCCGTGGTTTTTTTGCTTCACCACC	37	32007916	ACAGCTCCTGGAAGGGCACGTGCACATGGCTGCAGTGGACCTCCTGATCG	R	NM_001128590;NM_000500	Body;Body													CYP21A2;CYP21A2;CYP21A2	ENST00000486063.1;ENST00000479730.1;ENST00000483041.1	5'UTR;5'UTR;5'UTR			chr6:32006808-32017057	6
109401	cg03157588	CYP21A2;CYP21A2	6	0.241912	1	63.2126	65.0949	-1.88235	TSS200;TSS200	rs191516492;rs183137942	7;2	0.003195;0.001198	cg03157588	cg03157588	2637973	ACCAATAAAACTAATATCATTCCAAAAAAAAACCACTCTATAAACRAATC			II			GACGTCCCAAGGCCAATGAGACTGGTGTCATTCCAGAAAAGGGCCACTCTGTGGGCGGGT[CG]GTGGGAGGGTACCTGAAGGTGGGGTCAAGGGAGGCCCCAAAACAGTCTACACAGCAGGAG	37	32006079	CCAATGAGACTGGTGTCATTCCAGAAAAGGGCCACTCTGTGGGCGGGTCG	R	NM_000500;NM_001128590	TSS200;TSS200										CYP21A2;CYP21A2;CYP21A2	ENST00000435122.2;ENST00000418967.2;ENST00000418967.2	TSS200;5'UTR;1stExon	CYP21A2;CYP21A2;CYP21A2;CYP21A2;CYP21A2;CYP21A2;CYP21A2;CYP21A2;CYP21A2;CYP21A2;CYP21A2;CYP21A2	ENST00000464325.1;ENST00000466879.1;ENST00000462278.1;ENST00000466779.1;ENST00000486063.1;ENST00000479730.1;ENST00000480027.1;ENST00000478281.1;ENST00000488465.1;ENST00000469053.1;ENST00000418967.2;ENST00000418967.2	TSS1500;TSS1500;TSS1500;TSS200;TSS200;TSS200;TSS200;TSS200;TSS200;TSS200;5'UTR;1stExon
112197	cg03239580	CYP21A2;CYP21A2	6	0.0293994	1	45.4493	48.9726	-3.52333	TSS1500;TSS1500	rs28361032;rs559510549;rs530279222	37;2;1	0.259385;0.000200;0.000399	cg03239580	cg03239580	70726258	AACTTAAACTAACAAACAAACCCACACAAATCACATTTTATTCTTCAAAC			II			ACTCTATCTGTAGCTTAAACTAACAAACAAACCCACACAAATCACATTTTGTTCTTCAGG[CG]ATTCAGGAAGGCCTATTAGGCAGGGACTGCCATTTTCTCTCTGAGACAAACATCATGCCA	37	31973051	CGCCTGAAGAACAAAATGTGATTTGTGTGGGTTTGTTTGTTAGTTTAAGC	R	NM_000500;NM_001128590	TSS1500;TSS1500										CYP21A1P	ENST00000342991.6	TSS1500	CYP21A1P	ENST00000342991.6	TSS1500			chr6:31972587-31973937	6
163635	cg04771084	CYP21A2;CYP21A2	6	0.000925588	1	44.9651	50.1628	-5.19771	TSS200;TSS200	rs554150508;rs565981857;rs536404600	11;29;32	0.000200;0.000200;0.000200	cg04771084	cg04771084	6664878	TCTCATTAACCTTAAAACRTCCRTATTTCAAAAAAAATTAATCACCCATC			II			CAGAAAGCTGACTCTGGATGCAGGAAAAAGGTCAGGGTTGCATTTCCCTTCCTTGCTTCT[CG]ATGGGTGATTAATTTTTTTTGAAATACGGACGTCCCAAGGCCAATGAGACTGGTGTCATT	37	31973255	CTCATTGGCCTTGGGACGTCCGTATTTCAAAAAAAATTAATCACCCATCG	F	NM_001128590;NM_000500	TSS200;TSS200										CYP21A1P	ENST00000342991.6	TSS200	CYP21A1P	ENST00000342991.6	TSS200			chr6:31972587-31973937	6
290041	cg08557799	CYP21A2;CYP21A2	6	0.100245	1	77.3493	79.323	-1.97367	Body;Body	rs547552654;rs566065375;rs536315886	11;4;1	0.000200;0.002396;0.000200	cg08557799	cg08557799	32804298	ATCCTTAAAAAACTACTCCCTACTCTAAAAAACCCACAAAAAACTCACCC			II			TACCCGGACCTGTCCTTGGGAGACTACTCCCTGCTCTGGAAAGCCCACAAGAAGCTCACC[CG]CTCAGCCCTGCTGCTGGGCATCCGTGACTCCATGGAGCCAGTGGTGGAGCAGCTGACCCA	37	32006951	CGGGTGAGCTTCTTGTGGGCTTTCCAGAGCAGGGAGTAGTCTCCCAAGGA	R	NM_001128590;NM_000500	Body;Body													CYP21A2;CYP21A2;CYP21A2;CYP21A2;CYP21A2;CYP21A2;CYP21A2;CYP21A2;CYP21A2;CYP21A2	ENST00000486063.1;ENST00000479730.1;ENST00000483041.1;ENST00000488465.1;ENST00000464325.1;ENST00000466879.1;ENST00000466879.1;ENST00000462278.1;ENST00000469053.1;ENST00000466779.1	5'UTR;5'UTR;5'UTR;5'UTR;5'UTR;1stExon;5'UTR;TSS200;3'UTR;3'UTR			chr6:32006808-32017057	6
390225	cg11675917	CYP21A2;CYP21A2	6	0.0738631	1	78.925	80.9615	-2.03651	TSS200;TSS200	rs189666496;rs4959020	14;18	0.012580;0.013578	cg11675917	cg11675917	88762253	TCCAAAATCAACTTTCTAATTCCACATCACCCRTACAAACAAAAATATCC			II			ACATCATGCCAGTAAACTGGCCCACGGTGGGGTGGCAGAGGGAGAGGGCCCAGGTCGGGG[CG]GACACCCTTGCCTGCACGGGTGATGTGGAACCAGAAAGCTGACTCTGGATGCAGGAAAAA	37	31973162	CCAGAGTCAGCTTTCTGGTTCCACATCACCCGTGCAGGCAAGGGTGTCCG	F	NM_001128590;NM_000500	TSS200;TSS200										CYP21A1P	ENST00000342991.6	TSS1500	CYP21A1P	ENST00000342991.6	TSS1500			chr6:31972587-31973937	6
409292	cg12274082	CYP21A2;CYP21A2	6	0.960797	1	49.3828	49.6862	-0.3034	Body;Body	rs151344505;rs568758408;rs536088585;rs557564791	32;28;11;1	0.000799;0.000200;0.000200;0.000200	cg12274082	cg12274082	87769404	AAACACCCTCTCCTAAACCRTAATTTTTTTACTTCACCACCCTAAAATAC			II			GAGACCACAGCAAACACCCTCTCCTGGGCCGTGGTTTTTTTGCTTCACCACCCTGAGGTG[CG]TCCTGGGGACAAGCAAAAGGCTCCTTCCCAGCAACCTGGCCAGGGCGGTGGGCACCCTCA	37	32007986	CGCACCTCAGGGTGGTGAAGCAAAAAAACCACGGCCCAGGAGAGGGTGTT	R	NM_001128590;NM_000500	Body;Body										CYP21A2	ENST00000418967.2	ExonBnd	CYP21A2;CYP21A2;CYP21A2;CYP21A2	ENST00000486063.1;ENST00000479730.1;ENST00000483041.1;ENST00000418967.2	5'UTR;5'UTR;5'UTR;ExonBnd			chr6:32006808-32017057	6
466160	cg14026451	CYP21A2;CYP21A2	6	0.116306	1	37.9176	40.4913	-2.57371	Body;Body	rs148288899;rs12530380;rs6476;rs150496227;rs553299378;rs199675184;rs537179722;rs563771116	41;40;34;24;19;11;3;2	0.000222;0.066946;0.002796;0.000222;0.000200;0.000200;0.173522;0.174121	cg14026451	cg14026451	95782126	AAATCACATCRTAAAAATACAACTAAAACAACACAAAATAAAAACTATAC			II			ATAGAGAAGAGGGATCACATCGTGGAGATGCAGCTGAGGCAGCACAAGGTGGGGACTGTA[CG]TGGACGGCCTCCCCTCGGCCCACAGCCAGTGATGCTACCGGCCTCAGCATTGCTATGAGG	37	32007625	GATCACATCGTGGAGATGCAGCTGAGGCAGCACAAGGTGGGGACTGTACG	R	NM_001128590;NM_000500	Body;Body										CYP21A2	ENST00000418967.2	ExonBnd	CYP21A2;CYP21A2;CYP21A2;CYP21A2;CYP21A2	ENST00000486063.1;ENST00000479730.1;ENST00000483041.1;ENST00000462278.1;ENST00000418967.2	5'UTR;5'UTR;5'UTR;5'UTR;ExonBnd			chr6:32006808-32017057	6
474450	cg14261401	CYP21A2;CYP21A2	6	0.249614	1	44.0138	42.0564	1.95741	Body;Body	rs112398415;rs573516769;rs541124841;rs552745567	51;20;13;12	0.001398;0.000200;0.000399;0.000200	cg14261401	cg14261401	48626837	AACAACTAAAACAACACAAAATAAAAACTATATATAAACRACCTCCCCTC			II			CAACGAGGAGAAGCAGCTGAGGCAGCACAAGGTGGGGACTGTGTGTGGACGGCCTCCCCT[CG]GCCCACAGCCAGTGATGCTACCGGCCTCAGCATTGCTATGAGGCGGGTTCTTTTGCATAC	37	31974906	GCAGCTGAGGCAGCACAAGGTGGGGACTGTGTGTGGACGGCCTCCCCTCG	R	NM_000500;NM_001128590	Body;Body										CYP21A1P	ENST00000342991.6	5'UTR	CYP21A1P	ENST00000342991.6	5'UTR			chr6:31974110-31985180	6
486998	cg14616667	CYP21A2;CYP21A2	6	1	1	82.8074	80.9235	1.88395	TSS200;TSS200	rs551876345;rs550211233;rs3128755;rs3128756	7;8;19;21	0.010783;0.002995;0.005990;0.005990	cg14616667	cg14616667	1795254	TCCAAAATCAACTTTCTAATTCCACATCAACTATACAAACAATAATATCC			II			ACATCATGCCAGTAAACTGGCCCACGGTGGGGTGGCAGAGGGAGAGGGCCCAGGTGGGGG[CG]GACACTATTGCCTGCACAGTTGATGTGGAACCAGAAAGCTGACTCTGGATGCAGGAAAAA	37	32005897	CCAGAGTCAGCTTTCTGGTTCCACATCAACTGTGCAGGCAATAGTGTCCG	F	NM_000500;NM_001128590	TSS200;TSS200										CYP21A2;CYP21A2	ENST00000435122.2;ENST00000418967.2	TSS1500;TSS200	CYP21A2;CYP21A2;CYP21A2;CYP21A2;CYP21A2;CYP21A2;CYP21A2;CYP21A2;CYP21A2;CYP21A2;CYP21A2	ENST00000466779.1;ENST00000486063.1;ENST00000479730.1;ENST00000480027.1;ENST00000478281.1;ENST00000488465.1;ENST00000469053.1;ENST00000464325.1;ENST00000466879.1;ENST00000462278.1;ENST00000418967.2	TSS1500;TSS1500;TSS1500;TSS1500;TSS1500;TSS1500;TSS1500;TSS1500;TSS1500;TSS1500;TSS200
574981	cg17404532	CYP21A2;CYP21A2	6	0.80311	1	44.944	45.5883	-0.64437	TSS200;TSS200	rs185370592;rs371853738	7;2	0.003594;0.000998	cg17404532	cg17404532	43658584	ACCAATAAAACTAATATCATTCCAAAAAAAAACCACTCTATAAATAAATC			II			GACGTCCCAAGGCCAATGAGACTGGTGTCATTCCAGAAAAGGGCCACTCTGTGGGTGGGT[CG]GTGGGAAGGCACCTGAGGGTGGGGTCAAGGGAGGCCCCAAAACAGTCTACACAGCAGGAG	37	31973345	CCAATGAGACTGGTGTCATTCCAGAAAAGGGCCACTCTGTGGGTGGGTCG	R	NM_001128590;NM_000500	TSS200;TSS200										CYP21A1P	ENST00000342991.6	TSS200	CYP21A1P	ENST00000342991.6	TSS200			chr6:31972587-31973937	6
718122	cg22575347	CYP21A2;CYP21A2	6	0.00107173	1	51.5563	56.6316	-5.07532	TSS200;TSS200	rs4959020	0	0.013578	cg22575347	cg22575347	73714147	CCTAACCTTTTTCCTACATCCAAAATCAACTTTCTAATTCCACATCACCC			II			GGCCCACGGTGGGGTGGCAGAGGGAGAGGGCCCAGGTCGGGGCGGACACCCTTGCCTGCA[CG]GGTGATGTGGAACCAGAAAGCTGACTCTGGATGCAGGAAAAAGGTCAGGGTTGCATTTCC	37	31973180	CGGGTGATGTGGAACCAGAAAGCTGACTCTGGATGCAGGAAAAAGGTCAG	F	NM_001128590;NM_000500	TSS200;TSS200										CYP21A1P	ENST00000342991.6	TSS1500	CYP21A1P	ENST00000342991.6	TSS1500			chr6:31972587-31973937	6
771948	cg24487856	CYP21A2;CYP21A2	6	0.0664904	1	41.599	44.5994	-3.00037	Body;Body	rs6476;rs150496227;rs553299378;rs199675184;rs537179722;rs563771116;rs576187326	51;41;36;28;20;19;2	0.002796;0.000222;0.000200;0.000200;0.173522;0.174121;0.000200	cg24487856	cg24487856	35764973	TACAACTAAAACAACACAAAATAAAAACTATACRTAAACRACCTCCCCTC			II			CATCGTGGAGATGCAGCTGAGGCAGCACAAGGTGGGGACTGTACGTGGACGGCCTCCCCT[CG]GCCCACAGCCAGTGATGCTACCGGCCTCAGCATTGCTATGAGGCGGGTTCTTTTGCATAC	37	32007642	GCAGCTGAGGCAGCACAAGGTGGGGACTGTACGTGGACGGCCTCCCCTCG	R	NM_001128590;NM_000500	Body;Body													CYP21A2;CYP21A2;CYP21A2;CYP21A2	ENST00000486063.1;ENST00000479730.1;ENST00000483041.1;ENST00000462278.1	5'UTR;5'UTR;5'UTR;5'UTR			chr6:32006808-32017057	6
856578	cg27449793	CYP21A2;CYP21A2	6	0.00406368	1	76.5433	79.8292	-3.28596	TSS200;TSS200	rs191516492	2	0.003195	cg27449793	cg27449793	33641275	CCAAAACCAATAAAACTAATATCATTCCAAAAAAAAACCACTCTATAAAC			II			ATACGGACGTCCCAAGGCCAATGAGACTGGTGTCATTCCAGAAAAGGGCCACTCTGTGGG[CG]GGTCGGTGGGAGGGTACCTGAAGGTGGGGTCAAGGGAGGCCCCAAAACAGTCTACACAGC	37	32006074	CGCCCACAGAGTGGCCCTTTTCTGGAATGACACCAGTCTCATTGGCCTTG	R	NM_000500;NM_001128590	TSS200;TSS200										CYP21A2;CYP21A2;CYP21A2	ENST00000435122.2;ENST00000418967.2;ENST00000418967.2	TSS200;5'UTR;1stExon	CYP21A2;CYP21A2;CYP21A2;CYP21A2;CYP21A2;CYP21A2;CYP21A2;CYP21A2;CYP21A2;CYP21A2;CYP21A2;CYP21A2	ENST00000464325.1;ENST00000466879.1;ENST00000462278.1;ENST00000466779.1;ENST00000486063.1;ENST00000479730.1;ENST00000480027.1;ENST00000478281.1;ENST00000488465.1;ENST00000469053.1;ENST00000418967.2;ENST00000418967.2	TSS1500;TSS1500;TSS1500;TSS200;TSS200;TSS200;TSS200;TSS200;TSS200;TSS200;5'UTR;1stExon
615000	cg18790646	CYP21A2;CYP21A2;CYP21A2;CYP21A2	6	0.00208396	1	78.199	81.5499	-3.35084	5'UTR;5'UTR;1stExon;1stExon	rs560258688;rs528002451;rs542910191;rs543417478	31;13;11;2	0.000200;0.000200;0.000399;0.022364	cg18790646	cg18790646	66777203	CTAAAACTCTTAAACTATAAATAACACCTCAAAACCCTAACRAACRTCTC			II			AGGAGGGATGGCTGGGGCTCTTGAGCTATAAGTGGCACCTCAGGGCCCTGACGGGCGTCT[CG]CCATGCTGCTCCTGGGCCTGCTGCTGCTGCTGCCCCTGCTGGCTGGCGCCCGCCTGCTGT	37	32006196	TGGGGCTCTTGAGCTATAAGTGGCACCTCAGGGCCCTGACGGGCGTCTCG	R	NM_001128590;NM_000500;NM_001128590;NM_000500	5'UTR;5'UTR;1stExon;1stExon										CYP21A2;CYP21A2;CYP21A2;CYP21A2	ENST00000418967.2;ENST00000418967.2;ENST00000435122.2;ENST00000435122.2	5'UTR;1stExon;5'UTR;1stExon	CYP21A2;CYP21A2;CYP21A2;CYP21A2;CYP21A2;CYP21A2;CYP21A2;CYP21A2;CYP21A2;CYP21A2;CYP21A2;CYP21A2;CYP21A2;CYP21A2;CYP21A2;CYP21A2;CYP21A2;CYP21A2;CYP21A2;CYP21A2;CYP21A2;CYP21A2;CYP21A2	ENST00000466879.1;ENST00000462278.1;ENST00000418967.2;ENST00000418967.2;ENST00000466779.1;ENST00000466779.1;ENST00000486063.1;ENST00000486063.1;ENST00000479074.1;ENST00000479730.1;ENST00000479730.1;ENST00000480027.1;ENST00000483041.1;ENST00000480027.1;ENST00000483041.1;ENST00000478281.1;ENST00000478281.1;ENST00000464325.1;ENST00000471671.1;ENST00000488465.1;ENST00000488465.1;ENST00000469053.1;ENS…	TSS1500;TSS1500;5'UTR;1stExon;5'UTR;1stExon;1stExon;5'UTR;1stExon;1stExon;5'UTR;1stExon;1stExon;5'UTR;5'UTR;5'UTR;1stExon;TSS200;5'UTR;1stExon;5'UTR;5'UTR;1stExon			chr6:32006103-32006522	4
436006	cg13142750	CYP21A2;TNXB;TNXA;CYP21A2	6	1	1	30.7372	28.3698	2.36737	3'UTR;Body;Body;3'UTR	rs28573154;rs560499982;rs527704007;rs549693151	1;18;24;38	0.216653;0.002396;0.078075;0.000200	cg13142750	cg13142750	4625155	CTCTACRAAAAAATTAATTAAATACTAAAAACCACCTCCTTAAAAAAAAC			II			ACTCCCTGGGAAAGGGGTTGTCAAGAGAGAGTCAAAGCCGGATGTCCCATCTGCTCCTCC[CG]TTCCCCTTAAGGAGGTGGCTCCCAGCACTCAACCAACCTCCCCGCAGAGCTCCCTTCCTG	37	31976548	TCTGCGGGGAGGTTGGTTGAGTGCTGGGAGCCACCTCCTTAAGGGGAACG	F	NM_000500;NM_032470;NR_001284;NM_001128590	3'UTR;Body;Body;3'UTR							6:32083536-32084527									chr6:31976505-31976695	3
10161	cg00287413	CYP24A1;CYP24A1	20	0.373539	1	57.0221	58.6058	-1.58363	Body;Body	rs554485379;rs188310808	39;38	0.000399;0.000200	cg00287413	cg00287413	84755831	ACACTTATAAACACCTACCCCATAACAAACCATACAACCTATAAAACACC			II			TTTGCGATCGTGCACTTGTAGGCACCTGCCCCATAGCAGACCATACAGCCTGTGAAGCAC[CG]TGAATTAATAGGGTTTTTAATTCCAGTCATTATATCCTGGAAAATATAACGATTAGGCAT	37	52788779	CGGTGCTTCACAGGCTGTATGGTCTGCTATGGGGCAGGTGCCTACAAGTG	R	NM_001128915;NM_000782	Body;Body	chr20:52789252-52790986	N_Shore								CYP24A1	ENST00000395954.3	TSS1500	CYP24A1	ENST00000395954.3	TSS1500	chr20:52788365-52788835	3
51421	cg01462727	CYP24A1;CYP24A1	20	0.0111121	1	67.1841	70.694	-3.50992	Body;Body	rs555274529;rs531391584;rs534932131;rs558053719;rs577739545	40;28;11;4;2	0.000200;0.000399;0.000200;0.000200;0.000399	cg01462727	cg01462727	87675841	AAAAACAAAACTTTAAAACTCACTAAACTAACTTCAAATCTTACTACATC			II			AGCCGTTGAAGGAAAACAAAACTTTAAAGCTCACTGAGCTAACTTCAGGTCTTGCTACAT[CG]CATATTCACTGGCCATAATGTTATTCATCCTGAAGTCACACTAATTATATATTCTCCCTG	37	52786323	AAAACAAAACTTTAAAGCTCACTGAGCTAACTTCAGGTCTTGCTACATCG	R	NM_001128915;NM_000782	Body;Body	chr20:52789252-52790986	N_Shelf						20:52786284-52786458	Unclassified_Cell_type_specific							chr20:52785705-52786435	3
90326	cg02604290	CYP24A1;CYP24A1	20	1	1	22.5449	22.677	-0.13206	TSS200;TSS200	rs543649094;rs563855444;rs529569993	27;20;12	0.000200;0.000200;0.000200	cg02604290	cg02604290	53777107	AAACCATACATTTATAAAAACAAAACATACCCTAAATAACCAATAAACAC			II			CCTATGCCCAGGGACCATGCATTTATGGAGACAGAGCATGCCCTGGGTGGCCAATGAGCA[CG]CAGAGGAGGGCGGAGTGGCCCCCGGCTGGCCAGACTCCGAGGGACGCGGGACCCAGGGGA	37	52790589	GACCATGCATTTATGGAGACAGAGCATGCCCTGGGTGGCCAATGAGCACG	R	NM_000782;NM_001128915	TSS200;TSS200	chr20:52789252-52790986	Island				TRUE	20:52222676-52224393	20:52790520-52790680	Unclassified_Cell_type_specific	CYP24A1;CYP24A1	ENST00000395955.3;ENST00000216862.3	TSS1500;TSS200	CYP24A1;CYP24A1;CYP24A1	ENST00000472970.1;ENST00000395955.3;ENST00000216862.3	TSS1500;TSS1500;TSS200	chr20:52789905-52791495	3
92809	cg02673418	CYP24A1;CYP24A1	20	0.745862	1	23.2531	22.6321	0.62106	TSS1500;TSS1500	rs187147516;rs542198674	6;43	0.009784;0.143970	cg02673418	cg02673418	1671582	AAAAAAAATCACTTCAATCCAAACTAAAAATATCTAACTCCCCRAAAAAC			II			GTCCCCGAGTGCGGGCCCAGAAAAGCTGCCGGCGTCTGCCAGGGCCCCGGGGAGCCCGGG[CG]CCTCCCGGGGAGCCAGATACCCCCAGCCTGGACTGAAGTGATTTTTTTTTTTTTTTTGCC	37	52790978	AAAAAAATCACTTCAGTCCAGGCTGGGGGTATCTGGCTCCCCGGGAGGCG	F	NM_000782;NM_001128915	TSS1500;TSS1500	chr20:52789252-52790986	Island					20:52222676-52224393			CYP24A1;CYP24A1	ENST00000395955.3;ENST00000216862.3	TSS1500;TSS1500	CYP24A1;CYP24A1;CYP24A1	ENST00000472970.1;ENST00000395955.3;ENST00000216862.3	TSS1500;TSS1500;TSS1500	chr20:52789905-52791495	3
94114	cg02712555	CYP24A1;CYP24A1	20	0.859064	1	17.7591	17.3772	0.38192	TSS1500;TSS1500	rs377383414;rs536169079;rs549721154	38;31;5	0.002796;0.007987;0.000200	cg02712555	cg02712555	87742988	AACAAAAACATCCAAACCTAAAATAACCAAAACTATATTCACTAAACACA	0033626891	AACGAAAACGTCCGAACCTAAAATAACCGAAACTATATTCGCTAAACGCG	I	A	Red	GTCAGCGAGGTGAGCGAGGGCGTCCGGGCCTGGGGTGACCGGGGCTATGTTCGCTGGGCG[CG]GGAGGTGGGGTGGGGGCGGCAGACTCCACCCCGGAGATAACCCCCAGGAAGTCATGCGAA	37	52790733	CGCGCCCAGCGAACATAGCCCCGGTCACCCCAGGCCCGGACGCCCTCGCT	R	NM_000782;NM_001128915	TSS1500;TSS1500	chr20:52789252-52790986	Island				TRUE	20:52222676-52224393			CYP24A1;CYP24A1	ENST00000395955.3;ENST00000216862.3	TSS1500;TSS1500	CYP24A1;CYP24A1;CYP24A1	ENST00000472970.1;ENST00000395955.3;ENST00000216862.3	TSS1500;TSS1500;TSS1500	chr20:52789905-52791495	3
114421	cg03307911	CYP24A1;CYP24A1	20	0.797091	1	23.6029	23.0649	0.53796	TSS200;TSS200	rs543649094;rs563855444;rs529569993	39;32;24	0.000200;0.000200;0.000200	cg03307911	cg03307911	32779586	ATAAAAACAAAACATACCCTAAATAACCAATAAACACACAAAAAAAAACA	0049723956	ATAAAAACAAAACATACCCTAAATAACCAATAAACACGCAAAAAAAAACG	I	A	Red	GACCATGCATTTATGGAGACAGAGCATGCCCTGGGTGGCCAATGAGCACGCAGAGGAGGG[CG]GAGTGGCCCCCGGCTGGCCAGACTCCGAGGGACGCGGGACCCAGGGGAGGGGGGGTGGAA	37	52790601	CGCCCTCCTCTGCGTGCTCATTGGCCACCCAGGGCATGCTCTGTCTCCAT	R	NM_000782;NM_001128915	TSS200;TSS200	chr20:52789252-52790986	Island				TRUE	20:52222676-52224393	20:52790520-52790680	Unclassified_Cell_type_specific	CYP24A1;CYP24A1	ENST00000395955.3;ENST00000216862.3	TSS1500;TSS200	CYP24A1;CYP24A1;CYP24A1	ENST00000472970.1;ENST00000395955.3;ENST00000216862.3	TSS1500;TSS1500;TSS200	chr20:52789905-52791495	3
125110	cg03620299	CYP24A1;CYP24A1	20	0.148968	1	73.4826	75.4081	-1.92554	Body;Body	rs142936544;rs551884123;rs79276611;rs538102677	39;31;26;21	0.001198;0.000200;0.007388;0.000200	cg03620299	cg03620299	81618867	AATATAAACTTCATATTTACAAAATATCTCAAATTTAAAATTTTACCATC			II			TTCAACTCATTGGTGTGGGCTTCATATTTACAAAATATCTCAGATTTAGAATTTTGCCAT[CG]CCTCCAAATAATAACATACAGTCAGAGAGTCACTGGAGTAATAAAAAGCCTTTTGCGATC	37	52788666	GTGTGGGCTTCATATTTACAAAATATCTCAGATTTAGAATTTTGCCATCG	R	NM_000782;NM_001128915	Body;Body	chr20:52789252-52790986	N_Shore								CYP24A1	ENST00000395954.3	TSS200	CYP24A1	ENST00000395954.3	TSS200	chr20:52788365-52788835	3
175646	cg05120028	CYP24A1;CYP24A1	20	0.303372	1	28.6334	30.288	-1.65458	TSS200;TSS200	rs377383414;rs536169079	17;10	0.002796;0.007987	cg05120028	cg05120028	47779872	AAAAATAAAATCAACAAAATAAACAAAAACATCCAAACCTAAAATAACCA	0016788591	AAAAATAAAATCAACGAAATAAACGAAAACGTCCGAACCTAAAATAACCG	I	A	Red	GGGGGGTGGAAGGAGGATGGAGTCAGCGAGGTGAGCGAGGGCGTCCGGGCCTGGGGTGAC[CG]GGGCTATGTTCGCTGGGCGCGGGAGGTGGGGTGGGGGCGGCAGACTCCACCCCGGAGATA	37	52790712	GAGGATGGAGTCAGCGAGGTGAGCGAGGGCGTCCGGGCCTGGGGTGACCG	R	NM_000782;NM_001128915	TSS200;TSS200	chr20:52789252-52790986	Island				TRUE	20:52222676-52224393			CYP24A1;CYP24A1	ENST00000395955.3;ENST00000216862.3	TSS1500;TSS1500	CYP24A1;CYP24A1;CYP24A1	ENST00000472970.1;ENST00000395955.3;ENST00000216862.3	TSS1500;TSS1500;TSS1500	chr20:52789905-52791495	3
251229	cg07379483	CYP24A1;CYP24A1	20	0.00886343	1	79.8671	82.6365	-2.76939	Body;Body	rs200305803;rs539392099;rs201594722;rs549626881;rs112596218	43;27;20;18;2	0.000200;0.000200;0.001000;0.000200;0.000399	cg07379483	cg07379483	54655240	TACAATTAAAACTCTACTAATCRACRACCAATACACATTCTTTTTCCAAC			II			AAAGAGCCAAATGCAGTTGAAGCTCTGCTAATCGGCGACCAATGCACATTCTTTTTCCAA[CG]CCAAATGGAAGATGCGCAAAAGGATTAATTTTTTCCTTCTCCTGAAGCCAACGTTCAGGT	37	52773992	GCAGTTGAAGCTCTGCTAATCGGCGACCAATGCACATTCTTTTTCCAACG	R	NM_000782;NM_001128915	Body;Body										CYP24A1	ENST00000460643.1	TSS200	CYP24A1	ENST00000460643.1	TSS200
355732	cg10574372	CYP24A1;CYP24A1	20	0.0918123	1	81.0729	82.8942	-1.82131	Body;Body	rs554758520;rs548379202;rs577329678	43;6;2	0.000200;0.001597;0.000200	cg10574372	cg10574372	19771910	ACTCAATAATTCCTAAATTCCTTCATTTATTCAACAAATATCTATCAACC			II			ATACAGTAGGCACTCAATAGTTCCTGAATTCCTTCATTTATTCAACAAGTATCTATCAGC[CG]CTACTAGATGCCAAGTACTGTTCTATGTCCTGGAAACACAGCAGTGGACAACTCTAAGCC	37	52778121	CGGCTGATAGATACTTGTTGAATAAATGAAGGAATTCAGGAACTATTGAG	R	NM_000782;NM_001128915	Body;Body																				chr20:52776033-52792107	6
410814	cg12324645	CYP24A1;CYP24A1	20	0.0416753	1	68.4768	71.3061	-2.8293	3'UTR;3'UTR	rs148408871;rs192266208	15;14	0.000200;0.000599	cg12324645	cg12324645	18623856	TAAAAAATACTACTAAAAAAACACAATAATAAAATCCRAATTTAAACACC			II			TAGGAAAATCCTAGAAGGTGCTGCTAAAAGAACACAATGATAGAATCCGGGTTTAAACAC[CG]ACATGTCAGCCTATAAAGCCATATGTTACAAATGTCTTATTTCCACCACCAGGGGTGGTG	37	52771943	CGGTGTTTAAACCCGGATTCTATCATTGTGTTCTTTTAGCAGCACCTTCT	R	NM_000782;NM_001128915	3'UTR;3'UTR										CYP24A1;CYP24A1;CYP24A1;CYP24A1	ENST00000216862.3;ENST00000395955.3;ENST00000460643.1;ENST00000395954.3	3'UTR;3'UTR;3'UTR;3'UTR	CYP24A1;CYP24A1;CYP24A1;CYP24A1	ENST00000216862.3;ENST00000395955.3;ENST00000460643.1;ENST00000395954.3	3'UTR;3'UTR;3'UTR;3'UTR	chr20:52771860-52772050	3
424055	cg12751354	CYP24A1;CYP24A1	20	0.60472	1	69.5883	70.5015	-0.9132	3'UTR;3'UTR	rs538344226	10	0.000399	cg12751354	cg12751354	4704390	AACAAAATAATACCCCAATAAATCACTAATCTTATAAATTATTTAACTTC			II			TAAGGTCCTCTAACAAAATAATGCCCCAGTGAATCACTAGTCTTATAAGTTGTTTGACTT[CG]TTAAAGTCCTTTTAAAAATAGAGGTGTTCTCTAGTTTCCCAATAATGTTTTTATTTCAAT	37	52770785	CGAAGTCAAACAACTTATAAGACTAGTGATTCACTGGGGCATTATTTTGT	R	NM_001128915;NM_000782	3'UTR;3'UTR										CYP24A1;CYP24A1	ENST00000216862.3;ENST00000395955.3	3'UTR;3'UTR	CYP24A1;CYP24A1	ENST00000216862.3;ENST00000395955.3	3'UTR;3'UTR
431003	cg12978433	CYP24A1;CYP24A1	20	1	1	47.8935	48.0535	-0.15997	1stExon;1stExon	rs527394772;rs566481776;rs564693272;rs61749689	1;13;14;49	0.000399;0.000799;0.000200;0.008187	cg12978433	cg12978433	63741204	ACAAAAAATACCAATCTACCCACTAACAACTAATAACAAAACTCAAAACA	0049752909	GCGAAAAATACCAATCTACCCGCTAACAACTAATAACGAAACTCAAAACG	I	C	Grn	AGAGAATCTGCAGCAGGCTGCCCAGCAGTGGCCAGCTGGTGGGGCCCGGCAGGGCGGCCG[CG]TTCTGAGTCTCGCCACCAGCTGTCAGCGGGCAGACTGGCACCTCTCGCGGCTGAGGGGAC	37	52789956	GCGAGAGGTGCCAGTCTGCCCGCTGACAGCTGGTGGCGAGACTCAGAACG	F	NM_001128915;NM_000782	1stExon;1stExon	chr20:52789252-52790986	Island			DMR	TRUE	20:52222676-52224393			CYP24A1;CYP24A1;CYP24A1	ENST00000395955.3;ENST00000216862.3;ENST00000395954.3	1stExon;1stExon;TSS1500	CYP24A1;CYP24A1;CYP24A1;CYP24A1	ENST00000395955.3;ENST00000216862.3;ENST00000472970.1;ENST00000395954.3	1stExon;1stExon;TSS200;TSS1500	chr20:52789905-52791495	3
438831	cg13233725	CYP24A1;CYP24A1	20	0.340901	1	81.0165	82.154	-1.1375	3'UTR;3'UTR	rs34599923;rs531909384;rs188181796	48;22;2	0.000998;0.000200;0.000200	cg13233725	cg13233725	92682930	ATATAATTACATAACACAAACCTAAACCCTAAAACTAAATACAATCCACC			II			ATTTATATTACATGTGGTTGCATAACACAAACCTAGACCCTAGGGCTAAATACAGTCCAC[CG]CTTGTTTTTTATAAAATTTATCAGAACACAGCCTTTGTAGGCAGAATAACAGATCTCCTA	37	52772686	CGGTGGACTGTATTTAGCCCTAGGGTCTAGGTTTGTGTTATGCAACCACA	R	NM_000782;NM_001128915	3'UTR;3'UTR										CYP24A1;CYP24A1;CYP24A1;CYP24A1	ENST00000216862.3;ENST00000395955.3;ENST00000460643.1;ENST00000395954.3	3'UTR;3'UTR;3'UTR;3'UTR	CYP24A1;CYP24A1;CYP24A1;CYP24A1	ENST00000216862.3;ENST00000395955.3;ENST00000460643.1;ENST00000395954.3	3'UTR;3'UTR;3'UTR;3'UTR
441804	cg13328331	CYP24A1;CYP24A1	20	0.0711846	1	55.458	58.3585	-2.90047	Body;Body	rs34043203	16	0.054613	cg13328331	cg13328331	3713237	AAACAAATCTAAATTACTAATAATAAAATATTCACATACCCCCTTTTACC			II			CAGGGATTTTGAGGTGTCCTTGCAGGGAGTGGGGCTGGGAGGCCTGGGGACAATTCCTAG[CG]GTAAAAGGGGGCATGTGAACACCCCATCACCAGCAACTCAGATCTGTTTGAGGGAAGAAT	37	52788534	AACAGATCTGAGTTGCTGGTGATGGGGTGTTCACATGCCCCCTTTTACCG	F	NM_000782;NM_001128915	Body;Body	chr20:52789252-52790986	N_Shore								CYP24A1	ENST00000395954.3	TSS200	CYP24A1	ENST00000395954.3	TSS200	chr20:52788365-52788835	3
452860	cg13646093	CYP24A1;CYP24A1	20	0.108743	1	61.0262	63.5378	-2.51166	Body;Body	rs6022995	2	0.008986	cg13646093	cg13646093	46779572	AATTTCTAATAATTTCCAAACTTCAATAATTTCCAAACCAATTTCACAAC			II			ATATTCACTTCAATTTCTAATAATTTCCAAACTTCAGTGATTTCCAAACCAATTTCACAG[CG]TTTATCCTATCTACACGCCACCCAAACTATTCAAAAAGATAAAATCTGAAAAATTTTGGG	37	52781465	CGCTGTGAAATTGGTTTGGAAATCACTGAAGTTTGGAAATTATTAGAAAT	R	NM_000782;NM_001128915	Body;Body													CYP24A1	ENST00000487593.1	TSS1500					chr20:52776033-52792107	6
486215	cg14595058	CYP24A1;CYP24A1	20	0.00175467	1	55.4835	50.8456	4.6379	TSS1500;TSS1500	rs536768701;rs2248359;rs574193832	50;25;8	0.000200;0.449281;0.000200	cg14595058	cg14595058	79779284	ACAAACATACACAATTTCTAAAATTACCRCRACTAACAAAAATAAAACTC			II			CAGGTCCAGTGACAAACATACACAATTTCTAGAGTTACCGCGGCTGGCAAGAGTAGAACT[CG]CTTTGCTAATTCAGGAACGGAAGTTGGAGATTTTTGTTGATTGTTTTAAAGTGGCTCGAA	37	52791541	CAAACATACACAATTTCTAGAGTTACCGCGGCTGGCAAGAGTAGAACTCG	R	NM_000782;NM_001128915	TSS1500;TSS1500	chr20:52789252-52790986	S_Shore			RDMR					CYP24A1;CYP24A1	ENST00000395955.3;ENST00000216862.3	TSS1500;TSS1500	CYP24A1;CYP24A1	ENST00000395955.3;ENST00000216862.3	TSS1500;TSS1500	chr20:52791505-52791755	3
580848	cg17592008	CYP24A1;CYP24A1	20	0.228349	1	57.5487	59.5732	-2.02448	Body;Body	rs2585430;rs140021073;rs570352248;rs184327650	8;12;15;35	0.243211;0.003594;0.000200;0.000200	cg17592008	cg17592008	69788110	ACAAAAACTAACAAAAAACCAACAACCAACTCATAAAAAACTATATAAAC			II			CACTGCTGCTGAATACATTCCCGCAGCTCCCGGTTACTTACAGGCTAAAATTCAAACTCC[CG]CTCATACAGCCCTCCATGAGCTGGCTGCTGGCCCTCTGCCAGCCTCTGTTACAGGATATG	37	52784516	CAGAGGCTGGCAGAGGGCCAGCAGCCAGCTCATGGAGGGCTGTATGAGCG	F	NM_000782;NM_001128915	Body;Body				chr20:52784442-52784442												chr20:52784385-52784675	3
592444	cg17997279	CYP24A1;CYP24A1	20	0.408602	1	60.7954	62.2469	-1.45155	TSS1500;TSS1500	rs577531146;rs536768701;rs2248359	1;21;46	0.000200;0.000200;0.449281	cg17997279	cg17997279	66745193	CRCRATAACTCTAAAAATTATATATATTTATCACTAAACCTACCTAAAAC			II			AGGAGGGGCACACAGAGCTTGAAACCACCGCCCCCAGTACTCCCCCTCTCCCCCAAGGTG[CG]TCCTAGGCAGGTCCAGTGACAAACATACACAATTTCTAGAGTTACCGCGGCTGGCAAGAG	37	52791472	GCGGTAACTCTAGAAATTGTGTATGTTTGTCACTGGACCTGCCTAGGACG	F	NM_000782;NM_001128915	TSS1500;TSS1500	chr20:52789252-52790986	S_Shore			RDMR					CYP24A1;CYP24A1	ENST00000395955.3;ENST00000216862.3	TSS1500;TSS1500	CYP24A1;CYP24A1	ENST00000395955.3;ENST00000216862.3	TSS1500;TSS1500	chr20:52789905-52791495	3
700294	cg21902821	CYP24A1;CYP24A1	20	0.672714	1	85.4699	85.9976	-0.52771	Body;Body	rs539392099;rs201594722;rs549626881;rs112596218;rs200955146	43;36;34;18;1	0.000200;0.001000;0.000200;0.000399;0.001000	cg21902821	cg21902821	43670127	CTAATCRACRACCAATACACATTCTTTTTCCAACRCCAAATAAAAAATAC			II			TTGAAGCTCTGCTAATCGGCGACCAATGCACATTCTTTTTCCAACGCCAAATGGAAGATG[CG]CAAAAGGATTAATTTTTTCCTTCTCCTGAAGCCAACGTTCAGGTCTAAACTGACTTGAAT	37	52774008	CGCATCTTCCATTTGGCGTTGGAAAAAGAATGTGCATTGGTCGCCGATTA	R	NM_000782;NM_001128915	Body;Body										CYP24A1	ENST00000460643.1	TSS200	CYP24A1	ENST00000460643.1	TSS200
709785	cg22257236	CYP24A1;CYP24A1	20	0.00616038	1	46.7798	51.1304	-4.35066	Body;Body	rs562116796;rs2296237	0;46	0.000200;0.395567	cg22257236	cg22257236	96637262	AAAACCAATACCCTCCCCTTTAATTCAATAATCTTACTACTCTAATAAAC			II			TTTTGTGAGCCTCCATCTCATAACCTTCAATCATGCCCCTATCTTAATTAGTGCTTACAG[CG]TTCATTAGAGTAGCAAGATTATTGAATTAAAGGGGAGGGCACTGGCTTTCCAAGATTTAA	37	52775246	AAGCCAGTGCCCTCCCCTTTAATTCAATAATCTTGCTACTCTAATGAACG	F	NM_000782;NM_001128915	Body;Body										CYP24A1	ENST00000460643.1	TSS1500	CYP24A1	ENST00000460643.1	TSS1500
740224	cg23362380	CYP24A1;CYP24A1	20	0.745327	1	80.2267	80.7503	-0.5236	Body;Body				cg23362380	cg23362380	32709914	TTCTAAAACCCTTTACCTATTTATTACCTAACACATTTTAAACACTCAAC			II			GTCACCTTACAAATCAAAAGCCAAATCCACAAATTTATAATAATGATGGTTGCCAACATG[CG]CTGAGTGCTTAAAATGTGCCAGGTAATAAATAGGTAAAGGGCTTTAGAATTGTGCACCAT	37	52774259	CGCTGAGTGCTTAAAATGTGCCAGGTAATAAATAGGTAAAGGGCTTTAGA	F	NM_000782;NM_001128915	Body;Body										CYP24A1	ENST00000460643.1	TSS1500	CYP24A1	ENST00000460643.1	TSS1500
749404	cg23685712	CYP24A1;CYP24A1	20	0.000453448	1	51.43	56.8457	-5.41573	1stExon;1stExon	rs550482750;rs151204685;rs371315145	47;39;24	0.000200;0.000399;0.000399	cg23685712	cg23685712	19810542	AACATATACACCATAAATATCACCAATCTCAAAAACTACCTCAAACTACA	0037630951	AACGTATACGCCGTAAATATCACCAATCTCGAAAACTACCTCGAACTACG	I	C	Grn	CGCGGCTGAGGGGACGTGTACGCCGTAGATGTCACCAGTCTCGGGGGCTGCCTCGGACTG[CG]CAGCTGCTGCAGGAAGGCGGCAAGCGAGCGGCTCTTGCTGATGGGGGAGCTCATGGCAGC	37	52790063	GACGTGTACGCCGTAGATGTCACCAGTCTCGGGGGCTGCCTCGGACTGCG	R	NM_001128915;NM_000782	1stExon;1stExon	chr20:52789252-52790986	Island			DMR	TRUE	20:52222676-52224393	20:52789967-52790212	Unclassified_Cell_type_specific	CYP24A1;CYP24A1	ENST00000395955.3;ENST00000216862.3	1stExon;1stExon	CYP24A1;CYP24A1;CYP24A1	ENST00000395955.3;ENST00000216862.3;ENST00000472970.1	1stExon;1stExon;TSS200	chr20:52789905-52791495	3
774620	cg24582168	CYP24A1;CYP24A1	20	0.750856	1	33.3546	32.6537	0.70087	Body;Body				cg24582168	cg24582168	57699538	CTTCATACRAAAAATCTTACCATACTTCTTATAATACTCCACCTACAACC			II			AAGGAACCCAACTTCATGCGGAAAATCTTGCCATACTTCTTGTGGTACTCCACCTGCAGC[CG]GCCGGGCACAGCGCGGTGTCAGCGCGCATCCTCCGCCGTGCCCGAAGCGCTTTCCCTCCT	37	52789646	TTCATGCGGAAAATCTTGCCATACTTCTTGTGGTACTCCACCTGCAGCCG	R	NM_001128915;NM_000782	Body;Body	chr20:52789252-52790986	Island				TRUE	20:52222676-52224393			CYP24A1;CYP24A1	ENST00000216862.3;ENST00000395954.3	ExonBnd;TSS1500	CYP24A1;CYP24A1;CYP24A1	ENST00000472970.1;ENST00000216862.3;ENST00000395954.3	3'UTR;ExonBnd;TSS1500	chr20:52789185-52789875	3
782415	cg24849555	CYP24A1;CYP24A1	20	0.361645	1	63.1315	61.6009	1.53059	Body;Body				cg24849555	cg24849555	2644859	ACCRAAAATATCCTTATAATTCCAACCTTTTAAAAAATACAAAATACTAC			II			TATTCTGAATTCTCCTTCTCTCAAAGACAATGTTCGTTCTGGAAGAGGAACATTCTAAAC[CG]CAGCACCCTGCACTTTTTAAAAGGCTGGAATTACAAGGACACCCCCGGCTCTCTCTGCAC	37	52781187	CGCAGCACCCTGCACTTTTTAAAAGGCTGGAATTACAAGGACACCCCCGG	F	NM_001128915;NM_000782	Body;Body													CYP24A1	ENST00000487593.1	TSS200					chr20:52776033-52792107	6
25354	cg00711027	CYP24A1;CYP24A1;CYP24A1;CYP24A1	20	0.328485	1	61.3147	62.9683	-1.6537	ExonBnd;ExonBnd;Body;Body	rs563765337;rs531438091;rs73135773;rs143523685;rs59241115	51;40;29;21;1	0.000399;0.000200;0.000200;0.000375;0.003195	cg00711027	cg00711027	97734992	CATTATCTATAACCTAAATATCRTATTTACRAACAATCTATAATACACAC			II			CTCAACAGGCTCATTGTCTGTGGCCTGGATGTCGTATTTGCGGACAATCTGTAATGCACA[CG]CACACAAAAACAGAATTACCCCTCTCTTCTTCTGCCTTGTGAAACAGCACAGAACATAAT	37	52773841	ATTGTCTGTGGCCTGGATGTCGTATTTGCGGACAATCTGTAATGCACACG	R	NM_000782;NM_001128915;NM_000782;NM_001128915	ExonBnd;ExonBnd;Body;Body										CYP24A1;CYP24A1	ENST00000216862.3;ENST00000460643.1	ExonBnd;TSS200	CYP24A1;CYP24A1	ENST00000216862.3;ENST00000460643.1	ExonBnd;TSS200
74556	cg02143877	CYP24A1;CYP24A1;CYP24A1;CYP24A1	20	0.0737611	1	47.1425	50.093	-2.95047	5'UTR;1stExon;1stExon;5'UTR				cg02143877	cg02143877	38624885	CAACTCTTACTAATAAAAAAACTCATAACAACAAAAAACACCAAAACACA	0083774136	CGACTCTTACTAATAAAAAAACTCATAACAACGAAAAACACCGAAACGCG	I	A	Red	GCGGCAAGCGAGCGGCTCTTGCTGATGGGGGAGCTCATGGCAGCGGGGGACACCGGAGCG[CG]GGAAGGCAGGAGGATGGGGTGGGGCGAGGTTGGTACGAGGTGCTAGTGGGAGTCGGGGCT	37	52790141	CGCGCTCCGGTGTCCCCCGCTGCCATGAGCTCCCCCATCAGCAAGAGCCG	R	NM_000782;NM_001128915;NM_000782;NM_001128915	5'UTR;1stExon;1stExon;5'UTR	chr20:52789252-52790986	Island				TRUE	20:52222676-52224393	20:52789967-52790212	Unclassified_Cell_type_specific	CYP24A1;CYP24A1;CYP24A1;CYP24A1	ENST00000395955.3;ENST00000216862.3;ENST00000395955.3;ENST00000216862.3	1stExon;1stExon;5'UTR;5'UTR	CYP24A1;CYP24A1;CYP24A1;CYP24A1;CYP24A1	ENST00000395955.3;ENST00000216862.3;ENST00000472970.1;ENST00000395955.3;ENST00000216862.3	1stExon;1stExon;TSS200;5'UTR;5'UTR	chr20:52789905-52791495	3
212810	cg06240412	CYP24A1;CYP24A1;CYP24A1;CYP24A1	20	0.893868	1	77.902	78.2304	-0.32833	ExonBnd;ExonBnd;Body;Body	rs571886397	1	0.000200	cg06240412	cg06240412	4762162	CTTAAACTATACTCACCTTTACATCTTTAATTTTATCTTTTCAAACTTAC			II			AGCATATTCACCCAGAACTGTTGCCTTGTCAAGAGTCCGAGTTGTAAATGGTACACTCGG[CG]TAAGCCTGAAAAGATAAAATCAAAGATGTAAAGGTGAGCACAGTCTAAGTTCTCTCTGAA	37	52774697	TTAGACTGTGCTCACCTTTACATCTTTGATTTTATCTTTTCAGGCTTACG	F	NM_000782;NM_001128915;NM_000782;NM_001128915	ExonBnd;ExonBnd;Body;Body										CYP24A1;CYP24A1	ENST00000460643.1;ENST00000216862.3	TSS1500;ExonBnd	CYP24A1;CYP24A1	ENST00000460643.1;ENST00000216862.3	TSS1500;ExonBnd
216789	cg06368932	CYP24A1;CYP24A1;CYP24A1;CYP24A1	20	0.395853	1	54.8116	56.355	-1.54336	1stExon;1stExon;5'UTR;5'UTR				cg06368932	cg06368932	29615591	TTCCAACCCCTACRACCAATACAAAAAAACACCAATACTCTAAAACTATC			II			GGGTGAGGCGGGACAGGCAGCAGAAAGGACCTCGGCGAGGATGCTCGACGCTGCACCACG[CG]ACAGCCTCAGAGCATTGGTGCCTCCTTGCACTGGCCGCAGGGGCTGGAAGAGGGTGGCCG	37	52790314	TCCAGCCCCTGCGGCCAGTGCAAGGAGGCACCAATGCTCTGAGGCTGTCG	F	NM_000782;NM_001128915;NM_000782;NM_001128915	1stExon;1stExon;5'UTR;5'UTR	chr20:52789252-52790986	Island				TRUE	20:52222676-52224393			CYP24A1;CYP24A1;CYP24A1	ENST00000216862.3;ENST00000216862.3;ENST00000395955.3	1stExon;5'UTR;TSS200	CYP24A1;CYP24A1;CYP24A1;CYP24A1	ENST00000216862.3;ENST00000216862.3;ENST00000472970.1;ENST00000395955.3	1stExon;5'UTR;TSS1500;TSS200	chr20:52789905-52791495	3
358859	cg10671478	CYP24A1;CYP24A1;CYP24A1;CYP24A1	20	0.903526	1	57.4007	56.9835	0.41718	1stExon;1stExon;5'UTR;5'UTR				cg10671478	cg10671478	92647256	CAATACAAAAAAACACCAATACTCTAAAACTATCACATAATACAACATCA	0068698166	CAATACAAAAAAACACCAATACTCTAAAACTATCGCGTAATACAACGTCG	I	A	Red	TGGTGTGATGGAGCGGGGTGAGGCGGGACAGGCAGCAGAAAGGACCTCGGCGAGGATGCT[CG]ACGCTGCACCACGCGACAGCCTCAGAGCATTGGTGCCTCCTTGCACTGGCCGCAGGGGCT	37	52790299	CGACGCTGCACCACGCGACAGCCTCAGAGCATTGGTGCCTCCTTGCACTG	F	NM_000782;NM_001128915;NM_000782;NM_001128915	1stExon;1stExon;5'UTR;5'UTR	chr20:52789252-52790986	Island				TRUE	20:52222676-52224393			CYP24A1;CYP24A1;CYP24A1	ENST00000216862.3;ENST00000216862.3;ENST00000395955.3	1stExon;5'UTR;TSS200	CYP24A1;CYP24A1;CYP24A1;CYP24A1	ENST00000216862.3;ENST00000216862.3;ENST00000472970.1;ENST00000395955.3	1stExon;5'UTR;TSS1500;TSS200	chr20:52789905-52791495	3
619498	cg18956481	CYP24A1;CYP24A1;CYP24A1;CYP24A1	20	0.607177	1	57.709	58.7404	-1.03139	5'UTR;1stExon;1stExon;5'UTR				cg18956481	cg18956481	96638494	RAACRACTCTTACTAATAAAAAAACTCATAACAACRAAAAACACCRAAAC			II			AGGCGGCAAGCGAGCGGCTCTTGCTGATGGGGGAGCTCATGGCAGCGGGGGACACCGGAG[CG]CGGGAAGGCAGGAGGATGGGGTGGGGCGAGGTTGGTACGAGGTGCTAGTGGGAGTCGGGG	37	52790139	AGCGGCTCTTGCTGATGGGGGAGCTCATGGCAGCGGGGGACACCGGAGCG	R	NM_000782;NM_001128915;NM_000782;NM_001128915	5'UTR;1stExon;1stExon;5'UTR	chr20:52789252-52790986	Island				TRUE	20:52222676-52224393	20:52789967-52790212	Unclassified_Cell_type_specific	CYP24A1;CYP24A1;CYP24A1;CYP24A1	ENST00000395955.3;ENST00000216862.3;ENST00000395955.3;ENST00000216862.3	1stExon;1stExon;5'UTR;5'UTR	CYP24A1;CYP24A1;CYP24A1;CYP24A1;CYP24A1	ENST00000395955.3;ENST00000216862.3;ENST00000472970.1;ENST00000395955.3;ENST00000216862.3	1stExon;1stExon;TSS200;5'UTR;5'UTR	chr20:52789905-52791495	3
779383	cg24742599	CYP24A1;CYP24A1;CYP24A1;CYP24A1	20	0.762868	1	80.4416	80.9371	-0.49542	ExonBnd;ExonBnd;Body;Body	rs528653327;rs552082262	15;26	0.000200;0.000200	cg24742599	cg24742599	49681533	CAAAACCACACTCTAACCTAAAACACCATTTTCAAATCAAATAAAAAACC			II			CCTCCTCTCTGAAGCTCCAGACACGGGGGTGCTGGGCTGGTTCTGGCTGGTTGTGAAGGG[CG]GCCCTTTACCTGATTTGAAAATGGTGTCCCAGGCCAGAGTGTGGTCCTGCCAGACCTTGG	37	52780980	CGGCCCTTTACCTGATTTGAAAATGGTGTCCCAGGCCAGAGTGTGGTCCT	F	NM_000782;NM_001128915;NM_000782;NM_001128915	ExonBnd;ExonBnd;Body;Body										CYP24A1	ENST00000216862.3	ExonBnd	CYP24A1;CYP24A1	ENST00000487593.1;ENST00000216862.3	3'UTR;ExonBnd					chr20:52776033-52792107	6
792811	cg25220748	CYP24A1;CYP24A1;CYP24A1;CYP24A1	20	0.169133	1	45.9821	48.3284	-2.34629	1stExon;1stExon;5'UTR;5'UTR				cg25220748	cg25220748	14685558	CRACCAATACAAAAAAACACCAATACTCTAAAACTATCRCRTAATACAAC			II			TGTGATGGAGCGGGGTGAGGCGGGACAGGCAGCAGAAAGGACCTCGGCGAGGATGCTCGA[CG]CTGCACCACGCGACAGCCTCAGAGCATTGGTGCCTCCTTGCACTGGCCGCAGGGGCTGGA	37	52790302	CGCTGCACCACGCGACAGCCTCAGAGCATTGGTGCCTCCTTGCACTGGCC	F	NM_000782;NM_001128915;NM_000782;NM_001128915	1stExon;1stExon;5'UTR;5'UTR	chr20:52789252-52790986	Island				TRUE	20:52222676-52224393			CYP24A1;CYP24A1;CYP24A1	ENST00000216862.3;ENST00000216862.3;ENST00000395955.3	1stExon;5'UTR;TSS200	CYP24A1;CYP24A1;CYP24A1;CYP24A1	ENST00000216862.3;ENST00000216862.3;ENST00000472970.1;ENST00000395955.3	1stExon;5'UTR;TSS1500;TSS200	chr20:52789905-52791495	3
594831	cg18080906	CYP26A1	10	1	1	7.40635	8.87041	-1.46406	TSS1500	rs60353767	45	0.119010	cg18080906	cg18080906	8659242	AAACAACRCATTTAAACTCTCAAAAACAAAATTTTCCACCTCCAAAAAAC			II			TACCGCGAGAAGGGCAACGCATTTAAACTCTCAGGAGCAGAGTTTTCCACCTCCAAGGGA[CG]CCTTCCAAGGCGTGCGGCGTGCTTCTGCCAGAGACAGTGTTCAGTTTTAAACAAATGCAG	37	94832106	GGCAACGCATTTAAACTCTCAGGAGCAGAGTTTTCCACCTCCAAGGGACG	R	NM_057157	TSS1500	chr10:94831512-94832312	Island					10:94821439-94822886	10:94831758-94832129	Unclassified	CYP26A1	ENST00000371531.1	TSS1500	CYP26A1	ENST00000371531.1	TSS1500	chr10:94831465-94832655	3
72403	cg02078870	CYP26A1;CYP26A1	10	1	1	1.82149	3.01828	-1.19679	TSS1500;TSS200	rs578010792	31	0.000998	cg02078870	cg02078870	86619370	TCTCTCTTAAACTCTAACCCTAAATTCTTCTACACAATCCTTCAAAAACA	0007695570	TCTCTCTTAAACTCTAACCCTAAATTCTTCTACGCGATCCTTCGAAAACG	I	T	Red	ATGCCCCGAGGCTCTCTCTTGGACTCTGGCCCTGAGTTCTTCTGCGCGATCCTTCGGAGA[CG]TCTGGAGGCCTGCTTTATGCATCTCTCTTGGACCTCAGTTTCCCCACACGTGGGAGGAGG	37	94833108	CGTCTCCGAAGGATCGCGCAGAAGAACTCAGGGCCAGAGTCCAAGAGAGA	R	NM_000783;NM_057157	TSS1500;TSS200	chr10:94833272-94835256	N_Shore					10:94823032-94825246			CYP26A1;CYP26A1	ENST00000224356.4;ENST00000371531.1	TSS1500;TSS200	CYP26A1;CYP26A1	ENST00000224356.4;ENST00000371531.1	TSS1500;TSS200	chr10:94832760-94833175	3
80773	cg02325540	CYP26A1;CYP26A1	10	0.021847	1	10.5853	8.55534	2.02998	Body;Body	rs200286083;rs199544648;rs60549655	43;40;6	0.000399;0.000200;0.000399	cg02325540	cg02325540	1696367	TAACACTATCCCCTCCTCAAAACTCAAATAATTATACAAACCTTCAACCA	0090611483	TAACGCTATCCCCTCCTCGAAACTCAAATAATTATACGAACCTTCAACCG	I	C	Grn	GATGGAGGCTTTTAACGCTGTCCCCTCCTCGGGACTCAGGTGATTATGCGGGCCTTCAGC[CG]CGAGGCACTCGAATGCTACGTGCCGGTGATCACCGAGGAAGTGGGCAGCAGCCTGGAGCA	37	94834557	TAACGCTGTCCCCTCCTCGGGACTCAGGTGATTATGCGGGCCTTCAGCCG	R	NM_000783;NM_057157	Body;Body	chr10:94833272-94835256	Island			DMR		10:94823032-94825246									chr10:94833185-94835115	3
107461	cg03099492	CYP26A1;CYP26A1	10	1	1	15.536	15.4527	0.08328	TSS1500;TSS200	rs111947416;rs565057473	45;8	0.500000;0.000200	cg03099492	cg03099492	67720942	AAAAACAACTAAACRATTCCTAAAAAAACTTTCCCTTACTTCCTCATCAC			II			CACACGTGGGAGGAGGCAGCTGGACGATTCCTGAAAGGACTTTCCCTTGCTTCCTCATCA[CG]TGGAAGAGAGCCCACCCGGCACCTGGAAATGGAAAGCCAGTGAAGGCTGCTTTGGGCCGG	37	94833214	GAGGCAGCTGGACGATTCCTGAAAGGACTTTCCCTTGCTTCCTCATCACG	R	NM_000783;NM_057157	TSS1500;TSS200	chr10:94833272-94835256	N_Shore					10:94823032-94825246			CYP26A1;CYP26A1	ENST00000224356.4;ENST00000371531.1	TSS1500;TSS200	CYP26A1;CYP26A1	ENST00000224356.4;ENST00000371531.1	TSS1500;TSS200	chr10:94833185-94835115	3
122676	cg03549582	CYP26A1;CYP26A1	10	1	1	4.32292	5.18005	-0.857125	TSS200;5'UTR	rs571971356;rs533727979	49;19	0.000200;0.000200	cg03549582	cg03549582	72730146	CCRCAATTAAAAATAAACTTTAAATAAACTAATTATCTAACCAAAATAAC			II			AGGGGCCCAATCCGCAATTAAAGATGAACTTTGGGTGAACTAATTGTCTGACCAAGGTAA[CG]TGGGCAGCAACCTGGGCCGCCTATAAAGCGGCAGCGCCGTGGGGTTTGAAGCGCTGGCGG	37	94833596	CGCAATTAAAGATGAACTTTGGGTGAACTAATTGTCTGACCAAGGTAACG	R	NM_000783;NM_057157	TSS200;5'UTR	chr10:94833272-94835256	Island					10:94823032-94825246			CYP26A1;CYP26A1	ENST00000371531.1;ENST00000224356.4	5'UTR;TSS200	CYP26A1;CYP26A1	ENST00000371531.1;ENST00000224356.4	5'UTR;TSS200	chr10:94833185-94835115	3
140454	cg04082461	CYP26A1;CYP26A1	10	1	1	5.78087	4.81464	0.966231	TSS1500;TSS1500	rs549546021	23	0.000200	cg04082461	cg04082461	42765201	TCCCAACCTATCTAAACCTCAAAATAATAAATTCCCAAAAAAAAACTCCA	0093608430	TCCCGACCTATCTAAACCTCAAAATAATAAATTCCCAAAAAAAAACTCCG	I	A	Red	GTACCGGACACCCAGGTAACGCAGTCTACCGTGCCTGGAGCTGGGAAGAGTAGTTGCAAC[CG]GAGCCCCCTTTTGGGAACTCACTACCCTGAGGCTTAGACAGGTCGGGAATGATCGCCTCC	37	94832569	CGGAGCCCCCTTTTGGGAACTCACTACCCTGAGGCTTAGACAGGTCGGGA	F	NM_057157;NM_000783	TSS1500;TSS1500	chr10:94833272-94835256	N_Shore					10:94821439-94822886			CYP26A1;CYP26A1	ENST00000371531.1;ENST00000224356.4	TSS1500;TSS1500	CYP26A1;CYP26A1	ENST00000371531.1;ENST00000224356.4	TSS1500;TSS1500	chr10:94831465-94832655	3
158405	cg04609350	CYP26A1;CYP26A1	10	0.0537747	1	19.4325	17.1602	2.27223	TSS1500;TSS200	rs147146881	27	0.000599	cg04609350	cg04609350	90672198	AAAAACTAAAATCCAAAAAAAATACATAAAACAAACCTCCAAACRTCTCC			II			CGCCCGATGCCCCGAGGCTCTCTCTTGGACTCTGGCCCTGAGTTCTTCTGCGCGATCCTT[CG]GAGACGTCTGGAGGCCTGCTTTATGCATCTCTCTTGGACCTCAGTTTCCCCACACGTGGG	37	94833102	CGGAGACGTCTGGAGGCCTGCTTTATGCATCTCTCTTGGACCTCAGTTTC	F	NM_000783;NM_057157	TSS1500;TSS200	chr10:94833272-94835256	N_Shore					10:94823032-94825246			CYP26A1;CYP26A1	ENST00000224356.4;ENST00000371531.1	TSS1500;TSS200	CYP26A1;CYP26A1	ENST00000224356.4;ENST00000371531.1	TSS1500;TSS200	chr10:94832760-94833175	3
310784	cg09192377	CYP26A1;CYP26A1	10	0.00739351	1	10.5072	8.19335	2.31389	Body;Body	rs150026228	25	0.000220	cg09192377	cg09192377	35634931	AAAAATCRTACAAATTAAAAAAACAACCAAATCCCAAAATAATACRCACC			II			ACAATGTGCGGCGCATCTTGCTCGGAGAGCACCGGCTGGTGTCGGTCCACTGGCCAGCGT[CG]GTGCGCACCATTCTGGGATCTGGCTGCCTCTCTAACCTGCACGACTCCTCGCACAAGCAG	37	94834219	CGGTGCGCACCATTCTGGGATCTGGCTGCCTCTCTAACCTGCACGACTCC	F	NM_000783;NM_057157	Body;Body	chr10:94833272-94835256	Island			DMR		10:94823032-94825246	10:94833833-94834457	Unclassified_Cell_type_specific							chr10:94833185-94835115	3
341763	cg10145436	CYP26A1;CYP26A1	10	1	1	21.3866	17.2038	4.18281	TSS1500;TSS200	rs578010792	25	0.000998	cg10145436	cg10145436	43671543	CAAAAAATCACACAAAAAAACTCAAAACCAAAATCCAAAAAAAAACCTCA	0074643523	CGAAAAATCGCGCAAAAAAACTCAAAACCAAAATCCAAAAAAAAACCTCG	I	A	Red	GCCCCCTTGCAGGGGTTGGGGAGCTGGGGATCCCAGATCTGCCTATTGCGCCCGATGCCC[CG]AGGCTCTCTCTTGGACTCTGGCCCTGAGTTCTTCTGCGCGATCCTTCGGAGACGTCTGGA	37	94833054	CGAAGGATCGCGCAGAAGAACTCAGGGCCAGAGTCCAAGAGAGAGCCTCG	F	NM_000783;NM_057157	TSS1500;TSS200	chr10:94833272-94835256	N_Shore					10:94823032-94825246			CYP26A1;CYP26A1	ENST00000224356.4;ENST00000371531.1	TSS1500;TSS200	CYP26A1;CYP26A1	ENST00000224356.4;ENST00000371531.1	TSS1500;TSS200	chr10:94832760-94833175	3
360252	cg10716835	CYP26A1;CYP26A1	10	0.244191	1	4.27436	5.18656	-0.912199	Body;Body	rs60549655;rs35355587;rs140213678	31;16;6	0.000399;0.002196;0.000200	cg10716835	cg10716835	66603294	AAATAATTATACAAACCTTCAACCACAAAACACTCAAATACTACATACCA	0035621941	AAATAATTATACGAACCTTCAACCGCGAAACACTCGAATACTACGTACCG	I	A	Red	TCCTCGGGACTCAGGTGATTATGCGGGCCTTCAGCCGCGAGGCACTCGAATGCTACGTGC[CG]GTGATCACCGAGGAAGTGGGCAGCAGCCTGGAGCAGTGGCTGAGCTGCGGCGAGCGCGGC	37	94834582	CGGCACGTAGCATTCGAGTGCCTCGCGGCTGAAGGCCCGCATAATCACCT	R	NM_000783;NM_057157	Body;Body	chr10:94833272-94835256	Island			DMR		10:94823032-94825246									chr10:94833185-94835115	3
378864	cg11310684	CYP26A1;CYP26A1	10	0.0202308	1	13.7746	11.4843	2.29025	TSS1500;TSS1500	rs549546021	41	0.000200	cg11310684	cg11310684	86603857	TAAAAACTCACTACCCTAAAACTTAAACAAATCRAAAATAATCRCCTCCC			II			GAGCCCCCTTTTGGGAACTCACTACCCTGAGGCTTAGACAGGTCGGGAATGATCGCCTCC[CG]GTTAAGGAGGAGGAAACAGGCACAGTGATGTGTGGTGACTTGCCCAAGGTCACACGCAGT	37	94832631	CGGGAGGCGATCATTCCCGACCTGTCTAAGCCTCAGGGTAGTGAGTTCCC	R	NM_057157;NM_000783	TSS1500;TSS1500	chr10:94833272-94835256	N_Shore					10:94821439-94822886			CYP26A1;CYP26A1	ENST00000371531.1;ENST00000224356.4	TSS1500;TSS1500	CYP26A1;CYP26A1	ENST00000371531.1;ENST00000224356.4	TSS1500;TSS1500	chr10:94831465-94832655	3
484245	cg14539900	CYP26A1;CYP26A1	10	0.00025407	1	20.156	16.141	4.01498	TSS1500;TSS200	rs578010792	37	0.000998	cg14539900	cg14539900	42798133	CAAAAAAACTCAAAACCAAAATCCAAAAAAAAACCTCAAAACATCAAACA	0087666331	CAAAAAAACTCAAAACCAAAATCCAAAAAAAAACCTCGAAACATCGAACG	I	C	Grn	TCATGAGTCCTGGCCCCCTTGCAGGGGTTGGGGAGCTGGGGATCCCAGATCTGCCTATTG[CG]CCCGATGCCCCGAGGCTCTCTCTTGGACTCTGGCCCTGAGTTCTTCTGCGCGATCCTTCG	37	94833042	CGCCCGATGCCCCGAGGCTCTCTCTTGGACTCTGGCCCTGAGTTCTTCTG	F	NM_000783;NM_057157	TSS1500;TSS200	chr10:94833272-94835256	N_Shore					10:94823032-94825246			CYP26A1;CYP26A1	ENST00000224356.4;ENST00000371531.1	TSS1500;TSS200	CYP26A1;CYP26A1	ENST00000224356.4;ENST00000371531.1	TSS1500;TSS200	chr10:94832760-94833175	3
486880	cg14613832	CYP26A1;CYP26A1	10	0.196887	1	4.88201	3.91753	0.96448	TSS200;5'UTR	rs533727979	38	0.000200	cg14613832	cg14613832	69748521	TTAAATAAACTAATTATCTAACCAAAATAACRTAAACAACAACCTAAACC			II			AAAGATGAACTTTGGGTGAACTAATTGTCTGACCAAGGTAACGTGGGCAGCAACCTGGGC[CG]CCTATAAAGCGGCAGCGCCGTGGGGTTTGAAGCGCTGGCGGCGGCGGCAGGTGGCGCGGG	37	94833615	CGGCCCAGGTTGCTGCCCACGTTACCTTGGTCAGACAATTAGTTCACCCA	R	NM_000783;NM_057157	TSS200;5'UTR	chr10:94833272-94835256	Island					10:94823032-94825246			CYP26A1;CYP26A1	ENST00000371531.1;ENST00000224356.4	5'UTR;TSS200	CYP26A1;CYP26A1	ENST00000371531.1;ENST00000224356.4	5'UTR;TSS200	chr10:94833185-94835115	3
500883	cg15055355	CYP26A1;CYP26A1	10	0.82488	1	6.45331	6.1611	0.292209	TSS200;5'UTR	rs533727979	49	0.000200	cg15055355	cg15055355	1753381	AATTATCTAACCAAAATAACRTAAACAACAACCTAAACCRCCTATAAAAC			II			TTGGGTGAACTAATTGTCTGACCAAGGTAACGTGGGCAGCAACCTGGGCCGCCTATAAAG[CG]GCAGCGCCGTGGGGTTTGAAGCGCTGGCGGCGGCGGCAGGTGGCGCGGGAGGTCGCGGCG	37	94833626	ATTGTCTGACCAAGGTAACGTGGGCAGCAACCTGGGCCGCCTATAAAGCG	R	NM_000783;NM_057157	TSS200;5'UTR	chr10:94833272-94835256	Island					10:94823032-94825246			CYP26A1;CYP26A1	ENST00000371531.1;ENST00000224356.4	5'UTR;TSS200	CYP26A1;CYP26A1	ENST00000371531.1;ENST00000224356.4	5'UTR;TSS200	chr10:94833185-94835115	3
544485	cg16445268	CYP26A1;CYP26A1	10	0.353078	1	70.5423	71.9547	-1.41238	Body;Body	rs74435030;rs142962735	7;8	0.000220;0.000220	cg16445268	cg16445268	33649167	TAAAACCCCAAATAAATAATCAAAAATATAACTACACTAACCRTAATTTC			II			GGTCTCACTCTATTCTTAGGCACTAAAGCAATCTTCAACCGAACTCCTCTTTGGAGGACA[CG]AAACCACGGCCAGTGCAGCCACATCTCTGATCACTTACCTGGGGCTCTACCCACATGTTC	37	94835624	AGAGCCCCAGGTAAGTGATCAGAGATGTGGCTGCACTGGCCGTGGTTTCG	F	NM_000783;NM_057157	Body;Body	chr10:94833272-94835256	S_Shore			RDMR											chr10:94835380-94835715	3
579272	cg17538572	CYP26A1;CYP26A1	10	0.251788	1	30.6227	28.847	1.77568	Body;Body	rs149343022	13	0.000799	cg17538572	cg17538572	20757899	CCAACTAACAAACAACAAAAACTCCAAACAACAACTTATAAAAACCTTCA	0085757269	CCAACTAACGAACGACGAAAACTCCGAACAACAACTTATAAAAACCTTCG	I	A	Red	GGGCTGCGAACCCCAACTGGCGGGCGACGGGGACTCCGAGCAGCAGCTTGTGGAGGCCTT[CG]AGGAAATGACCCGCAATCTCTTCTCGCTGCCCATCGACGTGCCCTTCAGCGGGCTGTACC	37	94834763	CCAACTGGCGGGCGACGGGGACTCCGAGCAGCAGCTTGTGGAGGCCTTCG	R	NM_000783;NM_057157	Body;Body	chr10:94833272-94835256	Island			DMR		10:94823032-94825246									chr10:94833185-94835115	3
584274	cg17712828	CYP26A1;CYP26A1	10	0.122661	1	9.04035	7.67377	1.36658	TSS200;5'UTR				cg17712828	cg17712828	23632285	CTAACCAAAATAACRTAAACAACAACCTAAACCRCCTATAAAACRACAAC			II			GAACTAATTGTCTGACCAAGGTAACGTGGGCAGCAACCTGGGCCGCCTATAAAGCGGCAG[CG]CCGTGGGGTTTGAAGCGCTGGCGGCGGCGGCAGGTGGCGCGGGAGGTCGCGGCGCGCCAT	37	94833632	TGACCAAGGTAACGTGGGCAGCAACCTGGGCCGCCTATAAAGCGGCAGCG	R	NM_000783;NM_057157	TSS200;5'UTR	chr10:94833272-94835256	Island					10:94823032-94825246			CYP26A1;CYP26A1	ENST00000371531.1;ENST00000224356.4	5'UTR;TSS200	CYP26A1;CYP26A1	ENST00000371531.1;ENST00000224356.4	5'UTR;TSS200	chr10:94833185-94835115	3
717095	cg22536554	CYP26A1;CYP26A1	10	0.000572428	1	10.0381	7.21541	2.82272	Body;Body	rs150026228	43	0.000220	cg22536554	cg22536554	27611201	AAAACAACCAAATCCCAAAATAATACACACCAACACTAACCAATAAACCA	0071708251	AAAACAACCAAATCCCAAAATAATACGCACCGACGCTAACCAATAAACCG	I	A	Red	TACGGGTGATGGGCGCGGACAATGTGCGGCGCATCTTGCTCGGAGAGCACCGGCTGGTGT[CG]GTCCACTGGCCAGCGTCGGTGCGCACCATTCTGGGATCTGGCTGCCTCTCTAACCTGCAC	37	94834201	CGGTCCACTGGCCAGCGTCGGTGCGCACCATTCTGGGATCTGGCTGCCTC	F	NM_000783;NM_057157	Body;Body	chr10:94833272-94835256	Island			DMR		10:94823032-94825246	10:94833833-94834457	Unclassified_Cell_type_specific							chr10:94833185-94835115	3
782428	cg24849846	CYP26A1;CYP26A1	10	0.434672	1	10.8538	10.0036	0.85017	TSS1500;TSS200	rs147146881	31	0.000599	cg24849846	cg24849846	67648281	RTCTAAAAACCTACTTTATACATCTCTCTTAAACCTCAATTTCCCCACAC			II			CCTTCGGAGACGTCTGGAGGCCTGCTTTATGCATCTCTCTTGGACCTCAGTTTCCCCACA[CG]TGGGAGGAGGCAGCTGGACGATTCCTGAAAGGACTTTCCCTTGCTTCCTCATCACGTGGA	37	94833158	TCTGGAGGCCTGCTTTATGCATCTCTCTTGGACCTCAGTTTCCCCACACG	R	NM_000783;NM_057157	TSS1500;TSS200	chr10:94833272-94835256	N_Shore					10:94823032-94825246			CYP26A1;CYP26A1	ENST00000224356.4;ENST00000371531.1	TSS1500;TSS200	CYP26A1;CYP26A1	ENST00000224356.4;ENST00000371531.1	TSS1500;TSS200	chr10:94832760-94833175	3
15278	cg00429402	CYP26A1;CYP26A1;CYP26A1	10	1	1	1.96939	1.95514	0.014245	1stExon;5'UTR;5'UTR	rs117884953;rs376312987	21;4	0.015176;0.001997	cg00429402	cg00429402	1793478	TAAACCACCTATAAAACAACAACACCATAAAATTTAAAACACTAACAACA	0049624847	TAAACCGCCTATAAAACGACAACGCCGTAAAATTTAAAACGCTAACGACG	I	A	Red	TGGGCAGCAACCTGGGCCGCCTATAAAGCGGCAGCGCCGTGGGGTTTGAAGCGCTGGCGG[CG]GCGGCAGGTGGCGCGGGAGGTCGCGGCGCGCCATGGGGCTCCCGGCGCTGCTGGCCAGTG	37	94833658	CGCCGCCAGCGCTTCAAACCCCACGGCGCTGCCGCTTTATAGGCGGCCCA	R	NM_000783;NM_057157;NM_000783	1stExon;5'UTR;5'UTR	chr10:94833272-94835256	Island					10:94823032-94825246			CYP26A1;CYP26A1;CYP26A1;CYP26A1	ENST00000371531.1;ENST00000224356.4;ENST00000224356.4;ENST00000394139.1	5'UTR;5'UTR;1stExon;5'UTR	CYP26A1;CYP26A1;CYP26A1;CYP26A1	ENST00000371531.1;ENST00000224356.4;ENST00000224356.4;ENST00000394139.1	5'UTR;5'UTR;1stExon;5'UTR	chr10:94833185-94835115	3
632868	cg19453618	CYP26A1;CYP26A1;CYP26A1	10	0.0206209	1	8.93091	7.01541	1.9155	1stExon;TSS200;5'UTR	rs571971356;rs533727979	1;31	0.000200;0.000200	cg19453618	cg19453618	44714181	ACRTTACCTTAATCAAACAATTAATTCACCCAAAATTCATCTTTAATTAC			II			GAACAAACGGTTAAAGATTTTGGGCAGCGCCTCGCGGGGGGAGGAGCCAGGGGCCCAATC[CG]CAATTAAAGATGAACTTTGGGTGAACTAATTGTCTGACCAAGGTAACGTGGGCAGCAACC	37	94833548	CGTTACCTTGGTCAGACAATTAGTTCACCCAAAGTTCATCTTTAATTGCG	F	NM_057157;NM_000783;NM_057157	1stExon;TSS200;5'UTR	chr10:94833272-94835256	Island					10:94823032-94825246			CYP26A1;CYP26A1;CYP26A1	ENST00000371531.1;ENST00000371531.1;ENST00000224356.4	1stExon;5'UTR;TSS200	CYP26A1;CYP26A1;CYP26A1	ENST00000371531.1;ENST00000371531.1;ENST00000224356.4	1stExon;5'UTR;TSS200	chr10:94833185-94835115	3
833177	cg26652906	CYP26A1;CYP26A1;CYP26A1	10	1	1	1.94288	2.36097	-0.418088	1stExon;TSS200;5'UTR	rs531826710	2	0.000200	cg26652906	cg26652906	90691528	CCTCTACCTCAACACAAAACAAACAATTAAAAATTTTAAACAACACCTCA	0011804595	CCTCTACCTCGACGCGAAACAAACGATTAAAAATTTTAAACAACGCCTCG	I	C	Grn	GCCACCGCGCCGCCTCTGCCTCGGCGCGGAACAAACGGTTAAAGATTTTGGGCAGCGCCT[CG]CGGGGGGAGGAGCCAGGGGCCCAATCCGCAATTAAAGATGAACTTTGGGTGAACTAATTG	37	94833520	CCTCTGCCTCGGCGCGGAACAAACGGTTAAAGATTTTGGGCAGCGCCTCG	R	NM_057157;NM_000783;NM_057157	1stExon;TSS200;5'UTR	chr10:94833272-94835256	Island					10:94823032-94825246			CYP26A1;CYP26A1;CYP26A1	ENST00000371531.1;ENST00000371531.1;ENST00000224356.4	1stExon;5'UTR;TSS200	CYP26A1;CYP26A1;CYP26A1	ENST00000371531.1;ENST00000371531.1;ENST00000224356.4	1stExon;5'UTR;TSS200	chr10:94833185-94835115	3
35409	cg00999152	CYP26B1	2	2.99805e-05	1	70.6112	75.8056	-5.1944	Body	rs543828012;rs562110546;rs577204552;rs545003619	1;2;7;8	0.000200;0.000200;0.002995;0.001398	cg00999152	cg00999152	35630541	CTTCCATCTACCCCACTCCTAACTAAAAACAATTACCACAACCTAAAAAC			II			CGAGGCTTCATTCTGAAGCCTACAGCCCCTTCCAGCCACTCCCCAGAACTCCTCTCCCGC[CG]CCCCCAGGCTGTGGTAACTGCTTCCAGCTAGGAGTGGGGCAGATGGAAGAGAGGACTTTG	37	72369887	CGCCCCCAGGCTGTGGTAACTGCTTCCAGCTAGGAGTGGGGCAGATGGAA	F	NM_019885	Body	chr2:72370296-72370682	N_Shore				TRUE				CYP26B1	ENST00000412253.1	5'UTR	CYP26B1	ENST00000412253.1	5'UTR	chr2:72369865-72371035	3
68242	cg01959421	CYP26B1	2	0.390361	1	81.1569	80.0947	1.06216	Body	rs540244236;rs144432204;rs528864917;rs550487694	0;33;37;38	0.000799;0.001597;0.000200;0.000200	cg01959421	cg01959421	26746206	TATCCATAATTATCCTAAAAAAAATAACTCATCTACTAAACCCAAAACCC			II			ACCGGATAAAGAGGTGTGCATGGCACACAGCAGCCCCCACCTTGGCCACAGTGAGTTCAC[CG]GGCCTTGGGTTCAGCAGATGAGCCATTCTCTCCAGGACAATCATGGATATTTAGAAACAG	37	72368797	CGGGCCTTGGGTTCAGCAGATGAGCCATTCTCTCCAGGACAATCATGGAT	F	NM_019885	Body	chr2:72370296-72370682	N_Shore								CYP26B1	ENST00000412253.1	5'UTR	CYP26B1	ENST00000412253.1	5'UTR	chr2:72368745-72369395	3
128392	cg03717555	CYP26B1	2	0.00382618	1	7.30374	5.14577	2.15797	Body				cg03717555	cg03717555	38671913	AATACCAAAAACCATAAAAACCTCAAAAAAACAAAAACAAAAACATCCCA	0095724317	AATACCGAAAACCGTAAAAACCTCAAAAAAACGAAAACAAAAACGTCCCG	I	C	Grn	CGGCCGGGCGCGGGTACCGGAAACCGTGGAGACCTCAGAGGGGCGGGGGCAAGGGCGTCC[CG]CTCACCTTTGACGTCGGCACTAGTTACCCCACCCCACGTTAACCCTTCTCCTGCCGGGGC	37	72372167	CGGGACGCCCTTGCCCCCGCCCCTCTGAGGTCTCCACGGTTTCCGGTACC	R	NM_019885	Body	chr2:72371121-72375004	Island	high-CpG:72225601-72225676				2:72223562-72226253	2:72372006-72372780	Unclassified_Cell_type_specific				CYP26B1	ENST00000461519.1	TSS1500	chr2:72371045-72372815	3
157599	cg04586286	CYP26B1	2	0.000253303	1	73.7358	78.0806	-4.34477	Body	rs376643612;rs539063237	43;5	0.001198;0.000200	cg04586286	cg04586286	64699555	ACTAAAACRAATAAATCTTAAATTAAACTATAACRCTCAACATAACCTCC			II			GCCTGGGCTGGGCTGAGGCGGGTGGGTCTTGGGTTAGACTGTGGCGCTCAGCATGGCCTC[CG]TCTCCGGCAGGATCTCGTTCTGGTTGGAGTCCAGGCCAAAGAACTTGACGCTGAGGCCAT	37	72359383	CGGAGGCCATGCTGAGCGCCACAGTCTAACCCAAGACCCACCCGCCTCAG	R	NM_019885	Body							2:72212875-72213179									chr2:72358925-72359435	3
167569	cg04884908	CYP26B1	2	1	1	6.9885	5.44462	1.54388	1stExon	rs544776719;rs199868322;rs530591207	28;25;17	0.000200;0.000200;0.000200	cg04884908	cg04884908	96770831	AACRAAAAACCCATAAATCCCTTAAAAATAAACAACTTACAACTCTTATC			II			TCTCTCCGATGAGCGGGAAGCCCATGGATCCCTTGGGGATGGGCAGCTTGCAGCTCTTGT[CG]CGAGTGGCGGCCCAGCGCAGCTGCCACAGCTGCTGCGACACGGCCAGCAGCAGCGTCACG	37	72374840	GCGGGAAGCCCATGGATCCCTTGGGGATGGGCAGCTTGCAGCTCTTGTCG	R	NM_019885	1stExon	chr2:72371121-72375004	Island	high-CpG:72228111-72228471				2:72226458-72228895	2:72374391-72375123	Unclassified_Cell_type_specific	CYP26B1;CYP26B1	ENST00000546307.1;ENST00000001146.2	1stExon;1stExon	CYP26B1;CYP26B1;CYP26B1	ENST00000546307.1;ENST00000474509.1;ENST00000001146.2	1stExon;1stExon;1stExon	chr2:72373740-72375135	3
169502	cg04940582	CYP26B1	2	1	1	59.3464	56.2591	3.0873	3'UTR	rs575381062	11	0.000200	cg04940582	cg04940582	2668180	TATAATTAATCCCTCCTTTCAACTCTCTAATAAAATACCCRTATCTATAC			II			GGGATGATAAGTAAGAAACATCACCCATCTAATGCTAGCTGTATGAAACACACACGCACA[CG]CACAGACACGGGCATCTCACTAGAGAGCTGAAAGGAGGGACCAATTACAACACAGGGATC	37	72356976	CGCACAGACACGGGCATCTCACTAGAGAGCTGAAAGGAGGGACCAATTAC	F	NM_019885	3'UTR						TRUE				CYP26B1;CYP26B1	ENST00000001146.2;ENST00000412253.1	3'UTR;3'UTR	CYP26B1;CYP26B1	ENST00000001146.2;ENST00000412253.1	3'UTR;3'UTR	chr2:72356900-72357215	3
179285	cg05227078	CYP26B1	2	0.402585	1	20.878	19.6924	1.18556	Body	rs559589614;rs530150605	18;1	0.000200;0.000200	cg05227078	cg05227078	10629143	CACTTTCCTTTTTTCCACAAAAAACTACTTCCAACTAAATATACACACAC			II			GTCCCCCTCCTCACTTTCCTTTTTTCCACAGAAAACTACTTCCAGCTAAATGTGCACACA[CG]CCAGTACAGCCGAAAAGTGACTCTGCAGAACCCGGAGCCCTAATCACTTTTCCACATGCG	37	72372426	ACTTTCCTTTTTTCCACAGAAAACTACTTCCAGCTAAATGTGCACACACG	R	NM_019885	Body	chr2:72371121-72375004	Island					2:72223562-72226253	2:72372006-72372780	Unclassified_Cell_type_specific				CYP26B1	ENST00000461519.1	TSS1500	chr2:72371045-72372815	3
185733	cg05414442	CYP26B1	2	0.0451006	1	33.626	30.7007	2.92528	3'UTR	rs569064850;rs10178600;rs557688310;rs572737916	34;16;15;9	0.000200;0.018371;0.001997;0.001797	cg05414442	cg05414442	99717896	ATCCAAAAACCACACAAAACCCTACAATCAACTCCAAAACAAAACTACCA	0021764272	ATCCGAAAACCACACAAAACCCTACAATCAACTCCGAAACAAAACTACCG	I	C	Grn	CTTCCCGCAGCTGTCCGGAGACCACACAGGGCCCTGCAATCAGCTCCGAGGCAGAACTGC[CG]CTGCGCTCACCTCCCCCACGCTTTCGCCTCTTCCCCACCCCTGAGCTGGGCTAAGCAGAC	37	72358024	CGGCAGTTCTGCCTCGGAGCTGATTGCAGGGCCCTGTGTGGTCTCCGGAC	R	NM_019885	3'UTR							2:72211435-72211553			CYP26B1;CYP26B1	ENST00000001146.2;ENST00000412253.1	3'UTR;3'UTR	CYP26B1;CYP26B1	ENST00000001146.2;ENST00000412253.1	3'UTR;3'UTR	chr2:72357745-72358115	3
206574	cg06049781	CYP26B1	2	0.179981	1	15.5496	14.0288	1.52089	Body	rs531021028;rs552308713	18;3	0.001797;0.003395	cg06049781	cg06049781	91701898	TACCCRAAAACAACAACTACAAATAAAAATTAAAATTTCCTCCRCTCTCC			II			TAAGCGGTCGGTGCCCGGAGGCAGCAACTACAGATGGGGGTTGGAGTTTCCTCCGCTCTC[CG]GTGTGGCCCGCGCAGGGACCCGGCGGCCCTCGGAGGACTCTGCAGGGCGGGGTCACGGGC	37	72371838	GCCCGGAGGCAGCAACTACAGATGGGGGTTGGAGTTTCCTCCGCTCTCCG	R	NM_019885	Body	chr2:72371121-72375004	Island					2:72223562-72226253						CYP26B1	ENST00000461519.1	TSS1500	chr2:72371045-72372815	3
209003	cg06122697	CYP26B1	2	0.000471901	1	72.6818	76.9453	-4.26349	Body	rs548867417	1	0.000200	cg06122697	cg06122697	87770439	AAAACTAAACAAAATATAAATAACCCATCTAAACTTAAACTAACCCAAAC			II			CTGTTTGGGGCCGCTCCTGCTACAAAGGGACAGCTGAGAGGTAGAAGGACGATAGGAGGT[CG]CCTGGGTCAGCCCAAGCCCAGATGGGTCATTCACACCTTGCCCAGTTTTGGGGGTCCGAG	37	72363781	CGCCTGGGTCAGCCCAAGCCCAGATGGGTCATTCACACCTTGCCCAGTTT	F	NM_019885	Body						TRUE		2:72363750-72365364	Unclassified	CYP26B1	ENST00000412253.1	5'UTR	CYP26B1	ENST00000412253.1	5'UTR			chr2:72356904-72378237	6
244025	cg07163401	CYP26B1	2	0.431046	1	4.29891	4.95853	-0.659626	TSS1500				cg07163401	cg07163401	83804976	AACTAAATTTAATCCTACAACAACTACAAATAAATCCCAAACAAACTACA	0064605271	AACTAAATTTAATCCTACGACGACTACAAATAAATCCCGAACGAACTACG	I	A	Red	CGGAGCTGGAGAGCGCAGCCCGGCCTCCCGCCCCGCCCCGGCCGCCCGCCGCCCGCCGCC[CG]CAGCCCGCCCGGGACCCACTTGTAGCCGCCGCAGGATCAAACTCAGTTCACCTCTCGCCT	37	72376239	AACTGAGTTTGATCCTGCGGCGGCTACAAGTGGGTCCCGGGCGGGCTGCG	F	NM_019885	TSS1500	chr2:72376055-72377175	Island	high-CpG:72229718-72229757				2:72229050-72231128			CYP26B1;CYP26B1	ENST00000546307.1;ENST00000001146.2	TSS1500;TSS1500	CYP26B1;CYP26B1;CYP26B1	ENST00000546307.1;ENST00000474509.1;ENST00000001146.2	TSS1500;TSS1500;TSS1500	chr2:72375145-72376615	3
281257	cg08286738	CYP26B1	2	0.0498426	1	15.4252	17.6935	-2.26827	Body				cg08286738	cg08286738	35658926	AAATAAAAAAACTTAAATTTCCTCCTCCCTAACTTCTATACAAATTAAAC			II			CCGGGTTGGAGGGATGGGGAGGCTTAGGTTTCCTCCTCCCTAACTTCTGTGCAGGTTGGA[CG]CTGACCCCCAGGGGCTCTTGTGGGATTCGGAGAAAAGGTCATGGGGACCTGAGGGGGGGC	37	72373238	GATGGGGAGGCTTAGGTTTCCTCCTCCCTAACTTCTGTGCAGGTTGGACG	R	NM_019885	Body	chr2:72371121-72375004	Island					2:72226458-72228895									chr2:72372825-72373735	3
292691	cg08641090	CYP26B1	2	0.0106163	1	44.6002	48.6789	-4.07867	TSS200	rs529064996	17	0.000399	cg08641090	cg08641090	92655841	RCCTCRTATTTCCTCTCTTCTTTTAAACAATTTTTTTCCTCCCTCTCTCC			II			CAGCCGAAACAGAGAAGGAGGAAGGGGCCAAGGGAAAGGGAGTGGAGGCTGCGAGGGGAG[CG]GAGAGAGGGAGGAAAAAAATTGCCTAAAAGAAGAGAGGAAACACGAGGCGACTGGGGTGC	37	72375141	CCTCGTGTTTCCTCTCTTCTTTTAGGCAATTTTTTTCCTCCCTCTCTCCG	F	NM_019885	TSS200	chr2:72376055-72377175	N_Shore					2:72226458-72228895			CYP26B1;CYP26B1;CYP26B1	ENST00000001146.2;ENST00000546307.1;ENST00000001146.2	1stExon;TSS200;5'UTR	CYP26B1;CYP26B1;CYP26B1;CYP26B1	ENST00000001146.2;ENST00000546307.1;ENST00000001146.2;ENST00000474509.1	1stExon;TSS200;5'UTR;TSS200			chr2:72356904-72378237	6	chr2:72369893-72378477	6
336415	cg09984469	CYP26B1	2	0.179609	1	7.76942	6.61707	1.15236	Body				cg09984469	cg09984469	73624176	ACACAAATACCAAAAACCATAAAAACCTCAAAAAAACAAAAACAAAAACA	0098703321	ACGCGAATACCGAAAACCGTAAAAACCTCAAAAAAACGAAAACAAAAACG	I	T	Red	GGAGCCGGCCGGGCGCGGGTACCGGAAACCGTGGAGACCTCAGAGGGGCGGGGGCAAGGG[CG]TCCCGCTCACCTTTGACGTCGGCACTAGTTACCCCACCCCACGTTAACCCTTCTCCTGCC	37	72372162	CGCCCTTGCCCCCGCCCCTCTGAGGTCTCCACGGTTTCCGGTACCCGCGC	R	NM_019885	Body	chr2:72371121-72375004	Island	high-CpG:72225601-72225676				2:72223562-72226253	2:72372006-72372780	Unclassified_Cell_type_specific				CYP26B1	ENST00000461519.1	TSS1500	chr2:72371045-72372815	3
365463	cg10883901	CYP26B1	2	0.00402199	1	16.2737	19.6085	-3.33475	Body	rs192805540;rs569987487;rs537377399	43;21;20	0.000200;0.000200;0.000200	cg10883901	cg10883901	34724877	ATTTTTCTTTTCTTTCAACACAAAAATTAAATTATAAATTTTCCRAAATC			II			TCTTTTCCTCTGTTTTTCTTTTCTTTCAACACAAAAGTTGGGTTGTGAATTTTCCGAGGT[CG]CCGCCGCCTCGCCCCCACCCCCCGCCTCTGATCTGCCTAACTATAATTAAAGTGCGTTTT	37	72372819	TTTTTCTTTTCTTTCAACACAAAAGTTGGGTTGTGAATTTTCCGAGGTCG	R	NM_019885	Body	chr2:72371121-72375004	Island					2:72226321-72226352						CYP26B1	ENST00000461519.1	TSS1500			chr2:72356904-72378237	6	chr2:72369893-72378477	6
463361	cg13948082	CYP26B1	2	0.0293022	1	18.5017	21.2009	-2.69918	Body				cg13948082	cg13948082	40763562	AACTAATAACAACTTAAATTACCRATTTAAAACTATATTCCTACRACRCC			II			CACAAAACAGACACACTCGCGCGGACCGCGGACCAGGGACACTGTACCTGGCGCTGCCGA[CG]GCGCCGCAGGAACACAGTTTTAAATCGGCAATTCAAGCTGCCACCAGCCCCCTCCTCTCC	37	72374258	CGGCGCCGCAGGAACACAGTTTTAAATCGGCAATTCAAGCTGCCACCAGC	F	NM_019885	Body	chr2:72371121-72375004	Island			CDMR		2:72226458-72228895									chr2:72373740-72375135	3
488370	cg14657116	CYP26B1	2	0.00106513	1	84.7799	87.6433	-2.86338	Body	rs79138418;rs148075682;rs115576978;rs200414575;rs368475843;rs61751056	31;19;18;16;2;1	0.000399;0.000399;0.000399;0.000200;0.000200;0.005990	cg14657116	cg14657116	37808856	TTAACACTAAAACCATCCACAAAATACAAAACAAAAACCAAAATAATACA	0061643871	TTAACGCTAAAACCATCCACGAAATACAAAACGAAAACCAAAATAATACG	I	A	Red	AGGCCAAAGAACTTGACGCTGAGGCCATCCACGGGGTGCAGGACGGGGACCAAGGTGATG[CG]GGGGAAGGTCCGTGTGGCCAGCTCAAAGCGGCTGGTGCTAGCCAGCTCCACCGCCAGCAC	37	72359477	TTGACGCTGAGGCCATCCACGGGGTGCAGGACGGGGACCAAGGTGATGCG	R	NM_019885	Body							2:72212875-72213179									chr2:72359445-72359595	3
497096	cg14932468	CYP26B1	2	0.168994	1	33.2439	35.4641	-2.22016	Body				cg14932468	cg14932468	92670116	AATAATAAAAAAATTAACCTAAAATTCACCTCATCAAATACCAAACAATC			II			GCAGAGGCGCTCCGCTCCCCCACCCCAAGAAGAAAACCGGTGTGTATCACATTGCAAAAG[CG]ATTGTCTGGCACTTGATGAGGTGAACTCCAGGTTAATCTCCCCATTACCTACCTGGGTCT	37	72373914	GTAATGGGGAGATTAACCTGGAGTTCACCTCATCAAGTGCCAGACAATCG	F	NM_019885	Body	chr2:72371121-72375004	Island			CDMR		2:72226458-72228895									chr2:72373740-72375135	3
500791	cg15052330	CYP26B1	2	0.0576494	1	87.8268	89.3897	-1.5629	Body	rs2286964;rs541205721;rs567941619	45;16;15	0.000899;0.000200;0.000599	cg15052330	cg15052330	23747524	AATAAACRTAAACAAACRCATAACCTCCTTAATAACRCAATCCAAATAAC			II			TAGCCGCCGGAAATGGGCGTGAACAGGCGCATGACCTCCTTGATGACGCAGTCCAGGTAG[CG]CAGCCCACTGAGCGTGTCCAGGCGCAGTGTGCCCTCGCAGGGGCAGCCGCCACTGTGCAG	37	72360243	ATGGGCGTGAACAGGCGCATGACCTCCTTGATGACGCAGTCCAGGTAGCG	R	NM_019885	Body							2:72213688-72213776									chr2:72360085-72360295	3
504294	cg15160709	CYP26B1	2	0.501551	1	34.5765	33.3628	1.21367	3'UTR	rs150765484	0	0.006589	cg15160709	cg15160709	85674410	AATCTCCAAACAACTACAAAAAAACTACCACAACTAAAACTAAAAAAACA	0077783932	AATCTCCGAACAACTACGAAAAAACTACCGCAACTAAAACTAAAAAAACG	I	A	Red	CACCCAGTCATCCCGACTGGCCAGTTTTCAACCCAATCCCCCTGACAAACCGCACGTAGC[CG]CCTCTTCAGCTTCAGCTGCGGCAGCCTTCCCGCAGCTGTCCGGAGACCACACAGGGCCCT	37	72357937	CGCCTCTTCAGCTTCAGCTGCGGCAGCCTTCCCGCAGCTGTCCGGAGACC	F	NM_019885	3'UTR							2:72211435-72211553			CYP26B1;CYP26B1	ENST00000001146.2;ENST00000412253.1	3'UTR;3'UTR	CYP26B1;CYP26B1	ENST00000001146.2;ENST00000412253.1	3'UTR;3'UTR	chr2:72357745-72358115	3
511130	cg15392489	CYP26B1	2	1	1	10.1278	12.0917	-1.96388	TSS1500				cg15392489	cg15392489	99711262	AAAACAAATAAAAAAACCAAAACCTAAAAATCCCTAAACTACCCAAAACA	0056681950	AAAACGAATAAAAAAACCGAAACCTAAAAATCCCTAAACTACCCGAAACG	I	A	Red	AGCTCCCTGGCTGAGGCGAGTGGAGAGGCCGGAGCCTAAAAGTCCCTGGGCTGCCCGGGG[CG]GCGCGCTCGAGCCCCAGAGCCGCCGCAGCACCCCCGAGGCAGGAGCGGCGGGCGAGGCGG	37	72375612	CGCCCCGGGCAGCCCAGGGACTTTTAGGCTCCGGCCTCTCCACTCGCCTC	R	NM_019885	TSS1500	chr2:72376055-72377175	N_Shore					2:72229050-72231128			CYP26B1;CYP26B1	ENST00000546307.1;ENST00000001146.2	TSS1500;TSS1500	CYP26B1;CYP26B1;CYP26B1	ENST00000546307.1;ENST00000474509.1;ENST00000001146.2	TSS1500;TSS1500;TSS1500	chr2:72375145-72376615	3
524486	cg15821816	CYP26B1	2	0.612142	1	84.8451	85.4617	-0.61656	Body	rs553489703	48	0.001398	cg15821816	cg15821816	42767245	CCCATCTTAAAAACCCTATACTCCTAAAATCTATATTAAAATAAAAAAAC			II			TCCCCGGGACCCCACAACCGTGGGTCCTCCTGACACCGTCCTCCTGCTGAGGCACCTCCT[CG]CTTCTCCATCCCAACACAGACCCCAGGAGCACAGGGTTTCCAAGATGGGGCCAAAGGTCA	37	72367806	CGCTTCTCCATCCCAACACAGACCCCAGGAGCACAGGGTTTCCAAGATGG	F	NM_019885	Body	chr2:72370296-72370682	N_Shelf						2:72367699-72367993	Unclassified_Cell_type_specific	CYP26B1	ENST00000412253.1	5'UTR	CYP26B1	ENST00000412253.1	5'UTR	chr2:72367725-72368635	3
594801	cg18079845	CYP26B1	2	0.000522697	1	91.4389	93.6172	-2.17831	Body	rs2286965;rs188235033;rs141249406;rs139076534	29;28;22;1	0.002496;0.000200;0.000221;0.000399	cg18079845	cg18079845	20646985	AACCCAACCTCACATCAAACTCAAAAATCTACAACACAATACAATAACCA	0008690831	AACCCAACCTCACATCAAACTCGAAAATCTACAACACAATACGATAACCG	I	C	Grn	CCCGGTGCCACGGGCCCAGCCTCACATCAAGCTCGAAGGTCTGCAGCACAGTGCGGTAGC[CG]CCGGAAATGGGCGTGAACAGGCGCATGACCTCCTTGATGACGCAGTCCAGGTAGCGCAGC	37	72360187	GGCCCAGCCTCACATCAAGCTCGAAGGTCTGCAGCACAGTGCGGTAGCCG	R	NM_019885	Body							2:72213688-72213776									chr2:72360085-72360295	3
636984	cg19599251	CYP26B1	2	0.934786	1	98.346	98.4329	-0.08694	Body	rs139076534;rs559122650;rs2286964;rs541205721;rs567941619	43;40;31;2;1	0.000399;0.000200;0.000899;0.000200;0.000599	cg19599251	cg19599251	63711596	AATAACCACCAAAAATAAACATAAACAAACACATAACCTCCTTAATAACA	0084777463	GATAACCGCCGAAAATAAACGTAAACAAACGCATAACCTCCTTAATAACG	I	C	Grn	GCAGCACAGTGCGGTAGCCGCCGGAAATGGGCGTGAACAGGCGCATGACCTCCTTGATGA[CG]CAGTCCAGGTAGCGCAGCCCACTGAGCGTGTCCAGGCGCAGTGTGCCCTCGCAGGGGCAG	37	72360229	GGTAGCCGCCGGAAATGGGCGTGAACAGGCGCATGACCTCCTTGATGACG	R	NM_019885	Body							2:72213688-72213776									chr2:72360085-72360295	3
651130	cg20097440	CYP26B1	2	0.0824956	1	5.56895	4.2892	1.27975	TSS200				cg20097440	cg20097440	96709899	AAATAACCAACACCAACACCAAATCCAAACCCTCAAAAAACATATTAACA	0084702943	AAATAACCAACGCCGACACCAAATCCAAACCCTCAAAAAACATATTAACG	I	A	Red	GGCACGCGGCGAGGGTGGCCAGCGCCGACACCAGATCCAAGCCCTCAAAGAGCATGTTGG[CG]GCCGCTCGGGGGATTGGCTGTGCCGGCCGCGGCGGGGGAGGGGAGGGCCCGACGGGAGGG	37	72374969	GGGTGGCCAGCGCCGACACCAGATCCAAGCCCTCAAAGAGCATGTTGGCG	R	NM_019885	TSS200	chr2:72371121-72375004	Island			DMR		2:72226458-72228895	2:72374391-72375123	Unclassified_Cell_type_specific	CYP26B1;CYP26B1;CYP26B1	ENST00000001146.2;ENST00000546307.1;ENST00000001146.2	1stExon;TSS200;5'UTR	CYP26B1;CYP26B1;CYP26B1;CYP26B1;CYP26B1	ENST00000474509.1;ENST00000001146.2;ENST00000474509.1;ENST00000546307.1;ENST00000001146.2	1stExon;1stExon;5'UTR;TSS200;5'UTR	chr2:72373740-72375135	3
717198	cg22540115	CYP26B1	2	0.655808	1	42.3421	43.2944	-0.95228	Body	rs371004140;rs546146301	9;36	0.007788;0.000200	cg22540115	cg22540115	1673235	CTAAACCCTACTTCRCAATTCTTATACACRCTATAAAAAATAAAACCTAC			II			CAACCCGGGGTACAGTCACCTGCCCCCTCTCCCCACCAAACACACTCACACAGACGAGCA[CG]CAGGTTTTATTTTTCATAGCGTGCACAAGAACTGCGAAGTAGGGCCTAGAGGATAATAAA	37	72371477	CGCAGGTTTTATTTTTCATAGCGTGCACAAGAACTGCGAAGTAGGGCCTA	F	NM_019885	Body	chr2:72371121-72375004	Island			CDMR		2:72223562-72226253			CYP26B1	ENST00000412253.1	TSS1500	CYP26B1;CYP26B1	ENST00000412253.1;ENST00000461519.1	TSS1500;1stExon	chr2:72371045-72372815	3
725912	cg22856324	CYP26B1	2	0.00485522	1	66.3801	70.2792	-3.89904	Body				cg22856324	cg22856324	63704226	CAACATATTCAAAACACATTTATTAAAACAACCACTAATACACATAACCA	0068758553	CAACGTATTCAAAACGCATTTATTAAAACGACCGCTAATACGCGTAACCG	I	A	Red	GCCACTCGGTGCTCACGAGGTGGTGCTCGCCCATGAGGATCTTGCGCACGTTCTCCGCGC[CG]GTCACGCGTATCAGCGGCCGCCCCAACAAATGCGTCTTGAACACGTTGCCATACTTCTCC	37	72371255	CAACGTGTTCAAGACGCATTTGTTGGGGCGGCCGCTGATACGCGTGACCG	F	NM_019885	Body	chr2:72371121-72375004	Island	high-CpG:72224710-72224795		CDMR		2:72223562-72226253			CYP26B1	ENST00000412253.1	TSS1500	CYP26B1;CYP26B1	ENST00000412253.1;ENST00000461519.1	TSS1500;1stExon	chr2:72371045-72372815	3
729372	cg22979783	CYP26B1	2	0.418475	1	54.3268	55.8152	-1.4884	Body	rs199556241	49	0.000399	cg22979783	cg22979783	41678567	ATATAACAACATATTCAAAACACATTTATTAAAACAACCACTAATACACA	0028768243	ATATAACAACGTATTCAAAACGCATTTATTAAAACGACCGCTAATACGCG	I	T	Red	CGGTGCTCACGAGGTGGTGCTCGCCCATGAGGATCTTGCGCACGTTCTCCGCGCCGGTCA[CG]CGTATCAGCGGCCGCCCCAACAAATGCGTCTTGAACACGTTGCCATACTTCTCCCTCCGC	37	72371261	CGCGTATCAGCGGCCGCCCCAACAAATGCGTCTTGAACACGTTGCCATAC	F	NM_019885	Body	chr2:72371121-72375004	Island	high-CpG:72224710-72224795		CDMR		2:72223562-72226253			CYP26B1	ENST00000412253.1	TSS1500	CYP26B1;CYP26B1	ENST00000412253.1;ENST00000461519.1	TSS1500;1stExon	chr2:72371045-72372815	3
794848	cg25297992	CYP26B1	2	0.330001	1	4.09352	4.86961	-0.77609	TSS1500				cg25297992	cg25297992	10689526	AAATTTAATCCTACAACAACTACAAATAAATCCCAAACAAACTACAAACA	0068642274	AAATTTAATCCTACGACGACTACAAATAAATCCCGAACGAACTACGAACG	I	A	Red	CGGCCGGAGCTGGAGAGCGCAGCCCGGCCTCCCGCCCCGCCCCGGCCGCCCGCCGCCCGC[CG]CCCGCAGCCCGCCCGGGACCCACTTGTAGCCGCCGCAGGATCAAACTCAGTTCACCTCTC	37	72376235	GAGTTTGATCCTGCGGCGGCTACAAGTGGGTCCCGGGCGGGCTGCGGGCG	F	NM_019885	TSS1500	chr2:72376055-72377175	Island	high-CpG:72229718-72229757				2:72229050-72231128			CYP26B1;CYP26B1	ENST00000546307.1;ENST00000001146.2	TSS1500;TSS1500	CYP26B1;CYP26B1;CYP26B1	ENST00000546307.1;ENST00000474509.1;ENST00000001146.2	TSS1500;TSS1500;TSS1500	chr2:72375145-72376615	3
98740	cg02849536	CYP26B1;CYP26B1	2	0.0620091	1	14.5691	16.6847	-2.11556	TSS1500;TSS1500	rs188161121;rs144667369	4;31	0.001198;0.001198	cg02849536	cg02849536	25670188	TTCCAAATATAATAATAACAAAAAAAACAAACCCACCAACTTAACTCACA	0091766553	TTCCGAATATAATAATAACGAAAAAAACAAACCCACCAACTTAACTCACG	I	A	Red	TTGTTTGTTTGTTCCTTTATAGCGGGCTTAGGGGCTGCTCAAGGGGTGGTGAGATGAAGC[CG]TGAGTCAAGCTGGTGGGTTTGCTCTCCCCGCTACCATCACACTCGGAAAACTTTGGAAAA	37	72375279	TTCCGAGTGTGATGGTAGCGGGGAGAGCAAACCCACCAGCTTGACTCACG	F	NM_001277742;NM_019885	TSS1500;TSS1500	chr2:72371121-72375004	S_Shore					2:72226458-72228895			CYP26B1;CYP26B1	ENST00000546307.1;ENST00000001146.2	TSS1500;TSS200	CYP26B1;CYP26B1;CYP26B1	ENST00000546307.1;ENST00000001146.2;ENST00000474509.1	TSS1500;TSS200;TSS1500	chr2:72375145-72376615	3
452559	cg13637213	CYP26B1;CYP26B1	2	0.814399	1	5.2073	5.49651	-0.289207	TSS200;TSS200				cg13637213	cg13637213	35663218	AAAAAACATATTAACAACCACTCAAAAAATTAACTATACCAACCACAACA	0078807392	AAAAAACATATTAACGACCGCTCGAAAAATTAACTATACCGACCGCGACG	I	A	Red	ATCCAAGCCCTCAAAGAGCATGTTGGCGGCCGCTCGGGGGATTGGCTGTGCCGGCCGCGG[CG]GGGGAGGGGAGGGCCCGACGGGAGGGGACCGGAGCGGCGGGGGAGGGGAGGCTGCGGCCG	37	72375003	CGCCGCGGCCGGCACAGCCAATCCCCCGAGCGGCCGCCAACATGCTCTTT	R	NM_001277742;NM_019885	TSS200;TSS200	chr2:72371121-72375004	Island					2:72226458-72228895	2:72374391-72375123	Unclassified_Cell_type_specific	CYP26B1;CYP26B1;CYP26B1	ENST00000001146.2;ENST00000546307.1;ENST00000001146.2	1stExon;TSS200;5'UTR	CYP26B1;CYP26B1;CYP26B1;CYP26B1	ENST00000001146.2;ENST00000546307.1;ENST00000001146.2;ENST00000474509.1	1stExon;TSS200;5'UTR;TSS200	chr2:72373740-72375135	3
541799	cg16364095	CYP26B1;CYP26B1	2	0.176247	1	28.9318	31.0253	-2.0935	TSS1500;TSS1500	rs183732041;rs188161121;rs144667369	33;28;1	0.000399;0.001198;0.001198	cg16364095	cg16364095	82617341	AAAAATAATAAAATAAAACCRTAAATCAAACTAATAAATTTACTCTCCCC			II			GGGGCTGCTCAAGGGGTGGTGAGATGAAGCCGTGAGTCAAGCTGGTGGGTTTGCTCTCCC[CG]CTACCATCACACTCGGAAAACTTTGGAAAACTTTGTCCAGAGGGAGCCTCTCTCTCGTAA	37	72375309	CGGGGAGAGCAAACCCACCAGCTTGACTCACGGCTTCATCTCACCACCCC	R	NM_001277742;NM_019885	TSS1500;TSS1500	chr2:72371121-72375004	S_Shore					2:72226458-72228895			CYP26B1;CYP26B1	ENST00000546307.1;ENST00000001146.2	TSS1500;TSS200	CYP26B1;CYP26B1;CYP26B1	ENST00000546307.1;ENST00000001146.2;ENST00000474509.1	TSS1500;TSS200;TSS1500	chr2:72375145-72376615	3
572218	cg17318467	CYP26B1;CYP26B1	2	1	1	1.71623	1.64241	0.073824	TSS200;TSS200				cg17318467	cg17318467	3759918	CCCTCAAAAAACATATTAACAACCACTCAAAAAATTAACTATACCAACCA	0017617153	CCCTCAAAAAACATATTAACGACCGCTCGAAAAATTAACTATACCGACCG	I	C	Grn	ACCAGATCCAAGCCCTCAAAGAGCATGTTGGCGGCCGCTCGGGGGATTGGCTGTGCCGGC[CG]CGGCGGGGGAGGGGAGGGCCCGACGGGAGGGGACCGGAGCGGCGGGGGAGGGGAGGCTGC	37	72374998	CCCTCAAAGAGCATGTTGGCGGCCGCTCGGGGGATTGGCTGTGCCGGCCG	R	NM_001277742;NM_019885	TSS200;TSS200	chr2:72371121-72375004	Island					2:72226458-72228895	2:72374391-72375123	Unclassified_Cell_type_specific	CYP26B1;CYP26B1;CYP26B1	ENST00000001146.2;ENST00000546307.1;ENST00000001146.2	1stExon;TSS200;5'UTR	CYP26B1;CYP26B1;CYP26B1;CYP26B1	ENST00000001146.2;ENST00000546307.1;ENST00000001146.2;ENST00000474509.1	1stExon;TSS200;5'UTR;TSS200	chr2:72373740-72375135	3
805219	cg25662807	CYP26B1;CYP26B1	2	0.110801	1	20.2296	18.2602	1.96939	TSS1500;TSS1500	rs115075637	1	0.004593	cg25662807	cg25662807	57639874	TCACACTCRAAAAACTTTAAAAAACTTTATCCAAAAAAAACCTCTCTCTC			II			CCCCGCTACCATCACACTCGGAAAACTTTGGAAAACTTTGTCCAGAGGGAGCCTCTCTCT[CG]TAAGCCCCTTCCCCTGCTCGGAAAAAAAGAAGGGGGCAGAGAGCTAGCAGAGAGAAAGTG	37	72375366	CGAGAGAGAGGCTCCCTCTGGACAAAGTTTTCCAAAGTTTTCCGAGTGTG	R	NM_001277742;NM_019885	TSS1500;TSS1500	chr2:72371121-72375004	S_Shore					2:72226458-72228895			CYP26B1;CYP26B1	ENST00000546307.1;ENST00000001146.2	TSS1500;TSS200	CYP26B1;CYP26B1;CYP26B1	ENST00000546307.1;ENST00000001146.2;ENST00000474509.1	TSS1500;TSS200;TSS1500	chr2:72375145-72376615	3
811675	cg25905184	CYP26B1;CYP26B1	2	1	1	14.0046	15.7894	-1.78481	Body;Body	rs72846408;rs567067201	20;36	0.000998;0.000200	cg25905184	cg25905184	19759271	AAAAAATAAACRCCRTCTAAAAAAACTACACRACAAAAAAAATTATCCCC			II			CCGCGCAGCCAGGAGGGGGGCTGGGCCGCGGGAACGCTGTCCCCCTCCCAGGCTGGAAGG[CG]GGGATAATTCCCCCTGCCGTGCAGCCCTTCTAGACGGCGTCTACCCCTTTAAGAAAAATC	37	72372588	CGGGGATAATTCCCCCTGCCGTGCAGCCCTTCTAGACGGCGTCTACCCCT	F	NM_001277742;NM_019885	Body;Body	chr2:72371121-72375004	Island		chr2:72372444-72372444			2:72223562-72226253	2:72372006-72372780	Unclassified_Cell_type_specific				CYP26B1	ENST00000461519.1	TSS1500	chr2:72371045-72372815	3
25506	cg00714725	CYP26C1	10	0.0220721	1	13.6126	11.3617	2.25088	Body	rs575370806;rs562665271	3;1	0.000399;0.000399	cg00714725	cg00714725	22700218	AATAAACTTAAAATTTAATCAACTTCAAAACCATACACACAATCACAACA	0039609579	AATAAACTTAAAATTTAATCGACTTCAAAACCGTACACACAATCGCGACG	I	A	Red	ACTTTCCCAAATGGTGGACTTGAGATTTAATCGACTTCAAAACCGTACACACAGTCGCGG[CG]GTAATAGCACTTCCCTGCCCCCTGGCTTTTCGCAATAGTAAATTTGGGTGCTTTTCATCT	37	94825576	CGCCGCGACTGTGTGTACGGTTTTGAAGTCGATTAAATCTCAAGTCCACC	R	NM_183374	Body	chr10:94825546-94826320	Island			DMR	TRUE	10:94815537-94816305									chr10:94824805-94826155	3
28149	cg00790395	CYP26C1	10	0.627359	1	20.7387	19.9544	0.78431	Body				cg00790395	cg00790395	21794899	CCTTAAACRAATCCRTTACCTTCAACTTCRATTTATAAAATTAAAACTAC			II			CTAGCGGGTGGCCTTGGGCGGGTCCGTTACCTTCAGCTTCGGTTTATAAAGTTAGGACTG[CG]CTAAAAGATTCTTTCATCTCCCATCTTCCGTGGCTGTGATAGCAGAAGCGCTGGAGACTC	37	94822172	CGCAGTCCTAACTTTATAAACCGAAGCTGAAGGTAACGGACCCGCCCAAG	R	NM_183374	Body	chr10:94820026-94823252	Island			DMR	TRUE	10:94811743-94813242	10:94822135-94822953	Unclassified_Cell_type_specific							chr10:94821425-94822895	3
49851	cg01416891	CYP26C1	10	1	1	37.889	38.0493	-0.16031	TSS200	rs530006924;rs1538648;rs373762201	51;34;25	0.000200;0.090555;0.004792	cg01416891	cg01416891	75752259	ACCRTCCRTCTATTTTTAAAACAAAATTCTAACCTAAACTTATAAATCTC			II			TGCAGTCTTTCACCGTCCGTCTGTTTTTAGAACAGAGTTCTGGCCTGAGCTTATAAATCT[CG]GGCTTTGCCCCCAAACCCCAGGCCTTTTGCGGACGGAACAGGTGAGCACTGCGCACTGCT	37	94820892	CCGTCCGTCTGTTTTTAGAACAGAGTTCTGGCCTGAGCTTATAAATCTCG	R	NM_183374	TSS200	chr10:94820026-94823252	Island					10:94809776-94811385	10:94820882-94821041	Unclassified_Cell_type_specific	RP11-348J12.2;CYP26C1	ENST00000444965.1;ENST00000285949.5	TSS1500;TSS200	RP11-348J12.2;CYP26C1	ENST00000444965.1;ENST00000285949.5	TSS1500;TSS200			chr10:94818930-94829534	6	chr10:94819567-94824643	6
83179	cg02394395	CYP26C1	10	0.172339	1	78.256	79.9047	-1.64863	Body				cg02394395	cg02394395	76719464	CTTTATTACACTACAACCATTATCAAACTATTCCACTAAAATTAACRACC			II			GCTGCAGGTGCCTTTGTTGCACTGCAGCCATTGTCAGGCTGTTCCACTGGGGTTGGCGGC[CG]CACCACCAGGTGGTGAAGAGCACTGGACTCCTGCCGGGAGTGCTAGCTGTAGGGACCTTG	37	94825257	CGGCCGCCAACCCCAGTGGAACAGCCTGACAATGGCTGCAGTGCAACAAA	R	NM_183374	Body	chr10:94825546-94826320	N_Shore				TRUE										chr10:94824805-94826155	3
85543	cg02466572	CYP26C1	10	0.343566	1	26.624	25.1783	1.44566	Body				cg02466572	cg02466572	17711258	TACAAAATTAAAAATCTCRTACCCTTCAACTTTTAACAACRATTCRAAAC			II			CCTGGCGAGACTGCAAGGTTAGGGATCTCGTACCCTTCAGCTTTTGGCAGCGGTTCGGAA[CG]GTCAATTCAATGAGAGCGGAGTTTTAGAATAAAAATACTCTTCTATCCGTGCAGCACCCC	37	94826319	GCAAGGTTAGGGATCTCGTACCCTTCAGCTTTTGGCAGCGGTTCGGAACG	R	NM_183374	Body	chr10:94825546-94826320	Island																chr10:94818930-94829534	6	chr10:94824856-94829162	6
97950	cg02825977	CYP26C1	10	1.68752e-06	1	10.6875	6.86108	3.82637	Body	rs569087860	31	0.000200	cg02825977	cg02825977	57609251	ACAACCATCACCAAAATTCAAAAAAAACTAATAACACAAAAACTAAAACA	0029694959	ACGACCATCGCCAAAATTCGAAAAAAACTAATAACGCAAAAACTAAAACG	I	C	Grn	CTGCAGCATCCGGCGGCCATCGCCAAGATTCGGGAGGAGCTGGTGGCGCAGGGGCTGGGG[CG]CGCGTGCGGCTGCGCGCCCGGGGCCGCTGGGGGCAGCGAGGGGCCCCCGCCCGACTGCGG	37	94825848	GCGGCCATCGCCAAGATTCGGGAGGAGCTGGTGGCGCAGGGGCTGGGGCG	R	NM_183374	Body	chr10:94825546-94826320	Island			DMR		10:94815537-94816305									chr10:94824805-94826155	3
111090	cg03208426	CYP26C1	10	1	1	19.4479	16.9444	2.50356	Body	rs527715975;rs547845516	0;12	0.000200;0.000399	cg03208426	cg03208426	74784935	TTCTCCCTCTTCCAAACRACCCAAACCTAAACTTCCTAACTTTTACTTTC			II			AGCTGGAGCCTGGATGGTTGGGAGGGACTGTGTGCATCAGAGCAGAACTGGGGGAAATGG[CG]AAAGCAAAAGCCAGGAAGTTTAGGTCTGGGCCGCTTGGAAGAGGGAGAAAGGACCGGAAC	37	94822337	TCTCCCTCTTCCAAGCGGCCCAGACCTAAACTTCCTGGCTTTTGCTTTCG	F	NM_183374	Body	chr10:94820026-94823252	Island			DMR	TRUE	10:94811743-94813242	10:94822135-94822953	Unclassified_Cell_type_specific							chr10:94821425-94822895	3
178090	cg05193369	CYP26C1	10	0.0276284	1	7.86991	6.1177	1.75221	Body				cg05193369	cg05193369	94783331	TACATCTTAAACACTATCCCATAACACTCTCAACAAAAACTATAAAAACA	0090631483	TACGTCTTAAACACTATCCCATAACGCTCTCGACGAAAACTATAAAAACG	I	C	Grn	GATCCCAGCCCAGGCCCAGAAGTTCCAGCTCTCCACCCTCCGCCTCGCCCGCAGGGCTCG[CG]CTTCCACAGTTCTCGCCGAGAGCGCTATGGGACAGTGTTCAAGACGCACCTGCTGGGCAG	37	94821773	TGCGTCTTGAACACTGTCCCATAGCGCTCTCGGCGAGAACTGTGGAAGCG	F	NM_183374	Body	chr10:94820026-94823252	Island			DMR		10:94811743-94813242	10:94821194-94821951	Unclassified_Cell_type_specific	CYP26C1	ENST00000285949.5	ExonBnd	CYP26C1	ENST00000285949.5	ExonBnd	chr10:94821425-94822895	3
179009	cg05219493	CYP26C1	10	0.836635	1	65.025	64.5027	0.52234	TSS200	rs568902872	12	0.000200	cg05219493	cg05219493	8729220	ACCTAAACTTATAAATCTCRAACTTTACCCCCAAACCCCAAACCTTTTAC			II			ACAGAGTTCTGGCCTGAGCTTATAAATCTCGGGCTTTGCCCCCAAACCCCAGGCCTTTTG[CG]GACGGAACAGGTGAGCACTGCGCACTGCTCGCGCCCCGGTTCTTGCGTCCCCTGCTCTCC	37	94820923	CCTGAGCTTATAAATCTCGGGCTTTGCCCCCAAACCCCAGGCCTTTTGCG	R	NM_183374	TSS200	chr10:94820026-94823252	Island					10:94809776-94811385	10:94820882-94821041	Unclassified_Cell_type_specific	RP11-348J12.2;CYP26C1	ENST00000444965.1;ENST00000285949.5	TSS1500;TSS200	RP11-348J12.2;CYP26C1	ENST00000444965.1;ENST00000285949.5	TSS1500;TSS200			chr10:94818930-94829534	6	chr10:94819567-94824643	6
233443	cg06857304	CYP26C1	10	0.245139	1	36.8456	34.9422	1.90337	Body				cg06857304	cg06857304	88738164	RAAACTACAAAATTAAAAATCTCRTACCCTTCAACTTTTAACAACRATTC			II			CAAAGCCTGGCGAGACTGCAAGGTTAGGGATCTCGTACCCTTCAGCTTTTGGCAGCGGTT[CG]GAACGGTCAATTCAATGAGAGCGGAGTTTTAGAATAAAAATACTCTTCTATCCGTGCAGC	37	94826314	AGACTGCAAGGTTAGGGATCTCGTACCCTTCAGCTTTTGGCAGCGGTTCG	R	NM_183374	Body	chr10:94825546-94826320	Island					10:94815537-94816305											chr10:94818930-94829534	6	chr10:94824856-94829162	6
245418	cg07204602	CYP26C1	10	0.049465	1	77.6402	75.2882	2.35207	TSS1500	rs557933605;rs577864619	21;23	0.000200;0.000200	cg07204602	cg07204602	45661567	TTACCCRACRACTCTTATCAATCTACATTATTACRTTTTAAACTTTATAC			II			GGTTGCACTGTAGGGACAAGAACGAGTGAGTCCTGAGGCATTTGGAACCCTTGAATGGGA[CG]CACAAAGCCCAAAACGCAACAATGTAGATTGACAAGAGTCGTCGGGCAAACTCGGGGGAG	37	94819786	CGCACAAAGCCCAAAACGCAACAATGTAGATTGACAAGAGTCGTCGGGCA	F	NM_183374	TSS1500	chr10:94820026-94823252	N_Shore			RDMR		10:94809776-94811385			RP11-348J12.2;CYP26C1	ENST00000444965.1;ENST00000285949.5	3'UTR;TSS1500	RP11-348J12.2;CYP26C1	ENST00000444965.1;ENST00000285949.5	3'UTR;TSS1500	chr10:94819465-94819815	3
246133	cg07225966	CYP26C1	10	0.107348	1	46.754	49.4444	-2.69031	TSS1500	rs571734576	33	0.000599	cg07225966	cg07225966	79621569	AACAACAACACACTCACAAAAAAACTCTAAATAAAAAATAACAAACACCA	0082618540	AACAACGACGCGCTCACGAAAAAACTCTAAATAAAAAATAACAAACGCCG	I	A	Red	CCCGCAGGCCCCGCCCGAGGACGCTCGCGGGGCGAGCCCCCAGCCCAGCTCGAGCCGCCC[CG]GCGCCTGCCACTCCCTACTCAGAGCCCCTCCGTGAGCGCGCCGCTGCCCACCGCCTCCAA	37	94820376	GGCAGCGGCGCGCTCACGGAGGGGCTCTGAGTAGGGAGTGGCAGGCGCCG	F	NM_183374	TSS1500	chr10:94820026-94823252	Island					10:94809776-94811385			CYP26C1;RP11-348J12.2	ENST00000285949.5;ENST00000444965.1	TSS1500;TSS200	CYP26C1;RP11-348J12.2	ENST00000285949.5;ENST00000444965.1	TSS1500;TSS200	chr10:94820105-94820835	3
258807	cg07606384	CYP26C1	10	0.450023	1	55.9399	57.3385	-1.39863	Body	rs74452315	22	0.004593	cg07606384	cg07606384	94634894	AATCCTACCCATTATTCTAAAATCTAAAAAAACAACAATTCTCTAATCCC			II			GCCAGCCCCGGACCCAGGGGTGTGGGCGTCAGCTCCACCAGCCCTGGACCCGCTAGGTTT[CG]GGATCAGAGAACTGCTGCTTCTCCAGACTTCAGAACAATGGGCAGGACCCGGAGAGCAGC	37	94823251	CGGGATCAGAGAACTGCTGCTTCTCCAGACTTCAGAACAATGGGCAGGAC	F	NM_183374	Body	chr10:94820026-94823252	Island				TRUE	10:94811743-94813242	10:94823117-94823952	Unclassified_Cell_type_specific							chr10:94822960-94824575	3
312082	cg09233204	CYP26C1	10	0.519881	1	81.22	80.3755	0.84455	TSS1500	rs533840462	36	0.000200	cg09233204	cg09233204	42609565	ACRATAAACAACTAACTCTCTTTAAAAACTAAAATAAAACTACCCTTCRC			II			GGAGGAGAGGAGCGGTGAACAGCTAGCTCTCTTTGAAGACTGGAATGGGGCTGCCCTTCG[CG]CCTTACCCAGCCTTCCAGCGTACTTGGGGTGTCTTCCCTGCTTTGGCTGAGACGTCCCGG	37	94819559	CGCGAAGGGCAGCCCCATTCCAGTCTTCAAAGAGAGCTAGCTGTTCACCG	R	NM_183374	TSS1500	chr10:94820026-94823252	N_Shore			RDMR					RP11-348J12.2;CYP26C1	ENST00000444965.1;ENST00000285949.5	3'UTR;TSS1500	RP11-348J12.2;CYP26C1	ENST00000444965.1;ENST00000285949.5	3'UTR;TSS1500	chr10:94819465-94819815	3
318927	cg09440270	CYP26C1	10	0.416472	1	38.365	39.8485	-1.48347	TSS1500	rs531435398;rs545167649	34;47	0.000399;0.000200	cg09440270	cg09440270	88624546	AACTAAACTTTTCTCTCCTTTACTCCRACTATTTCAAAAAAACTACAATC			II			TCGGAGAATCTCGGCTGCGCTATCCCTCCTGGGCTTTTGCGATGCCAACGCAGGCGTCGA[CG]ACTGCAGTTTCCCTGAAATAGTCGGAGCAAAGGAGAGAAAAGCCCAGTTCTTTCACCTTG	37	94820086	ACTGGGCTTTTCTCTCCTTTGCTCCGACTATTTCAGGGAAACTGCAGTCG	F	NM_183374	TSS1500	chr10:94820026-94823252	Island					10:94809776-94811385			RP11-348J12.2;CYP26C1;RP11-348J12.2	ENST00000444965.1;ENST00000285949.5;ENST00000444965.1	3'UTR;TSS1500;1stExon	RP11-348J12.2;CYP26C1;RP11-348J12.2	ENST00000444965.1;ENST00000285949.5;ENST00000444965.1	3'UTR;TSS1500;1stExon			chr10:94818930-94829534	6	chr10:94819567-94824643	6
355228	cg10556384	CYP26C1	10	0.214442	1	22.0279	20.3657	1.66219	Body	rs148787730;rs543299263;rs557004808	41;15;5	0.000200;0.000200;0.000200	cg10556384	cg10556384	34677918	CTAATCTCCTCRCCTCTCTACAAAACTACCAAATCCCCAAAAACTAAAAC			II			TCGTGGTCAGGCTGATCTCCTCGCCTCTCTGCAGGGCTACCAGATCCCCAAGGGCTGGAG[CG]TGATGTATAGCATCCGGGACACGCACGAGACGGCTGCGGTGTACCGCAGCCCTCCCGAAG	37	94828103	CGCTCCAGCCCTTGGGGATCTGGTAGCCCTGCAGAGAGGCGAGGAGATCA	R	NM_183374	Body	chr10:94828102-94829040	Island			DMR		10:94818054-94819030									chr10:94826745-94829095	3
404228	cg12110262	CYP26C1	10	0.015834	1	24.7928	28.1333	-3.34048	Body	rs571799187;rs12256889	39;19	0.000200;0.439896	cg12110262	cg12110262	6665844	ATATCTTAAATACRAAATCAATCTTAAAATACAAACTTCATTCTACAAAC			II			GATGTTGAGAAGTGTCTTGAATGCGGAATCAGTCTTGGAATGCAAGCTTCATTCTGCAGG[CG]CTGGAGTGCCCTACAAGACCTTAGGGAAGCACAGAACCAGGGTGGTGAGCAGAGGACAGG	37	94827200	CGCCTGCAGAATGAAGCTTGCATTCCAAGACTGATTCCGCATTCAAGACA	R	NM_183374	Body	chr10:94828102-94829040	N_Shore			RDMR											chr10:94826745-94829095	3
424086	cg12752627	CYP26C1	10	0.00453267	1	52.1817	47.9023	4.27942	Body	rs540884657	8	0.000200	cg12752627	cg12752627	76692834	AAAAACTACCTTTCAACATTTTAAAAATAACCAATTTAATTCTCATATAC			II			AGAGGGAACATGAAAACTGCCTTTCAGCATTTTAAGGATGGCCAGTTTGATTCTCATGTG[CG]CCTTCTTAAAGTGTGGTACCAAATCTGAACATTATCGTCCAGCTGATGGATGGGAAGGAT	37	94827528	AAAACTGCCTTTCAGCATTTTAAGGATGGCCAGTTTGATTCTCATGTGCG	R	NM_183374	Body	chr10:94828102-94829040	N_Shore			RDMR			10:94827475-94827551	Unclassified_Cell_type_specific							chr10:94826745-94829095	3
478417	cg14375937	CYP26C1	10	0.299602	1	9.06642	8.07611	0.990309	Body	rs533133175;rs115738184	11;51	0.000399;0.013978	cg14375937	cg14375937	17715904	ACTCCTACAAAACAACCCCAAACTACACTAAATCTCAAACAATAAAATCA	0078702370	ACTCCTACAAAACAACCCCGAACTACACTAAATCTCGAACGATAAAATCG	I	C	Grn	TCGCAATAGTAAATTTGGGTGCTTTTCATCTCCACGGGGCCGTCGGGTCAGCGCCCCGGG[CG]ACTCCACCGCCCGAGACTCAGTGCAGCCCGGGGCTGTCTTGCAGGAGTCGGCTGTGGAGC	37	94825667	ACTCCTGCAAGACAGCCCCGGGCTGCACTGAGTCTCGGGCGGTGGAGTCG	F	NM_183374	Body	chr10:94825546-94826320	Island					10:94815537-94816305	10:94825579-94825800	Unclassified_Cell_type_specific							chr10:94824805-94826155	3
510046	cg15356713	CYP26C1	10	0.891963	1	37.1183	37.5588	-0.44059	Body				cg15356713	cg15356713	35774196	ATTTATAAAATTAAAACTACRCTAAAAAATTCTTTCATCTCCCATCTTCC			II			CTTCAGCTTCGGTTTATAAAGTTAGGACTGCGCTAAAAGATTCTTTCATCTCCCATCTTC[CG]TGGCTGTGATAGCAGAAGCGCTGGAGACTCAGACCTAGAAAGGGGCCAGGGAAGACTTCT	37	94822202	CGGAAGATGGGAGATGAAAGAATCTTTTAGCGCAGTCCTAACTTTATAAA	R	NM_183374	Body	chr10:94820026-94823252	Island			DMR	TRUE	10:94811743-94813242	10:94822135-94822953	Unclassified_Cell_type_specific							chr10:94821425-94822895	3
529502	cg15980076	CYP26C1	10	0.0419979	1	26.7706	24.0458	2.72474	Body	rs546059348;rs553017695;rs572375816	33;3;1	0.000200;0.000200;0.000200	cg15980076	cg15980076	41734559	CRTAAAAAACCTCTTCTCACTACCTCTAAACRTTCCCTTCAATAACCTAC			II			TTCGAGCAGCTCGTGGAGAACCTCTTCTCACTGCCTCTGGACGTTCCCTTCAGTGGCCTA[CG]CAAGGTACGGCCGCCCCGGCTCCAGACCTTCCTCCGAGGCTCCGCGGCGCGGGCGGGCCT	37	94822747	GTGGAGAACCTCTTCTCACTGCCTCTGGACGTTCCCTTCAGTGGCCTACG	R	NM_183374	Body	chr10:94820026-94823252	Island			DMR	TRUE	10:94811743-94813242	10:94822135-94822953	Unclassified_Cell_type_specific	CYP26C1	ENST00000285949.5	ExonBnd	CYP26C1	ENST00000285949.5	ExonBnd	chr10:94821425-94822895	3
548796	cg16577651	CYP26C1	10	0.469576	1	51.7256	50.3697	1.3559	TSS1500	rs187981385;rs2297918;rs34547823;rs529236536;rs548975167	47;36;28;27;24	0.002796;0.141374;0.002396;0.000200;0.000200	cg16577651	cg16577651	23618864	ACAACAAAAAAAACCAACAACCAAAAATAAACCAAAAACACTACAAAACA	0077704988	ACGACAAAAAAAACCAACGACCGAAAATAAACCAAAAACACTACGAAACG	I	C	Grn	TCGAGGGCGGGGACGGCAGAGGGAGCCAGCGGCCGGGGGTGGGCCAGGAGCACTGCGGGG[CG]CAAGCCCGGGTCAGTTCTGCGCGTTGGGTTCGCCCACTTTCTGAGCGCCTGCGAAGAGCG	37	94820236	CGCCCCGCAGTGCTCCTGGCCCACCCCCGGCCGCTGGCTCCCTCTGCCGT	R	NM_183374	TSS1500	chr10:94820026-94823252	Island					10:94809776-94811385			CYP26C1;RP11-348J12.2	ENST00000285949.5;ENST00000444965.1	TSS1500;TSS200	CYP26C1;RP11-348J12.2	ENST00000285949.5;ENST00000444965.1	TSS1500;TSS200	chr10:94820105-94820835	3
562530	cg17011709	CYP26C1	10	0.0331994	1	29.4614	26.5184	2.94304	Body	rs528751110;rs61863115;rs547311338;rs568813660	35;35;36;43	0.000399;0.500000;0.394968;0.003594	cg17011709	cg17011709	30773985	ACRACAAACRACAAACRACAAAAAACAAAAAACTAACCATAAACTAACAC			II			CGCCAGTGTCCGGGGGCTACCGCACCGCCCTGCGCACCTTCGAGCTCGACGTAAGTGCGC[CG]TGCCAGCCCATGGCCAGCCTCCTGCCTCCTGCCGCCTGCCGCCTGCCGCCTGCCGCCTGC	37	94826053	CGGCAGGCGGCAGGCGGCAGGAGGCAGGAGGCTGGCCATGGGCTGGCACG	F	NM_183374	Body	chr10:94825546-94826320	Island			DMR		10:94815537-94816305			CYP26C1	ENST00000285949.5	ExonBnd	CYP26C1	ENST00000285949.5	ExonBnd	chr10:94824805-94826155	3
567915	cg17181022	CYP26C1	10	1	1	46.2251	46.194	0.03104	Body	rs74452315	31	0.004593	cg17181022	cg17181022	26796533	AAATCAAAAAACTACTACTTCTCCAAACTTCAAAACAATAAACAAAACCC			II			GCTAGGTTTCGGGATCAGAGAACTGCTGCTTCTCCAGACTTCAGAACAATGGGCAGGACC[CG]GAGAGCAGCTAGGATGCCCCATCCCGCCTTTTGGTCCCCCTATTCTGGGACTTCCCACTG	37	94823302	CGGGTCCTGCCCATTGTTCTGAAGTCTGGAGAAGCAGCAGTTCTCTGATC	R	NM_183374	Body	chr10:94820026-94823252	S_Shore				TRUE		10:94823117-94823952	Unclassified_Cell_type_specific							chr10:94822960-94824575	3
585220	cg17743250	CYP26C1	10	2.59808e-05	1	68.7648	74.1646	-5.39974	TSS200	rs568902872	16	0.000200	cg17743250	cg17743250	97746857	AACTTATAAATCTCAAACTTTACCCCCAAACCCCAAACCTTTTACAAACA	0070779166	AACTTATAAATCTCGAACTTTACCCCCAAACCCCAAACCTTTTACGAACG	I	A	Red	AGTTCTGGCCTGAGCTTATAAATCTCGGGCTTTGCCCCCAAACCCCAGGCCTTTTGCGGA[CG]GAACAGGTGAGCACTGCGCACTGCTCGCGCCCCGGTTCTTGCGTCCCCTGCTCTCCCTGC	37	94820927	AGCTTATAAATCTCGGGCTTTGCCCCCAAACCCCAGGCCTTTTGCGGACG	R	NM_183374	TSS200	chr10:94820026-94823252	Island					10:94809776-94811385	10:94820882-94821041	Unclassified_Cell_type_specific	RP11-348J12.2;CYP26C1	ENST00000444965.1;ENST00000285949.5	TSS1500;TSS200	RP11-348J12.2;CYP26C1	ENST00000444965.1;ENST00000285949.5	TSS1500;TSS200	chr10:94820925-94821315	3
628866	cg19305681	CYP26C1	10	0.00761176	1	21.9704	18.7987	3.17174	Body	rs543297361;rs7907583	42;39	0.002596;0.007388	cg19305681	cg19305681	83693901	CATTCCCRTAAAATAAATACCAAACCCACTAAAAATCTTATTTTATAAAC			II			AGGAGCATGTACATTCCCGTAGAGTAGATACCAGGCCCACTGGGGATCTTGTTTTGTAAA[CG]CGCCAGCCAGGGACAGGAAGTTGTGATCAAAAGGCAGCTGGAAGGTCTGGGTCAGATCCC	37	94821657	ATTCCCGTAGAGTAGATACCAGGCCCACTGGGGATCTTGTTTTGTAAACG	R	NM_183374	Body	chr10:94820026-94823252	Island						10:94821194-94821951	Unclassified_Cell_type_specific	RP11-348J12.2	ENST00000444965.1	TSS1500	RP11-348J12.2	ENST00000444965.1	TSS1500	chr10:94821425-94822895	3
657180	cg20322977	CYP26C1	10	0.014004	1	50.3129	54.2249	-3.91199	1stExon	rs144906308	17	0.000677	cg20322977	cg20322977	50735920	ACATCCAACRAAAAATCCAAAAATACTAAACCAAACTAAACAACAAACCC			II			TCCCTTGGGGGCTGAGCTGCCTGTCAGTGCTGGGGGCGGCGGGCACTGCTCTCCTGTGCG[CG]GGCCTGCTGCTCAGCCTGGCCCAGCACCTCTGGACCCTCCGCTGGATGCTGAGCCGGGAC	37	94821085	CGGGCCTGCTGCTCAGCCTGGCCCAGCACCTCTGGACCCTCCGCTGGATG	F	NM_183374	1stExon	chr10:94820026-94823252	Island					10:94809776-94811385			RP11-348J12.2;CYP26C1	ENST00000444965.1;ENST00000285949.5	TSS1500;1stExon	RP11-348J12.2;CYP26C1	ENST00000444965.1;ENST00000285949.5	TSS1500;1stExon	chr10:94820925-94821315	3
704114	cg22044002	CYP26C1	10	0.0831909	1	16.7656	14.8208	1.94476	Body				cg22044002	cg22044002	93802300	TACCTATTACTACAACTAACTTTCCCAAATAATAAACTTAAAATTTAATC			II			GATCCTAATGTTGCCTGTTGCTACAGCTGACTTTCCCAAATGGTGGACTTGAGATTTAAT[CG]ACTTCAAAACCGTACACACAGTCGCGGCGGTAATAGCACTTCCCTGCCCCCTGGCTTTTC	37	94825547	GCCTGTTGCTACAGCTGACTTTCCCAAATGGTGGACTTGAGATTTAATCG	R	NM_183374	Body	chr10:94825546-94826320	Island				TRUE	10:94815537-94816305									chr10:94824805-94826155	3
780566	cg24785804	CYP26C1	10	0.551643	1	28.5229	27.4849	1.03795	Body	rs548010400	50	0.000399	cg24785804	cg24785804	86759894	ACTTAACACATATAAATATTCAATAAACRATAACTATTAATTATATTCCC			II			TGTAGCACTAGAATTTAGGTCTCCTCATCTAAGGTCAGAAGAAAAAAAGACAAAACCAAA[CG]GGAACATAACTAATAGTTACCGTTTACTGAACACTCATATGTGCCAAGTCCTTAATTTGA	37	94827745	CGGGAACATAACTAATAGTTACCGTTTACTGAACACTCATATGTGCCAAG	F	NM_183374	Body	chr10:94828102-94829040	N_Shore			CDMR											chr10:94826745-94829095	3
789047	cg25083618	CYP26C1	10	0.0118726	1	67.2566	70.7341	-3.47748	TSS200	rs374243524;rs188449249;rs534100707	1;6;21	0.000200;0.002995;0.000200	cg25083618	cg25083618	5676144	AACCCCCAAAAAAACATAATAAACCCACAAAAACCAAACCACTCAAAACA	0070807963	AACCCCCAAAAAAACATAATAAACCCGCGAAAACCAAACCGCTCAAAACG	I	C	Grn	GGAACAGGTGAGCACTGCGCACTGCTCGCGCCCCGGTTCTTGCGTCCCCTGCTCTCCCTG[CG]CTCTGAGCGGCCTGGCCCCCGCGGGCTCATCATGTTCCCTTGGGGGCTGAGCTGCCTGTC	37	94820988	AGCCCCCAAGGGAACATGATGAGCCCGCGGGGGCCAGGCCGCTCAGAGCG	F	NM_183374	TSS200	chr10:94820026-94823252	Island					10:94809776-94811385	10:94820882-94821041	Unclassified_Cell_type_specific	RP11-348J12.2;CYP26C1	ENST00000444965.1;ENST00000285949.5	TSS1500;TSS200	RP11-348J12.2;CYP26C1	ENST00000444965.1;ENST00000285949.5	TSS1500;TSS200	chr10:94820925-94821315	3
826046	cg26404725	CYP26C1	10	0.0404926	1	65.6619	68.6202	-2.95835	TSS1500				cg26404725	cg26404725	14773895	AAATCCTAAAACATTTAAAACCCTTAAATAAAACRCACAAAACCCAAAAC			II			CAAGAACGAGTGAGTCCTGAGGCATTTGGAACCCTTGAATGGGACGCACAAAGCCCAAAA[CG]CAACAATGTAGATTGACAAGAGTCGTCGGGCAAACTCGGGGGAGGGAGGGAAGGATGTGC	37	94819802	AGTCCTGAGGCATTTGGAACCCTTGAATGGGACGCACAAAGCCCAAAACG	R	NM_183374	TSS1500	chr10:94820026-94823252	N_Shore			RDMR		10:94809776-94811385			RP11-348J12.2;CYP26C1	ENST00000444965.1;ENST00000285949.5	3'UTR;TSS1500	RP11-348J12.2;CYP26C1	ENST00000444965.1;ENST00000285949.5	3'UTR;TSS1500	chr10:94819465-94819815	3
62606	cg01797727	CYP27A1	2	0.741237	1	52.6136	51.8488	0.76476	TSS1500	rs6710529;rs552368440;rs559345803	51;48;1	0.441294;0.000599;0.000399	cg01797727	cg01797727	66751166	RAACRTAATAACRAACACCTCTAATTCCAACTACTCTAAAAACTAAAACC			II			AAAAATTAGCCGGGCGTGGTGGCGGGCACCTCTAATTCCAGCTACTCTGGAGGCTGAGAC[CG]GAGAATTGCTTGAACCGGGAGGCGGAGGTTGCAGCGAGCCAGGATTGCACCACTGCACTC	37	219645602	CGGTCTCAGCCTCCAGAGTAGCTGGAATTAGAGGTGCCCGCCACCACGCC	R	NM_000784	TSS1500	chr2:219646432-219647181	N_Shore								CYP27A1	ENST00000258415.4	TSS1500	CYP27A1;CYP27A1;CYP27A1;CYP27A1	ENST00000494263.1;ENST00000258415.4;ENST00000445971.1;ENST00000466602.1	TSS1500;TSS1500;TSS1500;TSS1500					chr2:219645503-219647662	6
65189	cg01872077	CYP27A1	2	1.69468e-06	1	31.2553	25.1716	6.08372	TSS200				cg01872077	cg01872077	98630312	TCATCTAATCCCTAAAAAAAAACCACTAAACAAAAAAATCTAAATATTCA	0061632206	TCATCTAATCCCTAAAAAAAAACCGCTAAACAAAAAAATCTAAATATTCG	I	T	Red	CAGACGCGGCAGGGAGGTGCGTGGAGGGAGAATTGAATTAAAAAAAAAAACAACAAAACA[CG]AATATTTAGATTTCTTTGTTCAGCGGCCCCCCTCCAGGGATCAGATGACTGGCCCCCCTC	37	219646372	TCATCTGATCCCTGGAGGGGGGCCGCTGAACAAAGAAATCTAAATATTCG	F	NM_000784	TSS200	chr2:219646432-219647181	N_Shore								CYP27A1	ENST00000258415.4	TSS200	CYP27A1;CYP27A1;CYP27A1;CYP27A1	ENST00000445971.1;ENST00000466602.1;ENST00000494263.1;ENST00000258415.4	TSS1500;TSS1500;TSS200;TSS200	chr2:219646300-219647695	3
101661	cg02930667	CYP27A1	2	0.00606822	1	22.8091	19.5067	3.30238	Body	rs150710089	1	0.000200	cg02930667	cg02930667	47607953	TCAACTATAACACTATTAATACTCRAAATAAATAATTCTATATTATAACC			II			GCGGTACTTGTGGGGAGAGGCCAGGAATGCTGCTAGGCACCCGGCAACGCACACCACTGT[CG]GCTACAACATAGAATTATCCACTCCGAGTATTAACAGTGCCACAGTTGAGTAATCCTGGG	37	219671206	CGGCTACAACATAGAATTATCCACTCCGAGTATTAACAGTGCCACAGTTG	F	NM_000784	Body					DMR	TRUE							CYP27A1;CYP27A1;CYP27A1	ENST00000411688.1;ENST00000494263.1;ENST00000466602.1	5'UTR;5'UTR;5'UTR	chr2:219671065-219671395	3
119630	cg03460682	CYP27A1	2	0.561181	1	36.6241	37.7538	-1.12968	TSS200	rs145194389	20	0.005391	cg03460682	cg03460682	67757289	TACRAAATCTAATCTCAACCTACAATTTAAAATATCCTACCTTAACAAAC			II			TGGCCATCATCTACGAAATCTGGTCTCAACCTGCAGTTTGAAATATCCTGCCTTGGCAGA[CG]CGGCAGGGAGGTGCGTGGAGGGAGAATTGAATTAAAAAAAAAAACAACAAAACACGAATA	37	219646316	ACGAAATCTGGTCTCAACCTGCAGTTTGAAATATCCTGCCTTGGCAGACG	R	NM_000784	TSS200	chr2:219646432-219647181	N_Shore								CYP27A1	ENST00000258415.4	TSS200	CYP27A1;CYP27A1;CYP27A1;CYP27A1	ENST00000445971.1;ENST00000466602.1;ENST00000494263.1;ENST00000258415.4	TSS1500;TSS1500;TSS200;TSS200	chr2:219646300-219647695	3
275293	cg08111152	CYP27A1	2	0.886918	1	37.7819	37.3321	0.44985	TSS200	rs145194389;rs150590414	35;1	0.005391;0.005391	cg08111152	cg08111152	47627927	CAACCTACAATTTAAAATATCCTACCTTAACAAACRCRACAAAAAAATAC			II			AAATCTGGTCTCAACCTGCAGTTTGAAATATCCTGCCTTGGCAGACGCGGCAGGGAGGTG[CG]TGGAGGGAGAATTGAATTAAAAAAAAAAACAACAAAACACGAATATTTAGATTTCTTTGT	37	219646331	CGCACCTCCCTGCCGCGTCTGCCAAGGCAGGATATTTCAAACTGCAGGTT	R	NM_000784	TSS200	chr2:219646432-219647181	N_Shore								CYP27A1	ENST00000258415.4	TSS200	CYP27A1;CYP27A1;CYP27A1;CYP27A1	ENST00000445971.1;ENST00000466602.1;ENST00000494263.1;ENST00000258415.4	TSS1500;TSS1500;TSS200;TSS200	chr2:219646300-219647695	3
276438	cg08143211	CYP27A1	2	0.499512	1	75.1622	76.1698	-1.00764	Body	rs554577012;rs576103473;rs562882012;rs562041687	1;11;43;43	0.000200;0.000200;0.000399;0.006190	cg08143211	cg08143211	21686192	CCACAAAAATAAACTAATTAAAATATATCTATCTCCACCTAACCACTATC			II			CTGTCTTGCAGGAGTTGGTTGACTGGCTTGGCCTGGGTTAATTGCCTATCCATGAGCCCA[CG]ATAGTGGCCAGGTGGAGATAGACATACCCTAATTAGCTTACCTCTGTGGAGGTTCACCCT	37	219650953	CACAGAGGTAAGCTAATTAGGGTATGTCTATCTCCACCTGGCCACTATCG	F	NM_000784	Body	chr2:219646432-219647181	S_Shelf											CYP27A1;CYP27A1	ENST00000494263.1;ENST00000466602.1	5'UTR;5'UTR					chr2:219649826-219651262	3
366776	cg10925943	CYP27A1	2	1	1	50.2033	50.221	-0.01773	Body				cg10925943	cg10925943	98624152	AAAAAACCTAATTCCTAACAAATCACAAACTAATACTAATCTATAACCCC			II			TACCTCCTGCTGGGAGGCCTGGTTCCTAACAGGTCACAGACTAGTACTGGTCTGTGGCCC[CG]TTGTTGGGGATCCCTGCTTTAAGCCAAGAAAACAGACTCCTGTTAACTTCTTCTGCTTGG	37	219650122	CGGGGCCACAGACCAGTACTAGTCTGTGACCTGTTAGGAACCAGGCCTCC	R	NM_000784	Body	chr2:219646432-219647181	S_Shelf											CYP27A1;CYP27A1	ENST00000494263.1;ENST00000466602.1	5'UTR;5'UTR	chr2:219649940-219650135	3
425719	cg12806497	CYP27A1	2	0.23008	1	73.4837	75.1346	-1.65095	Body				cg12806497	cg12806497	69662578	AACAAAAATACAACTTTATTAATTTTAAAAATTCAAAAATAATACTCACC			II			AAAACAAAACAAACAAAAATACAACTTTATTGGTTTTAAAAATTCAAAAGTAATACTCAC[CG]TGGAAATTCCAATAATAAAATATGAAGTCTCTTGCCCTTCCACCCCTATTGCATCCTCCT	37	219675921	CGGTGAGTATTACTTTTGAATTTTTAAAACCAATAAAGTTGTATTTTTGT	R	NM_000784	Body						TRUE							CYP27A1;CYP27A1	ENST00000494263.1;ENST00000466602.1	5'UTR;5'UTR
432635	cg13033320	CYP27A1	2	1	1	19.1692	21.9834	-2.81419	Body				cg13033320	cg13033320	45687888	TTCCAACTAACTCAAATTACRATCTAATAATAAAATCACAAACACAACAC			II			ATGCTGGGACTTTCCAACTGGCTCAGGTTACGATCTAATGGTAGGATCACAGACACAGCA[CG]CATCTCTCAGCAAGTATCCTGCTGTCTTTCTAAAATAACTTCTTACATAAGTAGATCCTT	37	219670543	TCCAACTGGCTCAGGTTACGATCTAATGGTAGGATCACAGACACAGCACG	R	NM_000784	Body						TRUE							CYP27A1;CYP27A1;CYP27A1	ENST00000411688.1;ENST00000494263.1;ENST00000466602.1	TSS200;5'UTR;5'UTR	chr2:219670345-219670750	3
452947	cg13648565	CYP27A1	2	0.284683	1	36.0314	37.8635	-1.83209	Body	rs111375271;rs369094672	44;2	0.000200;0.000399	cg13648565	cg13648565	77739202	AACAATCCCTAAACATTAATCTTACTTATAAAAAATATATTTCCACCCAC			II			CTGGGAGTGGGGGCAGTCCCTGGACATTAATCTTGCTTATGGAAAGTATGTTTCCACCCA[CG]TGAGCACCCTTGCCTAACCAAGGAGGAGGCCTGACCACCTACCTTGCCTAACCAGGGAGG	37	219676238	CGTGGGTGGAAACATACTTTCCATAAGCAAGATTAATGTCCAGGGACTGC	R	NM_000784	Body				chr2:219676094-219676094									CYP27A1;CYP27A1	ENST00000494263.1;ENST00000466602.1	5'UTR;5'UTR	chr2:219676140-219676375	3
461868	cg13908635	CYP27A1	2	0.00707237	1	87.2609	89.4353	-2.17436	3'UTR	rs151117761;rs150091721	45;14	0.000200;0.000220	cg13908635	cg13908635	37753175	AAAAAAATAAACCTACAATTCCTACAAAAACAATACTAAACTAAATCTCC			II			TGGTTCCCAATAAGAAAGTGGGCCTGCAGTTCCTGCAGAGACAGTGCTGAGCTGAGTCTC[CG]CCTTGCTGGGGCTTGTCCTAGAGGCTCCAGCTCTGGCACAGTGGTTCCTGGCTGCTGCCA	37	219679764	AGAAAGTGGGCCTGCAGTTCCTGCAGAGACAGTGCTGAGCTGAGTCTCCG	R	NM_000784	3'UTR										CYP27A1	ENST00000258415.4	3'UTR	CYP27A1;CYP27A1	ENST00000258415.4;ENST00000494263.1	3'UTR;5'UTR	chr2:219679605-219679915	3
521126	cg15713912	CYP27A1	2	0.0180861	1	49.898	53.6776	-3.77964	Body				cg15713912	cg15713912	97669929	TAAAAAAACACTCACATTTCTATTTACTCTTCCAAAAAACTACTTACTAC			II			CTTGTCAAAAGTGAGGAAGCACTCACATTTCTGTTTACTCTTCCAGAAGGCTGCTTACTA[CG]AGTTTGTTGCTGGAAGAAAAATAGTACTCCATTTCCTGTAGAAAAGAGAGACAGCCGATG	37	219667302	GAGGAAGCACTCACATTTCTGTTTACTCTTCCAGAAGGCTGCTTACTACG	R	NM_000784	Body													CYP27A1;CYP27A1	ENST00000494263.1;ENST00000466602.1	5'UTR;5'UTR	chr2:219667160-219667635	3
549759	cg16605823	CYP27A1	2	1	1	84.9124	84.9353	-0.02293	Body	rs528814735	7	0.000200	cg16605823	cg16605823	83697446	TTAATTCATTCCCTAAATCCTCTCCAACATTAATCAATATTAAATTTTCC			II			TATACAGCAGAACACAGAAATGAGGCAGGGATGAACAGCTCACTGCTCACTGACAGAGAC[CG]GAAAACCCAACACTGACCAATGTTGGAGAGGATTTAGGGAATGAACCAAAGGGGTTCATA	37	219648146	TGGTTCATTCCCTAAATCCTCTCCAACATTGGTCAGTGTTGGGTTTTCCG	F	NM_000784	Body	chr2:219646432-219647181	S_Shore		chr2:219648056-219648056									CYP27A1;CYP27A1	ENST00000494263.1;ENST00000466602.1	5'UTR;5'UTR
586163	cg17774679	CYP27A1	2	1	1	73.4989	73.4198	0.07915	TSS1500				cg17774679	cg17774679	89740106	AAATATTATCTATTCAAATATTACTCCTCCCCATTTTTTTCTCCTTTCCC			II			CAGGATAAGAGAGAGGAAGGATACAGGGAGAGCTAACATACATATAGCAGTTTGAAGTCC[CG]GGAAAGGAGAAAAAAATGGGGAGGAGCAATATTTGAACAGATAATATCTGAGAAACTCCC	37	219645811	GATATTATCTGTTCAAATATTGCTCCTCCCCATTTTTTTCTCCTTTCCCG	F	NM_000784	TSS1500	chr2:219646432-219647181	N_Shore								CYP27A1	ENST00000258415.4	TSS1500	CYP27A1;CYP27A1;CYP27A1;CYP27A1	ENST00000494263.1;ENST00000258415.4;ENST00000445971.1;ENST00000466602.1	TSS1500;TSS1500;TSS1500;TSS1500	chr2:219645720-219646095	3
688188	cg21459645	CYP27A1	2	0.621228	1	67.6292	68.5368	-0.90757	Body	rs539967460;rs551901003	25;1	0.000200;0.000200	cg21459645	cg21459645	31648106	TCTTCACTATTAAACTTCATTATAAATTAACTTCCTTTTACCTTTCTCAC			II			GATGCCTTCCCTCTTCACTGTTGAACTTCATTATAGATTAACTTCCTTTTACCTTTCTCA[CG]CAAAGATTTCATGCCTATCGCATTGCTTTAAGAAGAAATGTTAACTATACTATTTTAAAT	37	219649224	CTTCACTGTTGAACTTCATTATAGATTAACTTCCTTTTACCTTTCTCACG	R	NM_000784	Body	chr2:219646432-219647181	S_Shelf											CYP27A1;CYP27A1	ENST00000494263.1;ENST00000466602.1	5'UTR;5'UTR	chr2:219649025-219649555	3
692553	cg21612644	CYP27A1	2	0.022562	1	18.8224	16.2359	2.58644	TSS200				cg21612644	cg21612644	66640931	ATCAATTCAAAACAAAAAAAACCAATCATCTAATCCCTAAAAAAAAACCA	0046686265	ATCAATTCGAAACGAAAAAAACCAATCATCTAATCCCTAAAAAAAAACCG	I	C	Grn	GGGAGAATTGAATTAAAAAAAAAAACAACAAAACACGAATATTTAGATTTCTTTGTTCAG[CG]GCCCCCCTCCAGGGATCAGATGACTGGCCCCCCTCGCTCCGAACTGACTCCGGGATCAAT	37	219646397	CGGCCCCCCTCCAGGGATCAGATGACTGGCCCCCCTCGCTCCGAACTGAC	F	NM_000784	TSS200	chr2:219646432-219647181	N_Shore					2:219354641-219355425			CYP27A1	ENST00000258415.4	TSS200	CYP27A1;CYP27A1;CYP27A1;CYP27A1	ENST00000445971.1;ENST00000466602.1;ENST00000494263.1;ENST00000258415.4	TSS1500;TSS1500;TSS200;TSS200	chr2:219646300-219647695	3
721797	cg22707705	CYP27A1	2	0.00691432	1	66.7491	70.4834	-3.73431	TSS1500	rs74514236	25	0.012580	cg22707705	cg22707705	44693582	CATTCCTAACTTAAATATAATCTTTAACCCTATATTTATTTTATACTTAC			II			GCTGGGTCCTTCATTCCTGGCTTGAATGTGATCTTTGACCCTGTATTTATTTTATACTTG[CG]TGAGTTATGTTTTTAAACTTTTTGACAACTATACTTTGAATATACATGAAACATAGGATT	37	219646114	CGCAAGTATAAAATAAATACAGGGTCAAAGATCACATTCAAGCCAGGAAT	R	NM_000784	TSS1500	chr2:219646432-219647181	N_Shore								CYP27A1	ENST00000258415.4	TSS1500	CYP27A1;CYP27A1;CYP27A1;CYP27A1	ENST00000494263.1;ENST00000258415.4;ENST00000445971.1;ENST00000466602.1	TSS1500;TSS1500;TSS1500;TSS1500			chr2:219646090-219647508	6	chr2:219645503-219647662	6
724653	cg22811307	CYP27A1	2	1	1	36.8498	36.6879	0.16186	TSS200	rs145194389	22	0.005391	cg22811307	cg22811307	1790341	CRAAATCTAATCTCAACCTACAATTTAAAATATCCTACCTTAACAAACRC			II			GCCATCATCTACGAAATCTGGTCTCAACCTGCAGTTTGAAATATCCTGCCTTGGCAGACG[CG]GCAGGGAGGTGCGTGGAGGGAGAATTGAATTAAAAAAAAAAACAACAAAACACGAATATT	37	219646318	GAAATCTGGTCTCAACCTGCAGTTTGAAATATCCTGCCTTGGCAGACGCG	R	NM_000784	TSS200	chr2:219646432-219647181	N_Shore								CYP27A1	ENST00000258415.4	TSS200	CYP27A1;CYP27A1;CYP27A1;CYP27A1	ENST00000445971.1;ENST00000466602.1;ENST00000494263.1;ENST00000258415.4	TSS1500;TSS1500;TSS200;TSS200	chr2:219646300-219647695	3
800074	cg25480102	CYP27A1	2	0.508525	1	45.6318	44.3648	1.26695	TSS1500	rs145194389	29	0.005391	cg25480102	cg25480102	80661352	CRCRTCTACCAAAACAAAATATTTCAAACTACAAATTAAAACCAAATTTC			II			ACGTTTTCCGTACTATGTTACTCTTTCCATTTTATTAAAAATAATTCTGGCCATCATCTA[CG]AAATCTGGTCTCAACCTGCAGTTTGAAATATCCTGCCTTGGCAGACGCGGCAGGGAGGTG	37	219646269	GCGTCTGCCAAGGCAGGATATTTCAAACTGCAGGTTGAGACCAGATTTCG	F	NM_000784	TSS1500	chr2:219646432-219647181	N_Shore								CYP27A1	ENST00000258415.4	TSS1500	CYP27A1;CYP27A1;CYP27A1;CYP27A1	ENST00000494263.1;ENST00000258415.4;ENST00000445971.1;ENST00000466602.1	TSS1500;TSS1500;TSS1500;TSS1500			chr2:219646090-219647508	6	chr2:219645503-219647662	6
817214	cg26104932	CYP27A1	2	0.505836	1	42.5739	43.8625	-1.28859	Body	rs188904811;rs528296639;rs78672392;rs561834982	27;24;9;1	0.000200;0.000200;0.006190;0.000200	cg26104932	cg26104932	91654564	AAAAATAAACAAAATACAAACAAAACCCTTTAAACTAAAATAAACAAAAC			II			AAATCAGTAGGGAGAATGGGCAAAGTGCAGACAGAGCCCTTTGAGCTGAGATAAACAGGA[CG]AGGAAGGGCTTAAATCAGGACGGCACCAGTAAGGGGGGGATCTGGACGCCGGACTTACAG	37	219647360	CGTCCTGTTTATCTCAGCTCAAAGGGCTCTGTCTGCACTTTGCCCATTCT	R	NM_000784	Body	chr2:219646432-219647181	S_Shore											CYP27A1;CYP27A1	ENST00000494263.1;ENST00000466602.1	5'UTR;5'UTR	chr2:219646300-219647695	3
819335	cg26175971	CYP27A1	2	0.650342	1	19.7728	19.0412	0.73158	Body	rs138189735;rs534844099;rs75897848;rs185591162	49;44;21;16	0.000220;0.000200;0.003395;0.000200	cg26175971	cg26175971	22759561	ACTATTCRTTCAAAACTATACCCTACAACTACACCAATTACAAATAACCC			II			TTCTTCTTTCAGCTGTTCGTTCAAGGCTATGCCCTGCAACTGCACCAGTTACAGGTAACC[CG]CGGGGGCATCGCGTCCTGGGGATGGGAGTGGGCACCGGAACAGAGAGGCTAGAGGTGAGA	37	219647167	CTGTTCGTTCAAGGCTATGCCCTGCAACTGCACCAGTTACAGGTAACCCG	R	NM_000784	Body	chr2:219646432-219647181	Island					2:219354641-219355425						CYP27A1;CYP27A1	ENST00000494263.1;ENST00000466602.1	5'UTR;5'UTR	chr2:219646300-219647695	3
341846	cg10147666	CYP27A1;CYP27A1	2	0.187703	1	25.2675	23.4194	1.84816	5'UTR;1stExon	rs114345604	13	0.014177	cg10147666	cg10147666	67682153	CACTCCAAACTAACTCCAAAATCAATCCAAAAAACCATTAAAAAAAACCA	0076756337	CGCTCCGAACTAACTCCGAAATCAATCCGAAAAACCATTAAAAAAAACCG	I	A	Red	ACTGGCCCCCCTCGCTCCGAACTGACTCCGGGATCAATCCGGAAGGCCATTGGGAGAAGC[CG]AGGGCAGCTTAGCCACGGCCGGTTCCCGTTCCCTCCAGGACGCGAGGGTCGCCTTGGGTG	37	219646481	CGGCTTCTCCCAATGGCCTTCCGGATTGATCCCGGAGTCAGTTCGGAGCG	R	NM_000784;NM_000784	5'UTR;1stExon	chr2:219646432-219647181	Island	high-CpG:219354692-219355323				2:219354641-219355425			CYP27A1;CYP27A1	ENST00000258415.4;ENST00000258415.4	5'UTR;1stExon	CYP27A1;CYP27A1;CYP27A1;CYP27A1;CYP27A1;CYP27A1	ENST00000445971.1;ENST00000466602.1;ENST00000494263.1;ENST00000258415.4;ENST00000258415.4;ENST00000494263.1	TSS1500;TSS1500;1stExon;5'UTR;1stExon;5'UTR	chr2:219646300-219647695	3
484739	cg14553243	CYP27A1;CYP27A1	2	0.972729	1	21.1577	20.9398	0.21795	5'UTR;1stExon	rs528903816	45	0.000200	cg14553243	cg14553243	77669434	ACACCCCCRCCCAAAATTCAAACCAAACRAAAAATTATTTAAAAAACCTC			II			AGAATCTCGCTGCACCCCCGCCCAGAGTTCAGACCAAGCGAAAAGTTATTTGAGAGGCCT[CG]GGGGCGCGGGGTGAGGAGTCGTGGCGGAGGCCTTGGTCGGGGCGCCGTGGATATCCCCGA	37	219646657	CACCCCCGCCCAGAGTTCAGACCAAGCGAAAAGTTATTTGAGAGGCCTCG	R	NM_000784;NM_000784	5'UTR;1stExon	chr2:219646432-219647181	Island	high-CpG:219354692-219355323				2:219354641-219355425	2:219646521-219646802	Unclassified_Cell_type_specific	CYP27A1;CYP27A1	ENST00000258415.4;ENST00000258415.4	5'UTR;1stExon	CYP27A1;CYP27A1;CYP27A1;CYP27A1;CYP27A1;CYP27A1	ENST00000445971.1;ENST00000466602.1;ENST00000494263.1;ENST00000258415.4;ENST00000258415.4;ENST00000494263.1	TSS1500;TSS1500;1stExon;5'UTR;1stExon;5'UTR	chr2:219646300-219647695	3
41879	cg01182309	CYP27B1	12	1	1	21.2906	20.0506	1.23999	Body	rs556234365;rs577642812	17;43	0.000200;0.000200	cg01182309	cg01182309	61718206	CTCCTACTACRAATCCCRAAACTATCAATCTAAAAACATAATAAAAAATC			II			GTGTGGGTGAAGCAGACTGGGATGGGAACCCCAAGATGCCCAATGGTAGAGTGGGACAGC[CG]ACCTCCCACCATGCCCCCAGATTGATAGTTTCGGGACCCGCAGCAGGAGAGGGCCGCTGC	37	58159692	TCCTGCTGCGGGTCCCGAAACTATCAATCTGGGGGCATGGTGGGAGGTCG	F	NM_000785	Body	chr12:58158855-58160000	Island				TRUE	12:56444894-56447052	12:58158445-58159824	Unclassified	RP11-571M6.13;CYP27B1	ENST00000546609.1;ENST00000546496.1	3'UTR;3'UTR	CYP27B1;RP11-571M6.13;CYP27B1;CYP27B1;CYP27B1	ENST00000547344.1;ENST00000546609.1;ENST00000552186.1;ENST00000546496.1;ENST00000546567.1	3'UTR;3'UTR;3'UTR;3'UTR;TSS1500	chr12:58159565-58159715	3
50582	cg01438091	CYP27B1	12	0.356569	1	10.669	11.6777	-1.0087	Body	rs8176342;rs563225181;rs530682562	3;17;33	0.007288;0.000200;0.000200	cg01438091	cg01438091	22746979	CCTTCTCRCTATCCTAAAATATAAAAATCCTACAAATAAAATACAAATAC			II			CATGTAGCTTTAAGCCGCAAGCAGGCGGAGGGTACTGCCCACTCCGGCCTCCCCCTCCCG[CG]CACTTGTACTTTATCTGCAGGATCTCCACACCTCAGGACAGCGAGAAGGCGCTTTCGCAG	37	58160370	CTTCTCGCTGTCCTGAGGTGTGGAGATCCTGCAGATAAAGTACAAGTGCG	F	NM_000785	Body	chr12:58158855-58160000	S_Shore				TRUE	12:56444894-56447052	12:58160082-58160565	Unclassified	RP11-571M6.13;CYP27B1	ENST00000546609.1;ENST00000546496.1	3'UTR;TSS200	CYP27B1;RP11-571M6.13;CYP27B1;CYP27B1;CYP27B1	ENST00000547344.1;ENST00000546609.1;ENST00000546567.1;ENST00000546496.1;ENST00000552186.1	3'UTR;3'UTR;TSS1500;TSS200;TSS200	chr12:58159725-58161150	3
148768	cg04321714	CYP27B1	12	1	1	31.2496	29.6386	1.61106	Body	rs536827929;rs556272855;rs571422853	15;41;43	0.000200;0.000200;0.000200	cg04321714	cg04321714	32770134	ACRTAAACACAAATCAAACTAAAAATCCCCRCCCAAATATCCAAATATCC			II			GCTGGCTAGCCACACCGGCCCGAAGTGCGCGGCGCCCTGCACCTGGGGGAGCGGACACAG[CG]GACACTTGGATACCTGGGCGGGGACTTTCAGCTTGACCTGTGCCCACGCCAAGGGCGTTG	37	58159999	CGTGGGCACAGGTCAAGCTGAAAGTCCCCGCCCAGGTATCCAAGTGTCCG	F	NM_000785	Body	chr12:58158855-58160000	Island				TRUE	12:56444894-56447052			RP11-571M6.13;CYP27B1;CYP27B1	ENST00000546609.1;ENST00000546496.1;ENST00000228606.4	3'UTR;3'UTR;ExonBnd	CYP27B1;RP11-571M6.13;CYP27B1;CYP27B1;CYP27B1;CYP27B1;CYP27B1	ENST00000547344.1;ENST00000546609.1;ENST00000552186.1;ENST00000546496.1;ENST00000546567.1;ENST00000552186.1;ENST00000228606.4	3'UTR;3'UTR;3'UTR;3'UTR;TSS1500;1stExon;ExonBnd	chr12:58159725-58161150	3
234420	cg06883848	CYP27B1	12	1	1	11.7803	9.60604	2.17428	Body	rs8176342;rs563225181;rs530682562	50;36;20	0.007288;0.000200;0.000200	cg06883848	cg06883848	98778153	CACTTATACTTTATCTACAAAATCTCCACACCTCAAAACAACRAAAAAAC			II			CCCCTCCCGCGCACTTGTACTTTATCTGCAGGATCTCCACACCTCAGGACAGCGAGAAGG[CG]CTTTCGCAGCGCCCTCTGCTAAGAGTCGGGACGGGCTCTGCCCGAGTGTAGCCACACCGC	37	58160421	CGCCTTCTCGCTGTCCTGAGGTGTGGAGATCCTGCAGATAAAGTACAAGT	R	NM_000785	Body	chr12:58158855-58160000	S_Shore				TRUE	12:56444894-56447052	12:58160082-58160565	Unclassified	RP11-571M6.13;CYP27B1	ENST00000546609.1;ENST00000546496.1	3'UTR;TSS200	CYP27B1;RP11-571M6.13;CYP27B1;CYP27B1;CYP27B1	ENST00000547344.1;ENST00000546609.1;ENST00000546567.1;ENST00000546496.1;ENST00000552186.1	3'UTR;3'UTR;TSS1500;TSS200;TSS200	chr12:58159725-58161150	3
240433	cg07060721	CYP27B1	12	0.172614	1	24.8297	26.8231	-1.99345	Body	rs201302886;rs8176345;rs200567715;rs567237244	0;21;30;49	0.000399;0.006490;0.000200;0.000200	cg07060721	cg07060721	48780854	CAATCCATCCTAAAAAATATAACAAAATTACTATTAACRAAAATAAACAC			II			GCCGGAGTCTGCGGAGGCTAAGCCCTGGAACCGGCTCACAGCACGGAGGGAGAACCTCAC[CG]TGTCCACTCCCGCCAATAGCAACTCTGTCACATTTCCCAGGATGGACTGGGCAGGCAACT	37	58158537	AGTCCATCCTGGGAAATGTGACAGAGTTGCTATTGGCGGGAGTGGACACG	F	NM_000785	Body	chr12:58158855-58160000	N_Shore			RDMR			12:58158445-58159824	Unclassified	CYP27B1	ENST00000228606.4	ExonBnd	CYP27B1;CYP27B1;CYP27B1	ENST00000547344.1;ENST00000547451.1;ENST00000228606.4	3'UTR;3'UTR;ExonBnd	chr12:58158505-58158815	3
423555	cg12735750	CYP27B1	12	0.461335	1	85.1012	84.2754	0.82575	TSS1500	rs8176339;rs145643125;rs568598978	21;39;40	0.500000;0.000599;0.000200	cg12735750	cg12735750	14782921	CCCAAACTCATATAATCCACCTCAACCTCTCAAAACACTACAAACATACA	0005775831	CCCGAACTCATATAATCCACCTCAACCTCTCAAAACACTACAAACATACG	I	C	Grn	CCTGGGCAACATAGTGGAACTGTCTCTACAAAAAATACAAAAATTAGCCAGGCATGGTGG[CG]TATGCCTGTAGTGCCTTGAGAGGCTGAGGTGGATTACATGAGCCCGGGAGGTCAAGGCTG	37	58161943	CCCGGGCTCATGTAATCCACCTCAGCCTCTCAAGGCACTACAGGCATACG	F	NM_000785	TSS1500	chr12:58158855-58160000	S_Shore								RP11-571M6.13;CYP27B1	ENST00000546609.1;ENST00000228606.4	3'UTR;TSS1500	RP11-571M6.13;CYP27B1;CYP27B1	ENST00000546609.1;ENST00000547344.1;ENST00000228606.4	3'UTR;TSS1500;TSS1500					chr12:58157984-58167581	6
462307	cg13918664	CYP27B1	12	0.723553	1	10.3889	10.8686	-0.47968	Body	rs577036725	29	0.000200	cg13918664	cg13918664	43649573	CTACTTACRACTTAAAACTACATAAATTCCTTTTCATTCACTAAAAACTC			II			GATCATCTCGGTCGAGGAGAAATCTCTAAAAGTTCCATGTCTGGACTGTCCATCTCAGGA[CG]AGTCCTCAGTGAATGAAAAGGAACCCATGTAGCTTTAAGCCGCAAGCAGGCGGAGGGTAC	37	58160283	TGCTTGCGGCTTAAAGCTACATGGGTTCCTTTTCATTCACTGAGGACTCG	F	NM_000785	Body	chr12:58158855-58160000	S_Shore				TRUE	12:56444894-56447052	12:58160082-58160565	Unclassified	RP11-571M6.13;CYP27B1	ENST00000546609.1;ENST00000546496.1	3'UTR;TSS200	CYP27B1;RP11-571M6.13;CYP27B1;CYP27B1;CYP27B1;CYP27B1	ENST00000547344.1;ENST00000546609.1;ENST00000552186.1;ENST00000546567.1;ENST00000552186.1;ENST00000546496.1	3'UTR;3'UTR;3'UTR;TSS1500;1stExon;TSS200	chr12:58159725-58161150	3
561630	cg16984335	CYP27B1	12	0.513886	1	17.8085	18.7545	-0.94603	Body				cg16984335	cg16984335	9654827	TTTTACAAATTCRAACTAAAAAATAAATCCCAAAACAAAACTAAACAAAC			II			ATGCCTTGTCGGGAGGGGGCGCCGTCAGGGTTCCGGGAGGCTCTGGTAGGGCGCCCCCGA[CG]CCTGCCCAGCTCTGTCCTGGGACTCACCTTCCAGTCCGAACTTGTAAAATTCCCCCGCCA	37	58159051	CGCCTGCCCAGCTCTGTCCTGGGACTCACCTTCCAGTCCGAACTTGTAAA	F	NM_000785	Body	chr12:58158855-58160000	Island					12:56444894-56447052	12:58158445-58159824	Unclassified	RP11-571M6.13	ENST00000546609.1	3'UTR	CYP27B1;CYP27B1;RP11-571M6.13;CYP27B1	ENST00000547344.1;ENST00000547451.1;ENST00000546609.1;ENST00000546567.1	3'UTR;3'UTR;3'UTR;5'UTR	chr12:58158860-58159530	3
604344	cg18413900	CYP27B1	12	1	1	47.1344	47.3257	-0.19135	TSS200	rs113298639;rs139289916	6;2	0.012380;0.001797	cg18413900	cg18413900	29633275	CCTCCTCCTAAATAATCTATACTAAAAATTAACACCCAAAAACAATAAAC			II			CTCAGCCAATCCCTCCTCCTGAGTGGTCTGTGCTGGGGATTAGCACCCAGGAACAGTAGG[CG]GGGCTGGGGCTGACTTCACAACTCCCTTGGGTCTCATGTTGCAATGACCCTCATGGGAGG	37	58160989	CTCCTCCTGAGTGGTCTGTGCTGGGGATTAGCACCCAGGAACAGTAGGCG	R	NM_000785	TSS200	chr12:58158855-58160000	S_Shore								RP11-571M6.13;CYP27B1;CYP27B1;CYP27B1	ENST00000546609.1;ENST00000546496.1;ENST00000228606.4;ENST00000228606.4	3'UTR;TSS1500;1stExon;5'UTR	RP11-571M6.13;CYP27B1;CYP27B1;CYP27B1;CYP27B1;CYP27B1	ENST00000546609.1;ENST00000546496.1;ENST00000552186.1;ENST00000228606.4;ENST00000228606.4;ENST00000547344.1	3'UTR;TSS1500;TSS1500;1stExon;5'UTR;TSS200	chr12:58159725-58161150	3
614912	cg18787440	CYP27B1	12	0.0267851	1	84.6392	86.6807	-2.0415	3'UTR	rs569065283	2	0.000200	cg18787440	cg18787440	16644184	CTAACTTCCTAAATCAAACCAAATACATACTTCACACATTAATCAAAACC			II			GGTTTTCTCACCTGGCTTCCTGAGTCAGGCCAAGTGCATACTTCACACATTGGTCAGGGC[CG]CCTCACACTTCACTATGGTGGTTCTATCCAGTTTGGTCAGATAGGCATTAGGGGAAGATG	37	58156782	CGGCCCTGACCAATGTGTGAAGTATGCACTTGGCCTGACTCAGGAAGCCA	R	NM_000785	3'UTR	chr12:58158855-58160000	N_Shelf								CYP27B1	ENST00000228606.4	3'UTR	CYP27B1;CYP27B1	ENST00000547344.1;ENST00000228606.4	3'UTR;3'UTR
642616	cg19794395	CYP27B1	12	1	1	79.7758	80.3826	-0.6068	Body	rs145790221	7	0.000220	cg19794395	cg19794395	54716568	TATTTTTCAAATATCCAACACRCTCTCTTAAACTCTATATAAACTCTCCC			II			GAGCCAGGGCTCAGGGCAGCTGTGATCTCTGAGTGGAGTGCTGTCTGGACTTCGGGGTGC[CG]GGAGAGCTCATACAGAGCCCAAGAGAGCGTGTTGGACACCTGAAAAACATGTGAAAGCAA	37	58158293	GTTTTTCAGGTGTCCAACACGCTCTCTTGGGCTCTGTATGAGCTCTCCCG	F	NM_000785	Body	chr12:58158855-58160000	N_Shore			RDMR								CYP27B1	ENST00000547344.1	3'UTR			chr12:58158280-58161421	6	chr12:58157984-58167581	6
658496	cg20372759	CYP27B1	12	0.347441	1	91.4214	92.1447	-0.72325	TSS1500	rs530991189;rs367795485;rs570777302	13;7;2	0.000200;0.000200;0.000200	cg20372759	cg20372759	44790896	TCTCCAAAAACAACACTTAAAAAACACAAATTCCCCAAATCAAATCTTAC			II			TTCCCAAGGACTCTCCAGAGACAACACTTAGGGAACACAGATTCCCCAGGTCAAGTCTTA[CG]CAGGGAGAGGACAGGAGGATGGTAGAAGGCATATGATACATACTCCACCCTTTCCTGAGA	37	58162287	CTCCAGAGACAACACTTAGGGAACACAGATTCCCCAGGTCAAGTCTTACG	R	NM_000785	TSS1500	chr12:58165563-58165962	N_Shelf								RP11-571M6.13;CYP27B1;METTL1	ENST00000546609.1;ENST00000228606.4;ENST00000324871.7	3'UTR;TSS1500;3'UTR	RP11-571M6.13;CYP27B1;CYP27B1;METTL1	ENST00000546609.1;ENST00000547344.1;ENST00000228606.4;ENST00000324871.7	3'UTR;TSS1500;TSS1500;3'UTR					chr12:58157984-58167581	6
732923	cg23101118	CYP27B1	12	0.0246697	1	33.013	36.4516	-3.43863	Body				cg23101118	cg23101118	61653137	ACCCAAACACAAAATAACRCAACCAATAAAACATCRCCATAATCAACAAC			II			GCGGCCCCAGGGCCCAGGCACAAGGTGGCGCAGCCAGTGGGGCATCGCCATGGTCAACAG[CG]TGGACACAAACACCGAGCCCACAGCGCGGATGAAGGTCTCCGTGTCGGGTGGCACTTGAG	37	58158888	CGCTGTTGACCATGGCGATGCCCCACTGGCTGCGCCACCTTGTGCCTGGG	R	NM_000785	Body	chr12:58158855-58160000	Island			RDMR		12:56444894-56447052	12:58158445-58159824	Unclassified	RP11-571M6.13	ENST00000546609.1	3'UTR	CYP27B1;CYP27B1;RP11-571M6.13;CYP27B1	ENST00000547344.1;ENST00000547451.1;ENST00000546609.1;ENST00000546567.1	3'UTR;3'UTR;3'UTR;5'UTR	chr12:58158860-58159530	3
761437	cg24110768	CYP27B1	12	0.698787	1	21.6582	20.978	0.68024	Body	rs529738756	45	0.005391	cg24110768	cg24110768	65726879	CTAAATAAAATAAATATAAAATTCTATAACTCAAATTACCCRAAAACCCC			II			ACCGGCCTGCGCCTGTCTTCCAGCCCCCTTCCTCTTTACTCATTTCCTGCCCTCAGGGGC[CG]GGGTTCCCGGGTAACTTGAGTCACAGAACCTTACATTCATTCCATCCAGATCCTTGTACC	37	58159478	TGGATGGAATGAATGTAAGGTTCTGTGACTCAAGTTACCCGGGAACCCCG	F	NM_000785	Body	chr12:58158855-58160000	Island					12:56444894-56447052	12:58158445-58159824	Unclassified	RP11-571M6.13;CYP27B1	ENST00000546609.1;ENST00000546496.1	3'UTR;3'UTR	CYP27B1;RP11-571M6.13;CYP27B1;CYP27B1;CYP27B1	ENST00000547344.1;ENST00000546609.1;ENST00000552186.1;ENST00000546496.1;ENST00000546567.1	3'UTR;3'UTR;3'UTR;3'UTR;TSS200	chr12:58158860-58159530	3
168332	cg04905829	CYP27B1;CYP27B1	12	0.604537	1	18.1271	18.9255	-0.79842	5'UTR;1stExon				cg04905829	cg04905829	89688371	CCTAAACATCATATCTCAACCCCTATTTAACCTTTAAATAAAATAATAAC			II			AAAGCGCTTCTCCTGAGCATCATATCTCAACCCCTATTTAACCTTTGGGTGAGGTGATGA[CG]CCCCCTCTCCAAGCTCCTCAGCCAATCCCTCCTCCTGAGTGGTCTGTGCTGGGGATTAGC	37	58160911	CTGAGCATCATATCTCAACCCCTATTTAACCTTTGGGTGAGGTGATGACG	R	NM_000785;NM_000785	5'UTR;1stExon	chr12:58158855-58160000	S_Shore								RP11-571M6.13;CYP27B1;CYP27B1;CYP27B1	ENST00000546609.1;ENST00000546496.1;ENST00000228606.4;ENST00000228606.4	3'UTR;TSS1500;1stExon;5'UTR	RP11-571M6.13;CYP27B1;CYP27B1;CYP27B1;CYP27B1;CYP27B1;CYP27B1	ENST00000546609.1;ENST00000546567.1;ENST00000546496.1;ENST00000552186.1;ENST00000228606.4;ENST00000228606.4;ENST00000547344.1	3'UTR;TSS1500;TSS1500;TSS1500;1stExon;5'UTR;TSS200	chr12:58159725-58161150	3
778748	cg24722099	CYP27B1;CYP27B1	12	0.931963	1	17.0286	16.7656	0.26295	5'UTR;1stExon	rs577501884	42	0.000200	cg24722099	cg24722099	77707838	CTCTAAAAACRTACTTAAAAATCTAAATCATAATCTAATTCAAAATACTC			II			GCGATGGAACACTCTGGAGGCGTACTTGAGGGTCTGGGTCATGGTCTGGTTCAGGGTGCT[CG]CGAAAGAAAGCGCTTCTCCTGAGCATCATATCTCAACCCCTATTTAACCTTTGGGTGAGG	37	58160843	TCTGGAGGCGTACTTGAGGGTCTGGGTCATGGTCTGGTTCAGGGTGCTCG	R	NM_000785;NM_000785	5'UTR;1stExon	chr12:58158855-58160000	S_Shore								RP11-571M6.13;CYP27B1;CYP27B1;CYP27B1	ENST00000546609.1;ENST00000546496.1;ENST00000228606.4;ENST00000228606.4	3'UTR;TSS1500;1stExon;5'UTR	CYP27B1;RP11-571M6.13;CYP27B1;CYP27B1;CYP27B1;CYP27B1;CYP27B1;CYP27B1	ENST00000547344.1;ENST00000546609.1;ENST00000546567.1;ENST00000546496.1;ENST00000552186.1;ENST00000547344.1;ENST00000228606.4;ENST00000228606.4	3'UTR;3'UTR;TSS1500;TSS1500;TSS1500;1stExon;1stExon;5'UTR	chr12:58159725-58161150	3
58297	cg01665559	CYP27C1	2	0.0316773	1	53.3966	50.0645	3.33216	TSS200	rs115224999;rs567239357	14;31	0.015775;0.000200	cg01665559	cg01665559	97698493	CTTACAAAAAAAAACCACCAAACTCATCTCAACATAAATATATAAACCCA	0068723839	CTTACGAAAAAAAACCACCGAACTCATCTCGACGTAAATATATAAACCCG	I	A	Red	AACTCAGCTTTGGAGGAGGGGGCCTCCCCCTGAGCTCCCCCTCCAGCCCGTGGCTCAGCC[CG]GGCCCACATACTCACGCCGAGATGAGCCCGGTGGCTCTCCCCCGCAAGTCTCGGTACTCC	37	127963459	CGGGCCCACATACTCACGCCGAGATGAGCCCGGTGGCTCTCCCCCGCAAG	F	NM_001001665	TSS200						TRUE	2:127679532-127680037			CYP27C1;CYP27C1	ENST00000335247.7;ENST00000409327.1	TSS200;5'UTR	CYP27C1;CYP27C1	ENST00000335247.7;ENST00000409327.1	TSS200;5'UTR			chr2:127963151-127963573	3
78803	cg02270508	CYP27C1	2	0.0212798	1	47.3312	43.7783	3.55288	Body				cg02270508	cg02270508	60671569	TTCAAATTCTCTTTCCTATCTAAAAATAACCACCATCCTTTATAAAAATC			II			TCCAGGGCCTCGATGTATTCCACAGTCAGCTGTGGGATGCTGTTTTCCAGGCAGCCCAAA[CG]ACTCTCATAAAGGATGGTGGCCACTCCTAGACAGGAAAGAGAATTTGAAAACCCTCTTCT	37	127958880	CGACTCTCATAAAGGATGGTGGCCACTCCTAGACAGGAAAGAGAATTTGA	F	NM_001001665	Body																				chr2:127958863-127959570	6
169707	cg04946274	CYP27C1	2	0.232758	1	65.8948	67.7499	-1.85508	5'UTR	rs116770675;rs552789956;rs141493748	4;26;29	0.005791;0.000200;0.011781	cg04946274	cg04946274	6699151	ATTTCAAAAAAATCCCTTTAACRAAAAACTAAAAACCTCCAACCTTAATC			II			TGACGCTGGTTCAAAATGAATAATCACAGTCTGCTATGAGACAGGAAAATCACCACGTGG[CG]ACCAAGGCTGGAGGTTCTTAGCCCCTCGTCAAAGGGATTTTCCTGAAATAGTGACCACCT	37	127963067	TTTCAGGAAAATCCCTTTGACGAGGGGCTAAGAACCTCCAGCCTTGGTCG	F	NM_001001665	5'UTR						TRUE	2:127679532-127680037			CYP27C1;CYP27C1	ENST00000335247.7;ENST00000409327.1	5'UTR;5'UTR	CYP27C1;CYP27C1	ENST00000335247.7;ENST00000409327.1	5'UTR;5'UTR	chr2:127962845-127963075	3
179185	cg05224662	CYP27C1	2	1	1	83.555	80.4548	3.1002	Body	rs562491673;rs193171017;rs145756535	16;46;49	0.000200;0.000399;0.000200	cg05224662	cg05224662	74651960	CATCATAATCCAAATAAAACATAAAAACCAAACATTAACCTTTAAATTCA	0089633227	CGTCGTAATCCAAATAAAACGTAAAAACCAAACGTTAACCTTTAAATTCG	I	A	Red	AAACCGTCTTTGCTTTTCAACCTGGAAGTCTTTATCCTGTTGTGCCCAGTAGAAAGAGGC[CG]AACCCAAAGGCCAACGTTTGGCCTCCACGCCCTACCTGGATCACGACGAGGTGAATCTCC	37	127950633	CGTCGTGATCCAGGTAGGGCGTGGAGGCCAAACGTTGGCCTTTGGGTTCG	F	NM_001001665	Body							2:127667103-127667312
197560	cg05780766	CYP27C1	2	0.114046	1	54.4656	51.921	2.54459	3'UTR	rs558855469;rs77463432;rs112927093	1;43;51	0.000200;0.500000;0.000599	cg05780766	cg05780766	18623172	ACTTAAAATAACCTCTTATTCCCTAAATATACATACAATATAACCCTCTC			II			ACCCCCAGCCCGCACTTTGCTATTCACCCTGTGCTGATCCCCAGGCAGAGCCACACTTCA[CG]AGAGGGTCACACTGTATGTATACCCAGGGAATAAGAGGTCACTTCAAGTCGCTTAGTTAT	37	127942965	CGAGAGGGTCACACTGTATGTATACCCAGGGAATAAGAGGTCACTTCAAG	F	NM_001001665	3'UTR								2:127942851-127942996	Unclassified_Cell_type_specific	CYP27C1	ENST00000335247.7	3'UTR	CYP27C1	ENST00000335247.7	3'UTR	chr2:127942705-127942975	3
247186	cg07258300	CYP27C1	2	0.199596	1	58.0392	55.938	2.10118	TSS1500	rs148123964	1	0.004393	cg07258300	cg07258300	4663106	AATCTTCAAATCTCACTTTAATCCTCAATTTATAATATCTATTACAAACC			II			TCCATGTTGGCTCTCTGGGGCGCAGCGCCCTCCGCCCGGAGCACCTGAGCCACCATATCG[CG]GTCTGCAATAGATACTACAAACTGAGGACCAAAGTGAGACTTGAAGATTTTTCCATATTC	37	127963590	ATCTTCAAGTCTCACTTTGGTCCTCAGTTTGTAGTATCTATTGCAGACCG	F	NM_001001665	TSS1500										CYP27C1;CYP27C1	ENST00000335247.7;ENST00000409327.1	TSS1500;5'UTR	CYP27C1;CYP27C1	ENST00000335247.7;ENST00000409327.1	TSS1500;5'UTR
249152	cg07317449	CYP27C1	2	0.131074	1	84.9117	86.3667	-1.45493	TSS1500	rs555912566	51	0.007388	cg07317449	cg07317449	99668399	CAATACCAAACCAACTCTACAAAACAAACCCTCTATAAACAATCTATAAC			II			CTCTACCCAAGCAGTACCAAGCCAACTCTGCAGAGCAAGCCCTCTGTGGACAGTCTGTAA[CG]AGCCTCTAAAACTGACTCCCAGCAAGAAAATGAAGGAAAAGACATCTGGATTGGAAATGA	37	127964374	AGTACCAAGCCAACTCTGCAGAGCAAGCCCTCTGTGGACAGTCTGTAACG	R	NM_001001665	TSS1500										CYP27C1;CYP27C1	ENST00000335247.7;ENST00000409327.1	TSS1500;5'UTR	CYP27C1;CYP27C1	ENST00000335247.7;ENST00000409327.1	TSS1500;5'UTR
272365	cg08022717	CYP27C1	2	2.06939e-05	1	36.9617	31.1379	5.82385	Body	rs536209928	32	0.000200	cg08022717	cg08022717	97798110	TAAAACAAACAAAATATACRTACAATACTTTAAAAACAACRAAACRTCAC			II			AGAGGAAGCTGTGAGACAGGCAGGGTGTGCGTGCAATGCTTTGGAAACAGCGAAGCGTCA[CG]CAATCTTAATTCTCTCTTTCCACCCGACCACCAGCAGCACCCCAGCCCGCAGCTTCCCCA	37	127955187	GAGACAGGCAGGGTGTGCGTGCAATGCTTTGGAAACAGCGAAGCGTCACG	R	NM_001001665	Body							2:127671626-127671707	2:127954931-127955729	Unclassified							chr2:127955025-127955395	3
310980	cg09199330	CYP27C1	2	0.44527	1	59.1485	60.53	-1.3815	TSS200				cg09199330	cg09199330	11642260	TACRCCCCAAAAAACCAACATAAAATCCTAACRAAAATACCRAAACTTAC			II			AGCCCGTGGCTCAGCCCGGGCCCACATACTCACGCCGAGATGAGCCCGGTGGCTCTCCCC[CG]CAAGTCTCGGTACTCCCGCCAGGACTCCATGTTGGCTCTCTGGGGCGCAGCGCCCTCCGC	37	127963503	GCGCCCCAGAGAGCCAACATGGAGTCCTGGCGGGAGTACCGAGACTTGCG	F	NM_001001665	TSS200							2:127679532-127680037			CYP27C1;CYP27C1	ENST00000335247.7;ENST00000409327.1	TSS200;5'UTR	CYP27C1;CYP27C1	ENST00000335247.7;ENST00000409327.1	TSS200;5'UTR			chr2:127963151-127963573	3
368648	cg10985347	CYP27C1	2	0.815025	1	47.2032	47.8234	-0.62025	TSS200				cg10985347	cg10985347	95786330	AAAAACACTACACCCCAAAAAACCAACATAAAATCCTAACAAAAATACCA	0099629550	AAAAACGCTACGCCCCAAAAAACCAACATAAAATCCTAACGAAAATACCG	I	A	Red	CTCAGCCCGGGCCCACATACTCACGCCGAGATGAGCCCGGTGGCTCTCCCCCGCAAGTCT[CG]GTACTCCCGCCAGGACTCCATGTTGGCTCTCTGGGGCGCAGCGCCCTCCGCCCGGAGCAC	37	127963512	CGGTACTCCCGCCAGGACTCCATGTTGGCTCTCTGGGGCGCAGCGCCCTC	F	NM_001001665	TSS200							2:127679532-127680037			CYP27C1;CYP27C1	ENST00000335247.7;ENST00000409327.1	TSS200;5'UTR	CYP27C1;CYP27C1	ENST00000335247.7;ENST00000409327.1	TSS200;5'UTR			chr2:127963151-127963573	3
554596	cg16751203	CYP27C1	2	0.523663	1	79.116	79.9937	-0.87764	Body	rs141117840;rs566589590;rs150306913;rs538766815;rs201700234	15;16;23;38;47	0.000220;0.000200;0.000220;0.000200;0.000200	cg16751203	cg16751203	53609172	CTATACCACATCRTACCAAAATAAAAACTTCCCTCRAACCAAAAAATTCC			II			GGGATGGATCCAAAATTGTCAACTCTATCTAAGTCTCCTTTCCGCAGCCAGCGCTCAGGC[CG]GAACTCCTTGGCCCGAGGGAAGTTCTCATCCTGGTACGATGTGGCATAGTGGCAAAGGGC	37	127950803	TATGCCACATCGTACCAGGATGAGAACTTCCCTCGGGCCAAGGAGTTCCG	F	NM_001001665	Body							2:127667103-127667312											chr2:127950706-127951727	6
590897	cg17940908	CYP27C1	2	0.0246878	1	65.8918	62.6866	3.20521	TSS1500	rs148123964	3	0.004393	cg17940908	cg17940908	75703315	TCTTCAAATCTCACTTTAATCCTCAATTTATAATATCTATTACAAACCRC			II			ACTCCATGTTGGCTCTCTGGGGCGCAGCGCCCTCCGCCCGGAGCACCTGAGCCACCATAT[CG]CGGTCTGCAATAGATACTACAAACTGAGGACCAAAGTGAGACTTGAAGATTTTTCCATAT	37	127963588	CGCGGTCTGCAATAGATACTACAAACTGAGGACCAAAGTGAGACTTGAAG	F	NM_001001665	TSS1500										CYP27C1;CYP27C1	ENST00000335247.7;ENST00000409327.1	TSS1500;5'UTR	CYP27C1;CYP27C1	ENST00000335247.7;ENST00000409327.1	TSS1500;5'UTR
603084	cg18368599	CYP27C1	2	0.599202	1	50.0511	48.9828	1.0683	Body	rs183767148	39	0.000399	cg18368599	cg18368599	4761183	AAAATTCTAAACRTTCAATAAAATACTATAAAAATCACCACRCCATTCCC			II			TGGGTGACCCGGCCGTTCCCTGGCAGCACTGGAAACAGCCTGGAAAAGAGCCAGCGGGGA[CG]GGAATGGCGTGGTGACTTTCACAGTATTTTATTGAACGTTCAGAACCCTGGATATATTCC	37	127951465	CGGGAATGGCGTGGTGACTTTCACAGTATTTTATTGAACGTTCAGAACCC	F	NM_001001665	Body						TRUE	2:127667834-127667936									chr2:127950865-127951495	3
625984	cg19201144	CYP27C1	2	0.119405	1	54.3445	51.8305	2.51402	Body	rs149065640;rs138682404;rs146272230	2;7;22	0.000220;0.002396;0.002995	cg19201144	cg19201144	59625952	RAATCACCCAAAAAAACCTAATTATTAACRAATATCTAATTCCRAAAAAC			II			AGCAGATTCCAATTCAACCCCGACCCGCAAGGCCTGGCCACCCCCATGGCCCCAAACTCA[CG]CCTTTCGGAATCAGATACCCGCCAATAACCAGGTCTTCCTGGGTGACCCGGCCGTTCCCT	37	127951364	CGCCTTTCGGAATCAGATACCCGCCAATAACCAGGTCTTCCTGGGTGACC	F	NM_001001665	Body						TRUE	2:127667834-127667936			CYP27C1	ENST00000335247.7	ExonBnd	CYP27C1	ENST00000335247.7	ExonBnd	chr2:127950865-127951495	3
627893	cg19269749	CYP27C1	2	1	1	34.0691	33.7756	0.29349	Body	rs149065640;rs138682404;rs146272230	50;45;30	0.000220;0.002396;0.002995	cg19269749	cg19269749	98808871	CCTTTCAAAATCAAATACCCACCAATAACCAAATCTTCCTAAATAACCCA	0030600107	CCTTTCGAAATCAAATACCCGCCAATAACCAAATCTTCCTAAATAACCCG	I	A	Red	CCCAAACTCACGCCTTTCGGAATCAGATACCCGCCAATAACCAGGTCTTCCTGGGTGACC[CG]GCCGTTCCCTGGCAGCACTGGAAACAGCCTGGAAAAGAGCCAGCGGGGACGGGAATGGCG	37	127951414	CCTTTCGGAATCAGATACCCGCCAATAACCAGGTCTTCCTGGGTGACCCG	R	NM_001001665	Body						TRUE	2:127667834-127667936									chr2:127950865-127951495	3
631671	cg19411094	CYP27C1	2	0.262773	1	47.9484	49.9201	-1.97171	Body	rs569619864	5	0.000200	cg19411094	cg19411094	97790211	CAAAAAACAAACTTTACTTTTTATCRCAACATTTCCTCACAAAAAATACC			II			AGTATATACTGCAGAAAACAAGCTTTGCTTTTTGTCGCAGCATTTCCTCACAGAGGATGC[CG]TGTTTGGGGGAAGGGATGTAATCCGTCCCTAATCCCACCTCCTACCCAAACCATCCCCTC	37	127952044	CGGCATCCTCTGTGAGGAAATGCTGCGACAAAAAGCAAAGCTTGTTTTCT	R	NM_001001665	Body						TRUE										chr2:127951965-127952375	3
648176	cg19989151	CYP27C1	2	0.0096349	1	86.2076	88.406	-2.19841	5'UTR	rs567029214;rs539351383	51;6	0.000200;0.000399	cg19989151	cg19989151	47763217	ACAATTTCTCAAAAAATCRTAACAAAACTAAACCTCAAATACCCACRAAC			II			AGGAGTGTTCTGCAGTTTCTCAGAGGGTCGTGGCAGGACTGAGCCTCAAGTGCCCACGAG[CG]TCACCCACACCTCCACACCTCCGCATGGCTTGCCTCCCAACCCTGCTCCACTTTCGCGTT	37	127962430	CGCTCGTGGGCACTTGAGGCTCAGTCCTGCCACGACCCTCTGAGAAACTG	R	NM_001001665	5'UTR										CYP27C1;CYP27C1	ENST00000335247.7;ENST00000409327.1	5'UTR;5'UTR	CYP27C1;CYP27C1	ENST00000335247.7;ENST00000409327.1	5'UTR;5'UTR	chr2:127962205-127962755	3
699010	cg21855830	CYP27C1	2	0.0165904	1	61.3551	57.8189	3.5362	TSS200	rs567239357	1	0.000200	cg21855830	cg21855830	92741468	CAACATAAAATCCTAACAAAAATACCAAAACTTACAAAAAAAAACCACCA	0057708167	CAACATAAAATCCTAACGAAAATACCGAAACTTACGAAAAAAAACCACCG	I	A	Red	TGAGCTCCCCCTCCAGCCCGTGGCTCAGCCCGGGCCCACATACTCACGCCGAGATGAGCC[CG]GTGGCTCTCCCCCGCAAGTCTCGGTACTCCCGCCAGGACTCCATGTTGGCTCTCTGGGGC	37	127963489	CAACATGGAGTCCTGGCGGGAGTACCGAGACTTGCGGGGGAGAGCCACCG	F	NM_001001665	TSS200							2:127679532-127680037			CYP27C1;CYP27C1	ENST00000335247.7;ENST00000409327.1	TSS200;5'UTR	CYP27C1;CYP27C1	ENST00000335247.7;ENST00000409327.1	TSS200;5'UTR			chr2:127963151-127963573	3
737961	cg23280866	CYP27C1	2	0.00129566	1	59.3438	54.6662	4.67761	TSS1500	rs539067847;rs148123964	12;36	0.000200;0.004393	cg23280866	cg23280866	50657949	ATCTATTACAAACCACAATATAATAACTCAAATACTCCAAACAAAAAACA	0047669865	ATCTATTACAAACCGCGATATAATAACTCAAATACTCCGAACGAAAAACG	I	C	Grn	CTCTCCCCCGCAAGTCTCGGTACTCCCGCCAGGACTCCATGTTGGCTCTCTGGGGCGCAG[CG]CCCTCCGCCCGGAGCACCTGAGCCACCATATCGCGGTCTGCAATAGATACTACAAACTGA	37	127963555	CGCCCTCCGCCCGGAGCACCTGAGCCACCATATCGCGGTCTGCAATAGAT	F	NM_001001665	TSS1500							2:127679532-127680037			CYP27C1;CYP27C1	ENST00000335247.7;ENST00000409327.1	TSS1500;5'UTR	CYP27C1;CYP27C1	ENST00000335247.7;ENST00000409327.1	TSS1500;5'UTR			chr2:127963151-127963573	3
784545	cg24923516	CYP27C1	2	0.312717	1	21.7108	23.1734	-1.46258	Body	rs536209928	1	0.000200	cg24923516	cg24923516	2674496	AAAAAAAATTAAAATTACATAACACTTCACTATTTCCAAAACATTACACA	0001631887	AAAAAAAATTAAAATTACGTAACGCTTCGCTATTTCCAAAACATTACACG	I	C	Grn	ACCTGTTAATGAAGTCAATGACTCCTACCTTAGAGGAAGCTGTGAGACAGGCAGGGTGTG[CG]TGCAATGCTTTGGAAACAGCGAAGCGTCACGCAATCTTAATTCTCTCTTTCCACCCGACC	37	127955156	AGAGAGAATTAAGATTGCGTGACGCTTCGCTGTTTCCAAAGCATTGCACG	F	NM_001001665	Body							2:127671626-127671707	2:127954931-127955729	Unclassified							chr2:127955025-127955395	3
844329	cg27029606	CYP27C1	2	0.901604	1	67.8904	68.2716	-0.38122	Body	rs537534070;rs557476810	0;6	0.000200;0.000399	cg27029606	cg27029606	86747377	ATAAAACTAATAAAACCAAATAACCATCCCACCTTTATATAAATATAACC			II			TGCCCTGAGCTCCCCCTACACATCGAGCTGCCACTCACATACTCCCAGGGACAGGGGCAG[CG]GCCACATCCACACAAAGGTGGGATGGCCACTTGGTCCCACCAGCCCCACCCCAGCAGAGT	37	127949404	CGGCCACATCCACACAAAGGTGGGATGGCCACTTGGTCCCACCAGCCCCA	F	NM_001001665	Body								2:127949331-127949436	Unclassified_Cell_type_specific							chr2:127949305-127949595	3
240211	cg07054292	CYP27C1;CYP27C1	2	0.0622904	1	56.6902	53.7803	2.9099	1stExon;5'UTR	rs201801731	31	0.010184	cg07054292	cg07054292	96784888	AAAAAACACAAAACCCCCCCATAAAATAATATCAAACAATCTCCTTATAC			II			GGACAACTCTGCACGGAGGAGGAGCCAGAAAGCCCAGCAGGGCTCTCATGTCTGGGAGAT[CG]CACAAGGAGACTGTCTGATATCATTCCATGGGGGGGTTCTGTGCTTTTTTAAGAGCTGGC	37	127963330	CGCACAAGGAGACTGTCTGATATCATTCCATGGGGGGGTTCTGTGCTTTT	F	NM_001001665;NM_001001665	1stExon;5'UTR						TRUE	2:127679532-127680037			CYP27C1;CYP27C1;CYP27C1	ENST00000335247.7;ENST00000335247.7;ENST00000409327.1	5'UTR;1stExon;5'UTR	CYP27C1;CYP27C1;CYP27C1	ENST00000335247.7;ENST00000335247.7;ENST00000409327.1	5'UTR;1stExon;5'UTR	chr2:127963145-127963375	3
138389	cg04017324	CYP2A13	19	0.844533	1	41.2776	40.7309	0.54661	TSS1500	rs188421246;rs550268136	4;1	0.006190;0.000200	cg04017324	cg04017324	5680388	AAAATACTCTTCTCCACRTATAAAAAAAATTCCTCTAAAATATAACTCTC			II			ACTGGTAACATGAGGTACTCTTCTCCACGTGTGGGGAAAGTTCCTCTGAAATATGGCTCT[CG]TCTTCTGCCCCTTTCCCAGCCAGAGATGGGCAGCGGAGGTTCTATGGCACCCATCCTGGC	37	41593613	CGAGAGCCATATTTCAGAGGAACTTTCCCCACACGTGGAGAAGAGTACCT	R	NM_000766	TSS1500	chr19:41595895-41596140	N_Shelf								CYP2A13	ENST00000330436.2	TSS1500	CYP2A13	ENST00000330436.2	TSS1500
143816	cg04176888	CYP2A13	19	0.107468	1	8.89113	7.48515	1.40598	Body	rs199643958;rs201720562;rs571383026;rs146067729	30;24;19;18	0.000200;0.000200;0.000200;0.000232	cg04176888	cg04176888	8615316	ATTTTAACATAAACAAACACAACATCAAAAAACACATCCAAAAAAAAACA	0063734118	ATTTTAACGTAAACAAACGCGACATCGAAAAACGCATCCAAAAAAAAACG	I	A	Red	CCACCCTAAGGGGTTTTGGCGTGGGCAAGCGCGGCATCGAGGAACGCATCCAGGAGGAGG[CG]GGCTTCCTCATCGACGCCCTCCGGGGCACGCACGGTGAGTAGGGGACCCCGAGTGCGAGG	37	41596066	GTTTTGGCGTGGGCAAGCGCGGCATCGAGGAACGCATCCAGGAGGAGGCG	R	NM_000766	Body	chr19:41595895-41596140	Island					19:46287775-46287980									chr19:41595785-41596235	3
184266	cg05372113	CYP2A13	19	0.135204	1	7.32926	6.09625	1.23301	Body	rs150550130;rs138225940;rs566841796;rs57082577;rs199984436;rs372587042	11;19;31;36;38;41	0.000277;0.000599;0.002995;0.011299;0.001500;0.000998	cg05372113	cg05372113	99807420	CCAAAACCCCTTAAAATAACAATAAAAAAACACCAAAACTACTTAACACA	0099717298	CCAAAACCCCTTAAAATAACGATAAAAAAACGCCGAAACTACTTAACGCG	I	C	Grn	CCCTGACCTCTCTCCACCCCCGCGTTCACCTCCCCAGGCGTGGCGTTCAGCAACGGGGAG[CG]CGCCAAGCAGCTCCGGCGCTTCTCCATCGCCACCCTAAGGGGTTTTGGCGTGGGCAAGCG	37	41595975	CGCGCCAAGCAGCTCCGGCGCTTCTCCATCGCCACCCTAAGGGGTTTTGG	F	NM_000766	Body	chr19:41595895-41596140	Island					19:46287775-46287980									chr19:41595785-41596235	3
216282	cg06352713	CYP2A13	19	0.00115821	1	51.1216	56.1735	-5.05187	TSS1500	rs184982397;rs542364590	0;34	0.000998;0.000200	cg06352713	cg06352713	75757591	AACAAAAAACATATATAAATAACCCTAAACTCCCATCTCTCTTACTCTAC			II			CTTCCCAAACACTCCCTTTCCACTGGCAGGAAAACCAAATCCAGAAAGTGGAACTAAAGA[CG]CAGAGCAAGAGAGATGGGAGTTCAGGGCCACTCACACATGTCCCCTGCCCACTGTCTGTT	37	41593273	CGCAGAGCAAGAGAGATGGGAGTTCAGGGCCACTCACACATGTCCCCTGC	F	NM_000766	TSS1500	chr19:41595895-41596140	N_Shelf								CYP2A13	ENST00000330436.2	TSS1500	CYP2A13	ENST00000330436.2	TSS1500
255476	cg07506573	CYP2A13	19	0.88092	1	40.978	40.5081	0.46989	TSS1500	rs563813990;rs575393703;rs148846033;rs564391887;rs528344148	1;27;32;43;49	0.003395;0.000200;0.007588;0.000200;0.000599	cg07506573	cg07506573	45630838	AAATCTAAAAATAAAAATACACCCCAAAATTATAAATTTAAACATTCCAC			II			AGATGCACAGCCACACTTCCATCTCACCCTAGTAAAACCCAGACCTTTGGATTCCTCTCC[CG]TGGAATGCCCAAATCCACAACTTTGGGGTGCATTCTCACTCCCAGATCCCAAATCCAAAG	37	41593995	GATCTGGGAGTGAGAATGCACCCCAAAGTTGTGGATTTGGGCATTCCACG	F	NM_000766	TSS1500	chr19:41595895-41596140	N_Shore								CYP2A13	ENST00000330436.2	TSS1500	CYP2A13	ENST00000330436.2	TSS1500
360055	cg10710468	CYP2A13	19	0.0226227	1	31.1012	27.9171	3.1841	Body	rs147780705;rs113145635;rs534420677	37;33;26	0.002796;0.000399;0.000200	cg10710468	cg10710468	66639165	ACTTCCAATTCACAACAACCTCCACAAAACAAATAACTAACTACAACCCA	0099687841	ACTTCCAATTCACGACAACCTCCACGAAACAAATAACTAACTACAACCCG	I	C	Grn	TGATGCTGGGAAGCTTCCAGTTCACGGCAACCTCCACGGGGCAGGTAACTGGCTGCAGCC[CG]CCAGTGACGCCCCTACCACAACCTGCCAACTGCTCCCCTACCTGGAGACAGGTGCCCCAA	37	41596486	CGGGCTGCAGCCAGTTACCTGCCCCGTGGAGGTTGCCGTGAACTGGAAGC	R	NM_000766	Body	chr19:41595895-41596140	S_Shore								CYP2A13	ENST00000330436.2	ExonBnd	CYP2A13	ENST00000330436.2	ExonBnd	chr19:41596345-41596835	3
395441	cg11834681	CYP2A13	19	0.0890268	1	64.2187	66.7759	-2.55727	Body	rs112782936;rs3745280;rs560241027;rs3745281	4;26;45;49	0.007588;0.010583;0.000200;0.002995	cg11834681	cg11834681	12797569	CCCCACTCTAAATAAACCCAACACTAAAATATCATATACTAAAATACTTC			II			TCCTAGCAGGAAAGACAGGATCTTGGGATGTCCAGCTCCCTGACTGTGAGAACCTGGGGG[CG]AAGCATCCCAGTACATGATATCTCAGTGCTGGGCCCATTCAGAGTGGGGGCTGCTCCCTC	37	41594746	CCCACTCTGAATGGGCCCAGCACTGAGATATCATGTACTGGGATGCTTCG	F	NM_000766	Body	chr19:41595895-41596140	N_Shore
400351	cg11988807	CYP2A13	19	0.00377405	1	30.7762	35.055	-4.27873	Body	rs543496385;rs565293337;rs541517387	1;35;38	0.000599;0.000200;0.001997	cg11988807	cg11988807	41789958	TATCCTTAAAAACTAAATATTAAACATCCCTCCTAAATTCTAATACAACC			II			CTCCCACCCCCCTCCAGACAGTGTCCCCTCAAAATCAGTCCCCGATATTGGACAACTGGA[CG]GTTGCACCAGAACCCAGGAGGGATGCCCAATACCCAGTCTCCAAGGACACCTGGATAGCT	37	41596609	CGGTTGCACCAGAACCCAGGAGGGATGCCCAATACCCAGTCTCCAAGGAC	F	NM_000766	Body	chr19:41595895-41596140	S_Shore														chr19:41596345-41596835	3
431012	cg12978820	CYP2A13	19	0.494409	1	28.2342	29.416	-1.18179	TSS1500	rs193176105;rs541093481;rs114734125	33;4;1	0.000399;0.000200;0.009984	cg12978820	cg12978820	49744179	CCTAACAAAACAAAAATCRCCCTTAAAAAAAACTTAACTCACCCTCAAAC			II			TAGTAGTAGCCCCTGACAAAGCAGGAATCGCCCTTAAAGGAGACTTAACTCACCCTCAAA[CG]TGGTCTTCTCTTCCCAAACACTCCCTTTCCACTGGCAGGAAAACCAAATCCAGAAAGTGG	37	41593202	CTGACAAAGCAGGAATCGCCCTTAAAGGAGACTTAACTCACCCTCAAACG	R	NM_000766	TSS1500	chr19:41595895-41596140	N_Shelf								CYP2A13	ENST00000330436.2	TSS1500	CYP2A13	ENST00000330436.2	TSS1500
447031	cg13482327	CYP2A13	19	0.251991	1	47.4384	49.4484	-2.00999	TSS1500	rs530627517;rs552439829	37;1	0.000200;0.000200	cg13482327	cg13482327	31638927	ATCTAATAAATTTCCCTAAAAATCTAAATTAAAAACCAATAAAATTCTTC			II			TGATACAATCAATCTAGTGGGTTTCCCTAAGAATCTGGGTTGGAAACCAGTGGAGTTCTT[CG]TAAATTACAACCCTTGGGACACTTGAGATTTTTCCAGCATTTGAGGGTTGTTATTACTAT	37	41593461	CGAAGAACTCCACTGGTTTCCAACCCAGATTCTTAGGGAAACCCACTAGA	R	NM_000766	TSS1500	chr19:41595895-41596140	N_Shelf								CYP2A13	ENST00000330436.2	TSS1500	CYP2A13	ENST00000330436.2	TSS1500
609416	cg18591496	CYP2A13	19	0.315714	1	12.2412	11.1547	1.08652	Body	rs150550130;rs138225940;rs566841796;rs57082577;rs199984436;rs372587042	9;17;29;34;36;39	0.000277;0.000599;0.002995;0.011299;0.001500;0.000998	cg18591496	cg18591496	94679407	CACCAAAACCCCTTAAAATAACAATAAAAAAACACCAAAACTACTTAACA	0087749822	CGCCAAAACCCCTTAAAATAACGATAAAAAAACGCCGAAACTACTTAACG	I	C	Grn	CTGACCTCTCTCCACCCCCGCGTTCACCTCCCCAGGCGTGGCGTTCAGCAACGGGGAGCG[CG]CCAAGCAGCTCCGGCGCTTCTCCATCGCCACCCTAAGGGGTTTTGGCGTGGGCAAGCGCG	37	41595977	CGCCAAAACCCCTTAGGGTGGCGATGGAGAAGCGCCGGAGCTGCTTGGCG	F	NM_000766	Body	chr19:41595895-41596140	Island					19:46287775-46287980									chr19:41595785-41596235	3
666909	cg20683809	CYP2A13	19	0.721793	1	11.2151	11.7119	-0.49678	3'UTR	rs200023795;rs201731003;rs368344608	42;34;33	0.001997;0.001797;0.000799	cg20683809	cg20683809	80669820	TAAACAAAAACTATACTAATACAAAACTAATAAACAAAACCAAAAAAACA	0094611521	TAAACGAAAACTATACTAATACAAAACTAATAAACGAAACCAAAAAAACG	I	A	Red	TTCCTGCCCCGCTGAGCGAGGGCTGTGCTGGTGCAGGGCTGGTGGGCGGGGCCAGGGAAA[CG]GCCGGGGCAGGGGCGGGGCTTGTGGGAGGGGCGGGGCTAAGAATGGGGGCAGTGGGGGAA	37	41601892	TGAGCGAGGGCTGTGCTGGTGCAGGGCTGGTGGGCGGGGCCAGGGAAACG	R	NM_000766	3'UTR										CYP2A13	ENST00000330436.2	3'UTR	CYP2A13	ENST00000330436.2	3'UTR	chr19:41601725-41602115	3
753931	cg23851330	CYP2A13	19	0.0116069	1	73.9444	77.0471	-3.10279	Body	rs377129330;rs1709079;rs570907933	28;24;7	0.001597;0.036342;0.000200	cg23851330	cg23851330	98697538	TACAACACTACCRTATACCAAACACTACRTTAAATACTTTAAAATAATCC			II			GCAAGCACTTCTACAGCACTACCGTGTGCCAGGCACTGCGTTAAGTGCTTTAAGATAGTC[CG]CCATGGAACACTTATAACAGCTCTTGAAGGAGGTTCAATCATGGCCCCAATTGTACAAAT	37	41598397	ACAGCACTACCGTGTGCCAGGCACTGCGTTAAGTGCTTTAAGATAGTCCG	R	NM_000766	Body	chr19:41595895-41596140	S_Shelf																chr19:41598293-41598812	3
159731	cg04653029	CYP2A6	19	0.484514	1	46.954	45.6295	1.32446	TSS1500	rs566507807	1	0.002196	cg04653029	cg04653029	82607894	AATCAACCCCTAAACCCAATACTAAACTACTAAACTTTCTAAAAAAACCC			II			AGGAAGACCCAGGGCTGTGGGTGTGGAGTTTCTGGGAGGAGGAGTGTGTAGCAAGCCCAG[CG]GGTTCTCCCAGAAAGCCCAGCAGCCCAGCACTGGGTCCAGGGGCTGACTTGATTTTGCTT	37	41356919	CGGGTTCTCCCAGAAAGCCCAGCAGCCCAGCACTGGGTCCAGGGGCTGAC	F	NM_000762	TSS1500	chr19:41354451-41354685	S_Shelf								CYP2A6	ENST00000301141.4	TSS1500	CYP2A6	ENST00000301141.4	TSS1500
201917	cg05910970	CYP2A6	19	0.0105918	1	65.2609	68.8848	-3.62389	Body	rs56360274;rs28399437	51;31	0.021053;0.500000	cg05910970	cg05910970	34707225	TCCACTCTAAATAAAACCCAACACCRAAATATCATATACTAAAATACTTC			II			AGGGAGAAGCCTCCACTCTGAATGGGGCCCAGCACCGAGATGTCATGTGCTGGGATGCTT[CG]CACCCAGGTTCTCACAGTCAGGGAGCTGGACATCCCAAGATCCTGTCTTTCTGATGCTGA	37	41355973	CCACTCTGAATGGGGCCCAGCACCGAGATGTCATGTGCTGGGATGCTTCG	R	NM_000762	Body	chr19:41354451-41354685	S_Shore
448786	cg13531315	CYP2A6	19	0.000225553	1	12.4467	9.17713	3.26961	Body	rs28399441;rs2545783;rs200354522;rs60996254;rs200793736	0;2;4;8;23	0.023163;0.000799;0.001000;0.000100;0.000200	cg13531315	cg13531315	21678533	ACTTCAAAATAAACAAACAAAACATCAAAAAACACATCCAAAAAAAAACA	0060627105	ACTTCGAAATAAACAAACGAAACATCGAAAAACGCATCCAAAAAAAAACG	I	A	Red	CCCCGCACTCGGGGTCCCCTGCTCACCGCCAGTGCCCCGGAGGGCGTCGATGAGGAAGCC[CG]CCTCCTCCTGGATGCGCTCCTCGATGCCTCGCTTGCCCACCCCGAAGTCCCGCAGGGTGG	37	41354553	ACTTCGGGGTGGGCAAGCGAGGCATCGAGGAGCGCATCCAGGAGGAGGCG	F	NM_000762	Body	chr19:41354451-41354685	Island					19:46046091-46046492									chr19:41354365-41354830	3
448994	cg13537471	CYP2A6	19	0.170167	1	58.4467	56.2293	2.21734	Body	rs545581940;rs58571639;rs528089983;rs2644907;rs143846985	49;23;18;7;1	0.000200;0.000200;0.000399;0.500000;0.000220	cg13537471	cg13537471	89739910	TACTTCATAAACAACAAAAAACCATAACRCAAAATAATACTAACRATCTC			II			CCACCTCTGGGTGCTTCATGAGCAGCAAGAAGCCATAGCGCAGGGTGGTGCTGACGGTCT[CG]GTGCCCCCAATGAAGAGGTTCAACGTGGTCATCACCAGGTTTTTCAAGTAGAACTCCGTG	37	41351924	GCTTCATGAGCAGCAAGAAGCCATAGCGCAGGGTGGTGCTGACGGTCTCG	R	NM_000762	Body	chr19:41354451-41354685	N_Shelf														chr19:41351665-41352295	3
484638	cg14550611	CYP2A6	19	1	1	5.21698	3.78904	1.42795	Body	rs537280653;rs28399440;rs577758165	50;24;2	0.000200;0.002296;0.000200	cg14550611	cg14550611	99702868	CTACTTAACACACTCCCCATTACTAAATACCACACCTAAAAAAATAAACA	0082698104	CTACTTAACGCGCTCCCCGTTACTAAATACCACGCCTAAAAAAATAAACG	I	C	Grn	GAAGCGCCGGAGCTGCTTGGCGCGCTCCCCGTTGCTGAATACCACGCCTGGGGAGGTGAA[CG]CGGGAATGGAGACAGGCCAGGGGGCGGCAGGGGCAGGAGCGGAGCAGCTCCAAGGGGCTC	37	41354682	CTGCTTGGCGCGCTCCCCGTTGCTGAATACCACGCCTGGGGAGGTGAACG	R	NM_000762	Body	chr19:41354451-41354685	Island								CYP2A6	ENST00000301141.4	ExonBnd	CYP2A6	ENST00000301141.4	ExonBnd	chr19:41354365-41354830	3
638278	cg19645066	CYP2A6	19	0.403183	1	35.1589	33.7154	1.44354	Body	rs185545560;rs527966463;rs561452609;rs145393137;rs56256500;rs141659852;rs538011777;rs568811809	1;10;27;28;29;39;40;48	0.000200;0.000200;0.001597;0.001597;0.002596;0.000220;0.000200;0.003195	cg19645066	cg19645066	39672990	AAAAAATTCCTATCACTATTACRCATAATACTAAAAATCTTCCAATTCAC			II			GGTTGTGGTAGGGGCGTCACGGGCCGGGCTGCAGCCAGTTACCTGCCCCGTGGAGGTTGA[CG]TGAACTGGAAGATTCCTAGCATCATGCGCAACAGTGACAGGAACTCTTTGTCCTTATAGT	37	41354142	AAGAGTTCCTGTCACTGTTGCGCATGATGCTAGGAATCTTCCAGTTCACG	F	NM_000762	Body	chr19:41354451-41354685	N_Shore								CYP2A6	ENST00000301141.4	ExonBnd	CYP2A6	ENST00000301141.4	ExonBnd			chr19:41354139-41354846	6
271973	cg08009568	CYP2A7;CYP2A7	19	0.000768759	1	39.8098	45.037	-5.2272	TSS1500;TSS1500	rs547214412;rs565594867;rs536548692	2;11;21	0.000200;0.000200;0.000200	cg08009568	cg08009568	94652217	ACCCACACTTAACTCCCAAAATAATCTAAACCAATCAATAAAAAAAAACA	0079625121	ACCCGCACTTAACTCCCAAAATAATCTAAACCAATCAATAAAAAAAAACG	I	A	Red	CCCTCTTGAGTGAGGTCACACAGGGAGTAAGTGAGGGAGCTGGGATGTGAACTTTCTCCT[CG]CCCCCCTTCATTGACTGGCCTAGATCACCCTGGGAGTCAAGTGCGGGCCAGCCTTAGCAG	37	41389684	CGCCCCCCTTCATTGACTGGCCTAGATCACCCTGGGAGTCAAGTGCGGGC	F	NM_030589;NM_000764	TSS1500;TSS1500	chr19:41386276-41386589	S_Shelf								CYP2A7	ENST00000291764.3	TSS1500	CYP2A7	ENST00000291764.3	TSS1500
321173	cg09508736	CYP2A7;CYP2A7	19	0.156177	1	50.8235	53.2201	-2.39662	Body;Body	rs556102752;rs577830452;rs12973598	51;47;33	0.000200;0.000599;0.483027	cg09508736	cg09508736	55739190	AATATCCTTAAAAACAAACTTCTAATACAACTATCCAATTATCCAATATC			II			TGAGCTATCCAGGTGTCCTTGGAGACAGGCTTCTGGTGCAACTGTCCAGTTGTCCAATAT[CG]GGGGCTGATTTTGAGGGGACACTGTCTGGAGCGGGGTGGGAGTTTGGGGCACCTGTCTCC	37	41385865	GTGTCCTTGGAGACAGGCTTCTGGTGCAACTGTCCAGTTGTCCAATATCG	R	NM_030589;NM_000764	Body;Body	chr19:41386276-41386589	N_Shore
575969	cg17435250	CYP2A7;CYP2A7	19	0.727203	1	28.4895	27.7825	0.70702	Body;Body	rs549997563;rs199894834;rs538436117;rs145474618;rs78754793;rs3815708;rs3815709	0;6;30;35;39;45;46	0.000200;0.000998;0.001198;0.002596;0.500000;0.482228;0.482228	cg17435250	cg17435250	28622184	RCTTTACCATCRCCACCCTAAAAAACTTCRAAATAAACAAACRAAACATC			II			CACCGTGCGTGCTCCGGATGGCCTCGATGAGGAAGCCCGACTCCTCCTGGATGCGCTCCT[CG]ATGCCTCGCTTGCCCACCCCGAAGTCCCTCAGGGTGGCGATGGCAAAGCGCAGGAGCTGC	37	41386441	CTTTGCCATCGCCACCCTGAGGGACTTCGGGGTGGGCAAGCGAGGCATCG	F	NM_030589;NM_000764	Body;Body	chr19:41386276-41386589	Island					19:46078117-46078367									chr19:41386225-41386595	3
678605	cg21111256	CYP2A7;CYP2A7	19	0.0237019	1	29.2103	32.544	-3.33373	Body;Body	rs538436117;rs145474618;rs78754793;rs3815708;rs3815709;rs3815710	38;33;29;23;22;15	0.001198;0.002596;0.500000;0.482228;0.482228;0.485024	cg21111256	cg21111256	25608290	CCCCAAAATCCCTCAAAATAACAATAACAAAACACAAAAACTACTTAACA	0021687226	CCCCGAAATCCCTCAAAATAACGATAACAAAACGCAAAAACTACTTAACG	I	C	Grn	CTCGCTTGCCCACCCCGAAGTCCCTCAGGGTGGCGATGGCAAAGCGCAGGAGCTGCTTGG[CG]CGCTCCCCGTTGCTGAACGCCACGCCTGGGGAGGTCAAGGCGGGGGTGGAGAGAGGTCAG	37	41386507	CCCCGAAGTCCCTCAGGGTGGCGATGGCAAAGCGCAGGAGCTGCTTGGCG	R	NM_030589;NM_000764	Body;Body	chr19:41386276-41386589	Island					19:46078117-46078367									chr19:41386225-41386595	3
14970	cg00420847	CYP2A7;CYP2A7;CYP2A7;CYP2A7	19	0.856961	1	51.6251	51.0994	0.52576	5'UTR;1stExon;5'UTR;1stExon	rs187280527;rs191746810;rs183836750	1;23;38	0.000200;0.000200;0.000599	cg00420847	cg00420847	22709218	AAATACTCCCCTATACAAATATTCCAAACTCTTCAATTCTACAATTTATC			II			ACTAAATCTGTGGTACTTCAGGAGGGGTGCCGCAGGGCTGTGGATTTAGGAGGGGGCAAC[CG]ATAAACTGTAGAACTGAAGAGTTTGGAATATTTGCATAGGGGAGCACTTGGGCTTTGGAT	37	41388384	AGTGCTCCCCTATGCAAATATTCCAAACTCTTCAGTTCTACAGTTTATCG	F	NM_030589;NM_000764;NM_000764;NM_030589	5'UTR;1stExon;5'UTR;1stExon	chr19:41386276-41386589	S_Shore								CYP2A7;CYP2A7;CYP2A7	ENST00000291764.3;ENST00000301146.4;ENST00000291764.3	1stExon;1stExon;5'UTR	CYP2A7;CYP2A7;CYP2A7	ENST00000291764.3;ENST00000301146.4;ENST00000291764.3	1stExon;1stExon;5'UTR
798509	cg25424194	CYP2A7;CYP2A7;CYP2A7;CYP2A7	19	0.0651846	1	33.1469	30.4353	2.71153	5'UTR;1stExon;5'UTR;1stExon	rs555608091;rs182571506;rs189226946;rs556460163	0;9;11;19	0.000599;0.001398;0.001597;0.000200	cg25424194	cg25424194	54746859	ATCCTCCCTTACTAACTATATCCCAAACTAAATAACATTCATAATAAAAC			II			GAAAAAGAGGGATGGACTTTGGCTAATTACATAATCACCTTATTTCACCTCCCAACTACA[CG]CCCCACCATGAATGCCACCTAGCTTGGGACACAGCCAGCAAGGGAGGATAAGGGGACCCC	37	41388232	CGCCCCACCATGAATGCCACCTAGCTTGGGACACAGCCAGCAAGGGAGGA	F	NM_030589;NM_000764;NM_000764;NM_030589	5'UTR;1stExon;5'UTR;1stExon	chr19:41386276-41386589	S_Shore								CYP2A7;CYP2A7;CYP2A7	ENST00000291764.3;ENST00000301146.4;ENST00000291764.3	1stExon;1stExon;5'UTR	CYP2A7;CYP2A7;CYP2A7	ENST00000291764.3;ENST00000301146.4;ENST00000291764.3	1stExon;1stExon;5'UTR	chr19:41388080-41388275	3
39866	cg01124941	CYP2B6	19	0.0567154	1	70.2715	72.8644	-2.59286	TSS1500	rs531654529;rs549880274;rs150014282	11;14;26	0.000200;0.000200;0.000200	cg01124941	cg01124941	63744887	TTAAAAACCTACAAATACTAAATCTATCTCCAATATCCCCTCCTTCATCC			II			CATCTCTTGCTCCTCCTTCTGTTTCTCCGACCACTTCCACCTGTGGCTGTCACAGAAGGG[CG]GATGAAGGAGGGGACACTGGAGATAGACTCAGCATCTGCAGGCTTCCAAAGAGAGGGGCT	37	41496076	TGGAAGCCTGCAGATGCTGAGTCTATCTCCAGTGTCCCCTCCTTCATCCG	F	NM_000767	TSS1500										CYP2B6	ENST00000324071.3	TSS1500	CYP2B6	ENST00000324071.3	TSS1500
44066	cg01247837	CYP2B6	19	0.8921	1	51.8288	52.2814	-0.45259	Body	rs562909383;rs28706875;rs551613111;rs560497284;rs527670867;rs549142820	10;38;39;43;44;47	0.000200;0.012979;0.001797;0.001797;0.001797;0.001997	cg01247837	cg01247837	97751830	ACCTAACATTTTTCACAACAACCTAAAACTTATTATCTCCCTCTCATCAC			II			GTACTGCAGCCAAAGAAATTCGAAAGGTGTCCAAACAGACGGCCCCAGAGATGGGGAGGG[CG]TGATGAGAGGGAGATAATAAGCCTCAGGCTGTTGTGAAAAATGTTAGGTCACACAAAGAG	37	41521154	CCTAACATTTTTCACAACAGCCTGAGGCTTATTATCTCCCTCTCATCACG	F	NM_000767	Body																chr19:41520745-41521155	3
72214	cg02073501	CYP2B6	19	0.903812	1	76.3498	76.6741	-0.32428	Body	rs550502319;rs569092964	37;7	0.000200;0.002196	cg02073501	cg02073501	44689286	CCTAATTACTTCCACTCAACATTATACCTATAAATTTCAACCACRTTATC			II			ACTCTTTTGTGCCTAGTTGCTTCCACTCAACATTATGCCTGTGAGTTTCAGCCACGTTGT[CG]CCTGTAGCTGTGGTTTGTTCTTTTTTGTTGCTGTATACTAGTCTATTGTGAGAACCCTCA	37	41508852	CTAGTTGCTTCCACTCAACATTATGCCTGTGAGTTTCAGCCACGTTGTCG	R	NM_000767	Body										CYP2B6	ENST00000330446.5	TSS1500	CYP2B6	ENST00000330446.5	TSS1500
139064	cg04039479	CYP2B6	19	0.0719955	1	46.5171	49.4844	-2.9673	Body	rs529762801;rs2873263;rs147442917;rs28399492;rs550049302	0;1;4;39;51	0.000200;0.003494;0.000799;0.006789;0.000200	cg04039479	cg04039479	5657590	TAATAAAATAATTCTTACACAAAATAAACCTACTAACATATTAAAACTAC			II			ATTTGCAATAAATTAGGCATTCCATTCTTCATCAAAGTAATAGAAATAACCTCCAAAATA[CG]TAGTCCTAACATGTCAGCAGGCTTATCTTGTGTAAGAATCATTTTATTAATATCTGACAC	37	41514693	CGTAGTCCTAACATGTCAGCAGGCTTATCTTGTGTAAGAATCATTTTATT	F	NM_000767	Body																		chr19:41514656-41515247	6
143641	cg04171829	CYP2B6	19	0.841278	1	42.0083	42.5679	-0.55968	Body	rs569922403;rs537311056	1;5	0.000200;0.000200	cg04171829	cg04171829	32696945	TATATATCACCTCCTTTTTCTACCTATAAATACCACTTAACCATACTACC			II			ATTTGAGCAAAGAAGTGACTCATGAGTTGGACAGCTCCCTAAACCAGGAAAGACACCACA[CG]GCAGTATGGTCAAGTGGTATTTACAGGCAGAAAAAGGAGGTGACATACAGAAACAGCCTG	37	41497636	CGGCAGTATGGTCAAGTGGTATTTACAGGCAGAAAAAGGAGGTGACATAC	F	NM_000767	Body																chr19:41497540-41497790	3
231777	cg06811798	CYP2B6	19	0.000131341	1	65.231	70.453	-5.22198	Body	rs144121983;rs79472458;rs547063135	48;44;2	0.003594;0.008187;0.000200	cg06811798	cg06811798	87775385	TCTATTAACAAAATTTACTATTCCTTCTAACTCTTAATATCCCACTACCC			II			CAAATCATGCCTCTGTTAACAGAATTTGCTGTTCCTTCTAGCTCTTGGTATCCCACTGCC[CG]CTTTCTTTATGAAAGCTGGTATGGTCATTGAATATCCCAATCCTTTACAAATTTGGAAAC	37	41504213	CGGGCAGTGGGATACCAAGAGCTAGAAGGAACAGCAAATTCTGTTAACAG	R	NM_000767	Body
243596	cg07151194	CYP2B6	19	0.233842	1	55.3564	57.3873	-2.03091	Body	rs556764417	30	0.000200	cg07151194	cg07151194	75785292	CTCRTATCTCAAATTCAACCCRTATACATTAAATCACAATTTTCTCTTCC			II			AGGGATGTGGGCTCGTGTCTCAGATTCAACCCGTATGCATTGAGTCACAGTTTTCTCTTC[CG]TCAGTTAAGATCATGACAATGAGAATGTGTGCCCCTAAGGTGGTTGTGAGGATTAAATGG	37	41507455	CGGAAGAGAAAACTGTGACTCAATGCATACGGGTTGAATCTGAGACACGA	R	NM_000767	Body																		chr19:41507194-41507571	6	chr19:41506168-41507557	6
248304	cg07291917	CYP2B6	19	0.913211	1	53.6461	53.2427	0.40338	TSS1500	rs578226478	0	0.000200	cg07291917	cg07291917	1734189	CACTCTAACTAATACTAAAAAATTTCTTCCCTACCTCTAACTATCTTCAC			II			CCAGGGGGAAAACAGAGACACAAAGTCAGACAGAGAGAGAGCCAGAGAAATTTCCTGCAC[CG]TGAAGATAGTCAGAGGCAGGGAAGAAACTCCTTAGCACTAGTTAGAGTGATCAGAAACCA	37	41495868	ACTCTAACTAGTGCTAAGGAGTTTCTTCCCTGCCTCTGACTATCTTCACG	F	NM_000767	TSS1500										CYP2B6	ENST00000324071.3	TSS1500	CYP2B6	ENST00000324071.3	TSS1500
253717	cg07455963	CYP2B6	19	0.929695	1	84.9082	84.6874	0.22075	Body	rs572503795;rs12721655;rs535039125;rs35773040	30;5;2;1	0.000200;0.000799;0.000200;0.000998	cg07455963	cg07455963	42704219	CTTCAACAATTCTCTATAACCACTATAAAAAACTTCAAAATAAAAAAACA	0034752248	CTTCGACGATTCTCTATAACCACTATAAAAAACTTCGAAATAAAAAAACG	I	A	Red	CGCTGGAAGGTGCTTCGGCGATTCTCTGTGACCACTATGAGGGACTTCGGGATGGGAAAG[CG]GAGTGTGGAGGAGCGGATTCAGGAGGAGGCTCAGTGTCTGATAGAGGAGCTTCGGAAATC	37	41510285	CTTCGGCGATTCTCTGTGACCACTATGAGGGACTTCGGGATGGGAAAGCG	R	NM_000767	Body			low-CpG:46201630-46202155
299637	cg08852641	CYP2B6	19	0.758692	1	29.9377	30.6097	-0.67199	Body	rs200207800;rs142421637;rs145946484;rs186335453;rs373926269	42;41;40;37;30	0.001500;0.000599;0.000233;0.000399;0.000200	cg08852641	cg08852641	50654988	CCATTCTTCCAAAAATATAATAAAAACCTCAAAAACACTAAAAAAAAACA	0075752247	CCATTCTTCCGAAAATATAATAAAAACCTCAAAAACACTAAAAAAAAACG	I	A	Red	GCCATGGTCGACCCATTCTTCCGGGGATATGGTGAGAGCCTCAGAGGCACTGGGAGGGGG[CG]GGTGGGGGGTGCATCAGGGAAGGGAGTATATGGGAGGAAGAAGGACTCAGAGCCTTCTTC	37	41510098	CGCCCCCTCCCAGTGCCTCTGAGGCTCTCACCATATCCCCGGAAGAATGG	R	NM_000767	Body			low-CpG:46201630-46202155
313862	cg09286079	CYP2B6	19	3.21501e-05	1	53.9808	60.2419	-6.26111	Body	rs144760726;rs183427203;rs36060847;rs148009906;rs200207800;rs142421637;rs145946484	40;35;31;23;3;2;1	0.000660;0.000799;0.000200;0.000441;0.001500;0.000599;0.000233	cg09286079	cg09286079	49783160	AAAACCTTCTCTAACCAAAAAAAAATCACCATAATCAACCCATTCTTCCA	0065747868	AAAACCTTCTCTAACCGAAAAAAAATCGCCATAATCGACCCATTCTTCCG	I	A	Red	GTGGACAAGGCTGAGGCCTTCTCTGGCCGGGGAAAAATCGCCATGGTCGACCCATTCTTC[CG]GGGATATGGTGAGAGCCTCAGAGGCACTGGGAGGGGGCGGGTGGGGGGTGCATCAGGGAA	37	41510059	GAGGCCTTCTCTGGCCGGGGAAAAATCGCCATGGTCGACCCATTCTTCCG	R	NM_000767	Body			low-CpG:46201630-46202155							CYP2B6;CYP2B6	ENST00000330446.5;ENST00000324071.3	1stExon;ExonBnd	CYP2B6;CYP2B6	ENST00000330446.5;ENST00000324071.3	1stExon;ExonBnd	chr19:41509660-41510075	3
347636	cg10322876	CYP2B6	19	1	1	80.9066	84.4618	-3.55519	TSS1500	rs537020818;rs552236119	44;1	0.000200;0.000200	cg10322876	cg10322876	71629893	ATACAAAAATACACACATAAACACCCCCAAATTCAACCACAAAAATATAC			II			AGCTCATACACATGCAAGGATACACACATAAGCACCCCCAGATTCAACCACAGAAATATA[CG]CCAGTACATTTGCATAAATTCAAACACCCCTTTACATGTAAAAATCATATAAGCACATAC	37	41496749	TGCAAGGATACACACATAAGCACCCCCAGATTCAACCACAGAAATATACG	R	NM_000767	TSS1500										CYP2B6	ENST00000324071.3	TSS1500	CYP2B6	ENST00000324071.3	TSS1500
349492	cg10381451	CYP2B6	19	0.0330325	1	53.3969	56.7965	-3.39959	Body	rs550502319;rs569092964	31;1	0.000200;0.002196	cg10381451	cg10381451	85723337	TTTATACCTAATTACTTCCACTCAACATTATACCTATAAATTTCAACCAC			II			GCATTGACTCTTTTGTGCCTAGTTGCTTCCACTCAACATTATGCCTGTGAGTTTCAGCCA[CG]TTGTCGCCTGTAGCTGTGGTTTGTTCTTTTTTGTTGCTGTATACTAGTCTATTGTGAGAA	37	41508846	CGTGGCTGAAACTCACAGGCATAATGTTGAGTGGAAGCAACTAGGCACAA	R	NM_000767	Body										CYP2B6	ENST00000330446.5	TSS1500	CYP2B6	ENST00000330446.5	TSS1500
374530	cg11176656	CYP2B6	19	0.0166167	1	54.6506	58.4062	-3.75556	Body	rs143532495;rs35493481;rs538751271	9;11;17	0.000399;0.002000;0.000200	cg11176656	cg11176656	24792138	TATCAAAATACTTACATACCAAATTAATAATTAACCCCTCCCCAACATCC			II			GCGTTAACCATTAACCCTTAATTGCTGGGTCCCAGCAGGGGAAAGGGCAGCCTGGGGAGG[CG]GATGTTGGGGAGGGGCTAATTACCAATCTGGTATGTAAGTATTTTGATAGTTTTACAAAT	37	41509795	ATCAAAATACTTACATACCAGATTGGTAATTAGCCCCTCCCCAACATCCG	F	NM_000767	Body			low-CpG:46201630-46202155							CYP2B6	ENST00000330446.5	TSS200	CYP2B6	ENST00000330446.5	TSS200	chr19:41509660-41510075	3
385943	cg11539883	CYP2B6	19	9.90111e-06	1	62.4523	68.6107	-6.15842	TSS1500	rs531654529;rs549880274	44;47	0.000200;0.000200	cg11539883	cg11539883	12785957	ATCCCCTCCTTCATCCACCCTTCTATAACAACCACAAATAAAAATAATCA	0078671214	ATCCCCTCCTTCATCCGCCCTTCTATAACAACCACAAATAAAAATAATCG	I	A	Red	GACCACCTCTTCCTCTGAGACTCACCAGTTCTGCATCTCTTGCTCCTCCTTCTGTTTCTC[CG]ACCACTTCCACCTGTGGCTGTCACAGAAGGGCGGATGAAGGAGGGGACACTGGAGATAGA	37	41496043	GTCCCCTCCTTCATCCGCCCTTCTGTGACAGCCACAGGTGGAAGTGGTCG	F	NM_000767	TSS1500										CYP2B6	ENST00000324071.3	TSS1500	CYP2B6	ENST00000324071.3	TSS1500
448604	cg13526492	CYP2B6	19	0.1984	1	41.897	44.0986	-2.20156	Body	rs572134005;rs144760726;rs183427203	40;7;2	0.000200;0.000660;0.000799	cg13526492	cg13526492	39708979	AAAAACCATACRAAAAACCCTTATAAACAAAACTAAAACCTTCTCTAACC			II			CTGTGTGGAGTAGAGGCCATACGGGAGGCCCTTGTGGACAAGGCTGAGGCCTTCTCTGGC[CG]GGGAAAAATCGCCATGGTCGACCCATTCTTCCGGGGATATGGTGAGAGCCTCAGAGGCAC	37	41510026	CGGCCAGAGAAGGCCTCAGCCTTGTCCACAAGGGCCTCCCGTATGGCCTC	R	NM_000767	Body			low-CpG:46201630-46202155							CYP2B6	ENST00000330446.5	1stExon	CYP2B6	ENST00000330446.5	1stExon	chr19:41509660-41510075	3
525263	cg15843278	CYP2B6	19	1	1	31.7401	31.4651	0.27498	Body	rs572134005;rs144760726;rs183427203;rs36060847;rs148009906	51;18;13;9;1	0.000200;0.000660;0.000799;0.000200;0.000441	cg15843278	cg15843278	17672965	RAAAAACCCTTATAAACAAAACTAAAACCTTCTCTAACCRAAAAAAAATC			II			AGAGGCCATACGGGAGGCCCTTGTGGACAAGGCTGAGGCCTTCTCTGGCCGGGGAAAAAT[CG]CCATGGTCGACCCATTCTTCCGGGGATATGGTGAGAGCCTCAGAGGCACTGGGAGGGGGC	37	41510037	GGAGGCCCTTGTGGACAAGGCTGAGGCCTTCTCTGGCCGGGGAAAAATCG	R	NM_000767	Body			low-CpG:46201630-46202155							CYP2B6	ENST00000330446.5	1stExon	CYP2B6	ENST00000330446.5	1stExon	chr19:41509660-41510075	3
595917	cg18115248	CYP2B6	19	0.746764	1	49.5485	50.3121	-0.7636	TSS1500				cg18115248	cg18115248	34684276	AAAACTCCTTAACACTAATTAAAATAATCAAAAACCAAAAAAACCTAATC			II			GAGGCAGGGAAGAAACTCCTTAGCACTAGTTAGAGTGATCAGAAACCAAGAGGACCTGAT[CG]CTGTACCTGCCAGGTCTCAGTTTCTGTCTCCTTCCAACTGACCACCTCTTCCTCTGAGAC	37	41495942	AAACTCCTTAGCACTAGTTAGAGTGATCAGAAACCAAGAGGACCTGATCG	R	NM_000767	TSS1500										CYP2B6	ENST00000324071.3	TSS1500	CYP2B6	ENST00000324071.3	TSS1500
641422	cg19756068	CYP2B6	19	0.337679	1	41.9644	43.6868	-1.72241	1stExon	rs200343014;rs147304516	31;1	0.000399;0.000220	cg19756068	cg19756068	53620823	AAAACTACAACAAAATACAAAACAATCAAACCAAAACCATAAAACTCAAC			II			AGGCCCAGTTGGAGGCTGCAGCAGGGTGCAGGGCAGTCAGACCAGGACCATGGAACTCAG[CG]TCCTCCTCTTCCTTGCACTCCTCACAGGACTCTTGCTACTCCTGGTTCAGCGCCACCCTA	37	41497222	CGCTGAGTTCCATGGTCCTGGTCTGACTGCCCTGCACCCTGCTGCAGCCT	R	NM_000767	1stExon			low-CpG:46188914-46189171							CYP2B6	ENST00000324071.3	1stExon	CYP2B6	ENST00000324071.3	1stExon
759253	cg24033278	CYP2B6	19	1	1	87.9	88.5781	-0.67817	Body	rs553968231;rs572503795	48;17	0.000200;0.000200	cg24033278	cg24033278	88677992	CCACTAAAAAATACTTCAACAATTCTCTATAACCACTATAAAAAACTTCA	0045626120	CCGCTAAAAAATACTTCGACGATTCTCTATAACCACTATAAAAAACTTCG	I	A	Red	TGCCAATGGAAACCGCTGGAAGGTGCTTCGGCGATTCTCTGTGACCACTATGAGGGACTT[CG]GGATGGGAAAGCGGAGTGTGGAGGAGCGGATTCAGGAGGAGGCTCAGTGTCTGATAGAGG	37	41510272	CCGCTGGAAGGTGCTTCGGCGATTCTCTGTGACCACTATGAGGGACTTCG	R	NM_000767	Body			low-CpG:46201630-46202155
770207	cg24426371	CYP2B6	19	0.88767	1	71.9795	72.3621	-0.38267	Body	rs577597311;rs139801276;rs553968231	42;37;19	0.000399;0.002196;0.000200	cg24426371	cg24426371	56695210	CACCCCAAATATAATCTTTACCAATAAAAACCRCTAAAAAATACTTCRAC			II			CACCTCCCCTGCACCCCAGGTGTGATCTTTGCCAATGGAAACCGCTGGAAGGTGCTTCGG[CG]ATTCTCTGTGACCACTATGAGGGACTTCGGGATGGGAAAGCGGAGTGTGGAGGAGCGGAT	37	41510243	CGCCGAAGCACCTTCCAGCGGTTTCCATTGGCAAAGATCACACCTGGGGT	R	NM_000767	Body			low-CpG:46201630-46202155
787544	cg25028129	CYP2B6	19	0.573863	1	25.0438	24.0985	0.94534	Body	rs189195985;rs531203043;rs549804083	0;7;8	0.001797;0.000200;0.001797	cg25028129	cg25028129	57630828	AACTACCCTTTCCCCTACTAAAACCCAACAATTAAAAATTAATAATTAAC			II			TACTGGCCCAACCAGAAACGGAAACTAAGAACCCATGACTGTATTCTCTCCCTTGGACAG[CG]TTAACCATTAACCCTTAATTGCTGGGTCCCAGCAGGGGAAAGGGCAGCCTGGGGAGGCGG	37	41509736	GCTGCCCTTTCCCCTGCTGGGACCCAGCAATTAAGGGTTAATGGTTAACG	F	NM_000767	Body										CYP2B6	ENST00000330446.5	TSS200	CYP2B6	ENST00000330446.5	TSS200	chr19:41509660-41510075	3
833689	cg26669393	CYP2B6	19	0.0845421	1	73.9948	71.7369	2.25792	3'UTR	rs144683195;rs189966711;rs544494883	50;44;2	0.002196;0.002196;0.000200	cg26669393	cg26669393	48721528	TCAAATCTACTAAAAATTAAATAAACATCTCTAAAACCTAACCTCCCCAC			II			GATATGTTCCTTCAAATCTGCTGAGAATTAAATAAACATCTCTAAAGCCTGACCTCCCCA[CG]TCAAGAGGTGATCTGTGCCATTTTGTGTGTGATTCTTTTATTGTCGGGTCTCTAGGGATT	37	41524298	CGTGGGGAGGTCAGGCTTTAGAGATGTTTATTTAATTCTCAGCAGATTTG	R	NM_000767	3'UTR										CYP2B6	ENST00000324071.3	3'UTR	CYP2B6	ENST00000324071.3	3'UTR
317616	cg09400269	CYP2B7P	19	0.090452	1	27.7302	25.3668	2.36346	Body	rs546400972;rs57484466;rs16974714	51;45;2	0.000200;0.032348;0.002196	cg09400269	cg09400269	45692544	CCTAAAACTCTTTCATAAACCTTCCAAAAATCCTCTAAATATTCATAACC			II			TTCACAGACTCCCTAAAACTCTTTCATAAACCTTCCAAGGGTCCTCTAGGTATTCATGAC[CG]TCTATTATGATTGCATCTCTTGGGGGTAGGGGAAAGAGGGAGGGCATGAGCAAGTGTGTG	37	41439041	CGGTCATGAATACCTAGAGGACCCTTGGAAGGTTTATGAAAGAGTTTTAG	R	NR_001278	Body																chr19:41438925-41439235	3
510479	cg15371623	CYP2B7P	19	0.761389	1	50.0588	50.791	-0.73216	Body	rs143712583;rs530077475;rs188877782;rs570100443;rs530720328;rs551961508	0;1;9;20;26;29	0.000399;0.000399;0.000799;0.000399;0.000200;0.000799	cg15371623	cg15371623	37715190	AATACCTAATCACATTACTAAATAAAACTCTCTAAACCTTTCCTAATTCC			II			CAAATTAAACTTAGCAGAGTCTATTTGAGCAAAGAAACAATTCATGAATTGGGCAGCACA[CG]GAACCAGGAAAGGTTCAGAGAGCTCCACCCAGCAATGTGATCAGGCACTATTTATCCATA	37	41451750	CGGAACCAGGAAAGGTTCAGAGAGCTCCACCCAGCAATGTGATCAGGCAC	F	NR_001278	Body										AC008537.2	ENST00000541697.1	3'UTR	AC008537.2	ENST00000541697.1	3'UTR	chr19:41451645-41452015	3
540963	cg16338317	CYP2B7P	19	0.492643	1	62.1037	60.8694	1.23427	TSS200				cg16338317	cg16338317	44810837	CAAAAAATCTAAATTCCCTAACACCTTTTTCTAAACTAATACTCCTTAAC			II			GGTTGCCTAAGCAGGAAGTCTGGGTTCCCTAACACCTTTTTCTAAGCTAATGCTCCTTGA[CG]ATAATGAGAAAGGAGGCGGGGAATGGATGAAGTTTCATAACTGAGTGAAGAGGCAGGTTC	37	41430059	CGTCAAGGAGCATTAGCTTAGAAAAAGGTGTTAGGGAACCCAGACTTCCT	R	NR_001278	TSS200										AC008537.2	ENST00000541697.1	TSS200	AC008537.2	ENST00000541697.1	TSS200
584507	cg17719630	CYP2B7P	19	0.705913	1	56.8506	57.6793	-0.82868	Body	rs143042450;rs114329121	34;44	0.002596;0.001597	cg17719630	cg17719630	41805911	AAAAAATCACATATTACRCCTATAATATCAACACTCTAAAACACTAAAAC			II			TTTTTAGTAGGGACATGTTGGCCAGGCTGGTTGTGAGCTCCTGGCCTCAGGTGATCCACA[CG]CCTCAGTGTCCCAGAGTGCTGATATTACAGGCGTAATATGTGATCTTTTGTGTCTGGTTC	37	41456257	CGCCTCAGTGTCCCAGAGTGCTGATATTACAGGCGTAATATGTGATCTTT	F	NR_001278	Body
666133	cg20656962	CYP2B7P	19	1	1	44.6795	42.9268	1.75279	Body	rs12461995;rs111724462;rs541733356;rs180981496	0;1;20;29	0.001997;0.000599;0.000399;0.000599	cg20656962	cg20656962	9723213	ATTAAATTAAATTTAACCTAAAACAACCTCCCTACATAACAAACTATAAC			II			GTTACTTGTTACAAGAATATACTCTCAAGTTACATTGCAGTTTGTTTACATGTTGAGTTA[CG]TTACAGTTTGTTATGCAGGGAGGCTGCTTTAGGCCAAATTTAATTTAATTTAACACGCAC	37	41451996	TTAAATTAAATTTGGCCTAAAGCAGCCTCCCTGCATAACAAACTGTAACG	F	NR_001278	Body										AC008537.2	ENST00000541697.1	3'UTR	AC008537.2	ENST00000541697.1	3'UTR	chr19:41451645-41452015	3
49583	cg01409498	CYP2B7P1	19	0.602681	1	61.0346	62.05	-1.01533	TSS1500	rs529982180;rs548488922;rs10543656	25;28;37	0.000200;0.000399;0.388179	cg01409498	cg01409498	64605525	TTATCTATTTATTTATACTTCCRTACATTTCTCCATACTTACTTACATCC			II			CTGCACATTTGCATAAATACAAACACCACTTTACATATAAAAATCATATAAGCACATACA[CG]GATGCAAGCAAGCATGGAGAAATGCACGGAAGCATAAACAAACAGACAAAGCTAAGTAAA	37	41429786	CGGATGCAAGCAAGCATGGAGAAATGCACGGAAGCATAAACAAACAGACA	F	NR_001278	TSS1500										AC008537.2	ENST00000541697.1	TSS1500	AC008537.2	ENST00000541697.1	TSS1500
115695	cg03343515	CYP2B7P1	19	0.681449	1	50.3399	51.2417	-0.90177	Body	rs34418474;rs543794612	40;38	0.123203;0.000200	cg03343515	cg03343515	38706194	AAAACTACAATAAAATACAAAACAATCAAACTAAAACCATAAAACTCAAC			II			AGGCCCAGTTAGAGGCTGCAGTGGGGTGCAGGGCAGTCAGACTGGAACCATGGAGCTCAG[CG]TCCTCCTCTTCCTTGCACTCCTCACAGGCCTCTTGCTACTCCTGGTTCAGCGTCACCCTA	37	41430189	CGCTGAGCTCCATGGTTCCAGTCTGACTGCCCTGCACCCCACTGCAGCCT	R	NR_001278	Body										AC008537.2	ENST00000541697.1	1stExon	AC008537.2	ENST00000541697.1	1stExon
355780	cg10575842	CYP2B7P1	19	0.0974849	1	77.6574	79.6299	-1.97252	TSS200				cg10575842	cg10575842	42647824	TTATCCTAAACCTACCTCTTCACTCAATTATAAAACTTCATCCATTCCCC			II			TCTGGGTTCCCTAACACCTTTTTCTAAGCTAATGCTCCTTGACGATAATGAGAAAGGAGG[CG]GGGAATGGATGAAGTTTCATAACTGAGTGAAGAGGCAGGTTCAGGATAAAAGGCCCAGTT	37	41430077	CGGGGAATGGATGAAGTTTCATAACTGAGTGAAGAGGCAGGTTCAGGATA	F	NR_001278	TSS200										AC008537.2	ENST00000541697.1	TSS200	AC008537.2	ENST00000541697.1	TSS200
154695	cg04501839	CYP2C18;CYP2C18	10	0.0294275	1	45.5976	42.2254	3.37216	TSS1500;TSS1500	rs187072977;rs191458268;rs577804224;rs540046306;rs181967772	40;37;24;17;4	0.000200;0.000799;0.000200;0.000399;0.000200	cg04501839	cg04501839	34705913	TTACATAAAACRTAAATTCCTAATATTTCCACCCCTTCCTTCCATTACRC			II			GGGATACTTATTTGCATAAGGCGTGAATTCCTGGTGTTTCCACCCCTTCCTTCCATTGCG[CG]TGTGGGCTCTTAGTCTAAGCCACTCCATATTGATTTATTTCCCTTCCTGCGCATGTGTTA	37	96442623	CGCGCAATGGAAGGAAGGGGTGGAAACACCAGGAATTCACGCCTTATGCA	R	NM_000772;NM_001128925	TSS1500;TSS1500										CYP2C18;CYP2C18;CYP2C18	ENST00000339022.5;ENST00000285979.6;ENST00000476630.1	TSS1500;TSS1500;TSS200	CYP2C18;CYP2C18;CYP2C18	ENST00000339022.5;ENST00000285979.6;ENST00000476630.1	TSS1500;TSS1500;TSS200			chr10:96442426-96442789	3
168079	cg04899273	CYP2C18;CYP2C18	10	0.523787	1	24.5448	23.5146	1.03028	TSS200;TSS200	rs549074533;rs186302859	31;2	0.000599;0.000200	cg04899273	cg04899273	63689163	AAATACAAAATCACCTAAACRTAATTATACATTCCTATAATCCCAACCAC			II			GTCTCTGCTAAAAATACAAAATCACCTGGGCGTAGTTGTGCATTCCTGTAATCCCAGCCA[CG]CCAGAAGCTGAGGCAGAATCGTTCGAATCCAGGAAGTGGAGGCTGCAGTGAGTTGAGATC	37	96443195	AATACAAAATCACCTGGGCGTAGTTGTGCATTCCTGTAATCCCAGCCACG	R	NM_000772;NM_001128925	TSS200;TSS200										CYP2C18;CYP2C18;CYP2C18	ENST00000339022.5;ENST00000285979.6;ENST00000476630.1	TSS200;TSS200;5'UTR	CYP2C18;CYP2C18;CYP2C18	ENST00000339022.5;ENST00000285979.6;ENST00000476630.1	TSS200;TSS200;5'UTR
199288	cg05835416	CYP2C18;CYP2C18	10	0.741027	1	44.0383	43.2724	0.76582	TSS1500;TSS1500	rs531650077;rs541877764;rs561759594;rs546372263;rs530784181	41;36;23;22;3	0.000200;0.000200;0.000799;0.000599;0.000399	cg05835416	cg05835416	65650250	TATAAACTCTTAATCTAAACCACTCCATATTAATTTATTTCCCTTCCTAC			II			TCCATTGCGCGTGTGGGCTCTTAGTCTAAGCCACTCCATATTGATTTATTTCCCTTCCTG[CG]CATGTGTTAAAGGTAGGAATTTTTCACTGTGGGCATATTTAGGCAAGCTCCCTGTGCAAG	37	96442674	CGCAGGAAGGGAAATAAATCAATATGGAGTGGCTTAGACTAAGAGCCCAC	R	NM_001128925;NM_000772	TSS1500;TSS1500										CYP2C18;CYP2C18;CYP2C18	ENST00000339022.5;ENST00000285979.6;ENST00000476630.1	TSS1500;TSS1500;TSS200	CYP2C18;CYP2C18;CYP2C18	ENST00000339022.5;ENST00000285979.6;ENST00000476630.1	TSS1500;TSS1500;TSS200			chr10:96442426-96442789	3
233290	cg06852652	CYP2C18;CYP2C18	10	0.00069328	1	77.0735	80.8346	-3.76108	TSS1500;TSS1500	rs541237296;rs180690039;rs557950792	0;14;38	0.000399;0.000200;0.000998	cg06852652	cg06852652	13673113	TCCCACAACTCATAAATAACAAACTAAAATTTAAACTAAAATCTTCTAAC			II			TATTTTGCTAAAACTGTTCTCAAGGCAGCTCTGGTGTAAGTGAGAATATACCACAGCGGG[CG]TCAGAAGATCTCAGTTCAAATCCCAGCCTGCCATTTATGAGCTGTGGGACACTGGACAGG	37	96442031	CCCACAGCTCATAAATGGCAGGCTGGGATTTGAACTGAGATCTTCTGACG	F	NM_001128925;NM_000772	TSS1500;TSS1500										CYP2C18;CYP2C18;CYP2C18	ENST00000476630.1;ENST00000339022.5;ENST00000285979.6	TSS1500;TSS1500;TSS1500	CYP2C18;CYP2C18;CYP2C18	ENST00000476630.1;ENST00000339022.5;ENST00000285979.6	TSS1500;TSS1500;TSS1500
240873	cg07073035	CYP2C18;CYP2C18	10	0.609109	1	84.3902	85.0213	-0.63103	TSS1500;TSS1500	rs56024124;rs541816340;rs561698252	0;19;45	0.034744;0.000200;0.000799	cg07073035	cg07073035	36736175	CRATTATCAATTAACTAAATAAACATACACACCTTTTTCCATTAAACCCC			II			GTCTCCCTTTCCCCATTTGGAAAATATGAAATAATATTCTCAGCCGTCCAGTGTTTTTCA[CG]GGGTTTAATGGAAAAAGGTGTGTATGTTTACTTAGTTAATTGATAACCGGTTTAGCCATT	37	96442170	CGGGGTTTAATGGAAAAAGGTGTGTATGTTTACTTAGTTAATTGATAACC	F	NM_000772;NM_001128925	TSS1500;TSS1500										CYP2C18;CYP2C18;CYP2C18	ENST00000476630.1;ENST00000339022.5;ENST00000285979.6	TSS1500;TSS1500;TSS1500	CYP2C18;CYP2C18;CYP2C18	ENST00000476630.1;ENST00000339022.5;ENST00000285979.6	TSS1500;TSS1500;TSS1500
537293	cg16227251	CYP2C18;CYP2C18	10	0.4614	1	57.612	58.9696	-1.35756	Body;Body				cg16227251	cg16227251	73684576	AAAAAAATTCAAATAATAACAAAACTCAATATTTAATCTATATATTATCC			II			GAAGCTGTATTTGACAGAATAATCATAACAACATTATGATGATAATATCAGTCTGAATCA[CG]GACAATATATAGACCAAATACTGAGTTTTGCTACTATTTGAACCTCCTTTTCTATGTTTA	37	96447464	CGGACAATATATAGACCAAATACTGAGTTTTGCTACTATTTGAACCTCCT	F	NM_000772;NM_001128925	Body;Body										CYP2C19;CYP2C18	ENST00000464755.1;ENST00000476630.1	TSS1500;5'UTR	CYP2C19;CYP2C18	ENST00000464755.1;ENST00000476630.1	TSS1500;5'UTR
562593	cg17014018	CYP2C18;CYP2C18	10	1	1	68.8239	68.8986	-0.07478	TSS1500;TSS1500	rs187072977;rs191458268;rs577804224;rs540046306;rs181967772	38;35;22;15;2	0.000200;0.000799;0.000200;0.000399;0.000200	cg17014018	cg17014018	86649862	ATTTACATAAAACRTAAATTCCTAATATTTCCACCCCTTCCTTCCATTAC			II			CTGGGATACTTATTTGCATAAGGCGTGAATTCCTGGTGTTTCCACCCCTTCCTTCCATTG[CG]CGTGTGGGCTCTTAGTCTAAGCCACTCCATATTGATTTATTTCCCTTCCTGCGCATGTGT	37	96442621	TTTGCATAAGGCGTGAATTCCTGGTGTTTCCACCCCTTCCTTCCATTGCG	R	NM_000772;NM_001128925	TSS1500;TSS1500										CYP2C18;CYP2C18;CYP2C18	ENST00000339022.5;ENST00000285979.6;ENST00000476630.1	TSS1500;TSS1500;TSS200	CYP2C18;CYP2C18;CYP2C18	ENST00000339022.5;ENST00000285979.6;ENST00000476630.1	TSS1500;TSS1500;TSS200			chr10:96442426-96442789	3
584689	cg17725512	CYP2C18;CYP2C18	10	0.991027	1	55.0592	55.2909	-0.23173	Body;Body	rs186174073;rs556757426;rs114439291	48;15;11	0.000200;0.000200;0.006190	cg17725512	cg17725512	84790592	AATAAAAAACAAACTTAAAAAACTCCTAAAACAAAACTTAACCTATCCAC			II			GGGATGGGGAGGATGGAAAACAGGCTTGAAGAGCTCCTGGGACAGAACTTGACCTGTCCA[CG]TGGCTGCCGAGTGTCAGCTCTCTTGTCCTTGTTTGGATTCTCCCTCGTAGCTTCTGTTTT	37	96447808	ATGGAAAACAGGCTTGAAGAGCTCCTGGGACAGAACTTGACCTGTCCACG	R	NM_000772;NM_001128925	Body;Body										CYP2C19;CYP2C18	ENST00000464755.1;ENST00000476630.1	TSS200;5'UTR	CYP2C19;CYP2C18	ENST00000464755.1;ENST00000476630.1	TSS200;5'UTR
597656	cg18174075	CYP2C18;CYP2C18	10	0.733191	1	42.9332	42.1539	0.7793	TSS200;TSS200	rs549074533;rs186302859	1;30	0.000599;0.000200	cg18174075	cg18174075	5725436	ATTCTACCTCAACTTCTAACRTAACTAAAATTACAAAAATACACAACTAC			II			AGACCAGCCTGGCCAACATGGTGAAACCCTGTCTCTGCTAAAAATACAAAATCACCTGGG[CG]TAGTTGTGCATTCCTGTAATCCCAGCCACGCCAGAAGCTGAGGCAGAATCGTTCGAATCC	37	96443165	TTCTGCCTCAGCTTCTGGCGTGGCTGGGATTACAGGAATGCACAACTACG	F	NM_000772;NM_001128925	TSS200;TSS200										CYP2C18;CYP2C18;CYP2C18	ENST00000285979.6;ENST00000339022.5;ENST00000476630.1	TSS1500;TSS200;5'UTR	CYP2C18;CYP2C18;CYP2C18	ENST00000285979.6;ENST00000339022.5;ENST00000476630.1	TSS1500;TSS200;5'UTR
644257	cg19852607	CYP2C18;CYP2C18	10	0.754371	1	27.1175	26.4721	0.64538	TSS200;TSS200	rs74544468	10	0.023363	cg19852607	cg19852607	91620861	ACAATAAAACCACCTAAACTATTTAAAAAAACCTAAACCTAACCAAACAC			II			ATTTTGGCTGCACAGTGGAACCACCTGGGCTGTTTGAAAAAACCTAGGCCTAGCCAGGCA[CG]GTGGCTCATGCCTGTAATCCCAGCACTTAGGGAGACCAGCCTGGCCAACATGGTGAAACC	37	96443071	CAGTGGAACCACCTGGGCTGTTTGAAAAAACCTAGGCCTAGCCAGGCACG	R	NM_000772;NM_001128925	TSS200;TSS200										CYP2C18;CYP2C18;CYP2C18	ENST00000285979.6;ENST00000339022.5;ENST00000476630.1	TSS1500;TSS200;5'UTR	CYP2C18;CYP2C18;CYP2C18	ENST00000285979.6;ENST00000339022.5;ENST00000476630.1	TSS1500;TSS200;5'UTR
650850	cg20087457	CYP2C18;CYP2C18	10	0.00110899	1	73.5211	77.4599	-3.93873	TSS1500;TSS1500	rs115834519;rs184343113;rs56024124;rs541816340	0;1;16;35	0.023363;0.000399;0.034744;0.000200	cg20087457	cg20087457	78697373	AAATAAACATACACACCTTTTTCCATTAAACCCCRTAAAAAACACTAAAC			II			CATCTGTTCTCCTAGAGTCTCCCTTTCCCCATTTGGAAAATATGAAATAATATTCTCAGC[CG]TCCAGTGTTTTTCACGGGGTTTAATGGAAAAAGGTGTGTATGTTTACTTAGTTAATTGAT	37	96442154	AGTAAACATACACACCTTTTTCCATTAAACCCCGTGAAAAACACTGGACG	F	NM_001128925;NM_000772	TSS1500;TSS1500										CYP2C18;CYP2C18;CYP2C18	ENST00000476630.1;ENST00000339022.5;ENST00000285979.6	TSS1500;TSS1500;TSS1500	CYP2C18;CYP2C18;CYP2C18	ENST00000476630.1;ENST00000339022.5;ENST00000285979.6	TSS1500;TSS1500;TSS1500
659951	cg20426415	CYP2C18;CYP2C18	10	0.0110286	1	46.9006	50.9596	-4.05898	Body;Body	rs111810443	0	0.000399	cg20426415	cg20426415	19699841	ATTCTATTACCACCCAAATAACCCTAACTAATTAATTCTTTCTTTCATTC			II			TAAAAAAGCAAATCATGCCTGATGTCAAAGAAATATCTATGAGTTCATCATAAACATAAA[CG]AATGAAAGAAAGAATTAATTAGTCAGGGCCATCTGGGTGGTAACAGAATATTTATGGCCT	37	96446783	CGAATGAAAGAAAGAATTAATTAGTCAGGGCCATCTGGGTGGTAACAGAA	F	NM_000772;NM_001128925	Body;Body										CYP2C19;CYP2C18	ENST00000464755.1;ENST00000476630.1	TSS1500;5'UTR	CYP2C19;CYP2C18	ENST00000464755.1;ENST00000476630.1	TSS1500;5'UTR
685236	cg21343508	CYP2C18;CYP2C18	10	1	1	76.6569	76.5674	0.08951	TSS1500;TSS1500	rs541237296;rs180690039;rs557950792	4;18;42	0.000399;0.000200;0.000998	cg21343508	cg21343508	8656860	ACAACTCATAAATAACAAACTAAAATTTAAACTAAAATCTTCTAACRCCC			II			ATTTTATTTTGCTAAAACTGTTCTCAAGGCAGCTCTGGTGTAAGTGAGAATATACCACAG[CG]GGCGTCAGAAGATCTCAGTTCAAATCCCAGCCTGCCATTTATGAGCTGTGGGACACTGGA	37	96442027	CGGGCGTCAGAAGATCTCAGTTCAAATCCCAGCCTGCCATTTATGAGCTG	F	NM_000772;NM_001128925	TSS1500;TSS1500										CYP2C18;CYP2C18;CYP2C18	ENST00000476630.1;ENST00000339022.5;ENST00000285979.6	TSS1500;TSS1500;TSS1500	CYP2C18;CYP2C18;CYP2C18	ENST00000476630.1;ENST00000339022.5;ENST00000285979.6	TSS1500;TSS1500;TSS1500
693198	cg21636366	CYP2C18;CYP2C18	10	1	1	60.3251	67.0669	-6.74184	Body;Body	rs539428834;rs553349325;rs117690007	40;21;2	0.000399;0.000200;0.003195	cg21636366	cg21636366	83797311	CACRTAACTACCRAATATCAACTCTCTTATCCTTATTTAAATTCTCCCTC			II			CTTGACCTGTCCACGTGGCTGCCGAGTGTCAGCTCTCTTGTCCTTGTTTGGATTCTCCCT[CG]TAGCTTCTGTTTTCTGTTCTGCTAGGAATCCTTTTCAGCAATGGAAAGAGATGGAAGGAG	37	96447855	CGAGGGAGAATCCAAACAAGGACAAGAGAGCTGACACTCGGCAGCCACGT	R	NM_000772;NM_001128925	Body;Body										CYP2C19;CYP2C18	ENST00000464755.1;ENST00000476630.1	TSS200;5'UTR	CYP2C19;CYP2C18	ENST00000464755.1;ENST00000476630.1	TSS200;5'UTR
472093	cg14196507	CYP2C18;CYP2C18;CYP2C18;CYP2C18	10	0.17896	1	34.9809	37.1876	-2.2067	1stExon;5'UTR;5'UTR;1stExon	rs553558405	48	0.000200	cg14196507	cg14196507	24605278	CTAAACTCTACTTCAAACTAATTAAACCAAAATCTCCAAAATAAAACACC			II			ACAACAAAATCCTGGGCTCTGCTTCAGACTAGTTAAACCAGAATCTCCAGGGTGGGGCAC[CG]GAAAGAACAAGAAAAAAGAACACCTTATTTTTATCTTCTTCAGTGAGCCAATGTTCATTC	37	96443383	CGGTGCCCCACCCTGGAGATTCTGGTTTAACTAGTCTGAAGCAGAGCCCA	R	NM_000772;NM_000772;NM_001128925;NM_001128925	1stExon;5'UTR;5'UTR;1stExon										CYP2C18;CYP2C18;CYP2C18;CYP2C18;CYP2C18	ENST00000339022.5;ENST00000339022.5;ENST00000285979.6;ENST00000285979.6;ENST00000476630.1	5'UTR;1stExon;5'UTR;1stExon;5'UTR	CYP2C18;CYP2C18;CYP2C18;CYP2C18;CYP2C18	ENST00000339022.5;ENST00000339022.5;ENST00000285979.6;ENST00000285979.6;ENST00000476630.1	5'UTR;1stExon;5'UTR;1stExon;5'UTR
1944	cg00051662	CYP2C19	10	0.000918019	1	45.3348	50.5359	-5.20115	TSS1500	rs182166092	43	0.000200	cg00051662	cg00051662	93703450	ATTAAAAATCTAAATACAACCAAAAAAATACACATTACTAAATCACTAAC			II			AGGAAATTTAGAACAAATACGATGATATCTTTAAAGAAAATGGCTTTGTGTAAGTATTGT[CG]TTAGTGATCTAGTAATGTGTATCTTTCTGGTTGTATTTAGACCTTCAACTCAAATGTCAG	37	96521086	TTGAAGGTCTAAATACAACCAGAAAGATACACATTACTAGATCACTAACG	F	NM_000769	TSS1500										CYP2C19;CYP2C19	ENST00000371321.3;ENST00000464755.1	TSS1500;5'UTR	CYP2C19;CYP2C19;CYP2C19	ENST00000371321.3;ENST00000480405.1;ENST00000464755.1	TSS1500;TSS1500;5'UTR
97402	cg02808805	CYP2C19	10	0.447641	1	70.1705	71.3817	-1.21126	TSS1500	rs11568731;rs147748472	33;36	0.130000;0.000399	cg02808805	cg02808805	63800897	TACCTTAACAAATATAAACACCTTTACCATTTAACCCCCTAAAAAAACAC			II			GTTCTCCCAGGGTCTCCCTTTTCCCATTTGAAATATAAAAAATAACAATTCCTGCCTTCA[CG]TGTTTTTTTAGGGGGTTAAATGGTAAAGGTGTTTATATCTGCTAAGGTAATTTACTTGAT	37	96521820	ACCTTAGCAGATATAAACACCTTTACCATTTAACCCCCTAAAAAAACACG	F	NM_000769	TSS1500										CYP2C19;CYP2C19	ENST00000371321.3;ENST00000464755.1	TSS1500;5'UTR	CYP2C19;CYP2C19;CYP2C19	ENST00000371321.3;ENST00000480405.1;ENST00000464755.1	TSS1500;TSS1500;5'UTR
144244	cg04189838	CYP2C19	10	0.105597	1	81.7816	83.5018	-1.72018	Body	rs192643600;rs115666503	16;35	0.000399;0.002196	cg04189838	cg04189838	42620522	TCTCTTAATCTAATCATACCATCATACTTATAAAACTTAATATACTAATC			II			TATGATATGTGAATACACCTCATTGTGTAGTTATTAGCATATACAGAGAGTAAAGGGCTG[CG]ATTAGTATATTAAGCCTTATAAGCATGATGGTATGATCAGATCAAGAGAATGAGGCTGTA	37	96523347	CTCTTGATCTGATCATACCATCATGCTTATAAGGCTTAATATACTAATCG	F	NM_000769	Body										CYP2C19	ENST00000464755.1	5'UTR	CYP2C19;CYP2C19	ENST00000480405.1;ENST00000464755.1	5'UTR;5'UTR
204709	cg05991489	CYP2C19	10	0.0906828	1	78.056	80.0438	-1.98776	TSS1500	rs11568729;rs561205449;rs185375194;rs11568734	0;6;8;42	0.000998;0.000200;0.000200;0.000599	cg05991489	cg05991489	15610526	AACTAACAAAACTAAAATTTAAACTAAAATCTTCTAATACCCATCRTAAC			II			ATTTTTTTTTTCAAATTTGTGTCTTCTGTTCTCAAAGCATCTCTGATGTAAGAGATAATG[CG]CCACGATGGGCATCAGAAGACCTCAGCTCAAATCCCAGTTCTGCCAGCTATGAGCTGTGT	37	96521680	CGCCACGATGGGCATCAGAAGACCTCAGCTCAAATCCCAGTTCTGCCAGC	F	NM_000769	TSS1500										CYP2C19;CYP2C19	ENST00000371321.3;ENST00000464755.1	TSS1500;5'UTR	CYP2C19;CYP2C19;CYP2C19	ENST00000371321.3;ENST00000480405.1;ENST00000464755.1	TSS1500;TSS1500;5'UTR
608618	cg18564458	CYP2C19	10	0.18928	1	43.4447	45.6934	-2.24874	TSS200	rs367543001;rs555087130;rs28399504;rs367543002;rs367543003;rs141890453	17;24;30;36;39;51	0.002596;0.000200;0.000799;0.002596;0.002596;0.000220	cg18564458	cg18564458	8781206	AAAAACCACAAAAAAATCCATTAAAACCTTCTCCTCTTATTAAAACAACC			II			AAAGAGGCACACACACTTAATTAGCATGGAGTGTTATAAAAAGCTTGGAGTGCAAGCTCA[CG]GTTGTCTTAACAAGAGGAGAAGGCTTCAATGGATCCTTTTGTGGTCCTTGTGCTCTGTCT	37	96522433	CGGTTGTCTTAACAAGAGGAGAAGGCTTCAATGGATCCTTTTGTGGTCCT	F	NM_000769	TSS200										CYP2C19;CYP2C19;CYP2C19	ENST00000371321.3;ENST00000371321.3;ENST00000464755.1	5'UTR;1stExon;5'UTR	CYP2C19;CYP2C19;CYP2C19;CYP2C19	ENST00000480405.1;ENST00000371321.3;ENST00000371321.3;ENST00000464755.1	TSS200;5'UTR;1stExon;5'UTR
649347	cg20031717	CYP2C19	10	0.00393235	1	56.2774	60.6856	-4.40815	Body	rs543965836	31	0.000399	cg20031717	cg20031717	87604195	TCACATATCATATTAACACTATTAAAACATCTTTTACTCAAAAAAAAACC			II			CCAAAATGACCTTAGGGTTTAGTAATAGTAGAAAGAGGGTTAGAAGATGTATAAGCATTA[CG]GTTTTTTCTTGAGTAAAAGATGTTTTAACAGTGTTAATATGATATGTGAATACACCTCAT	37	96523248	CGGTTTTTTCTTGAGTAAAAGATGTTTTAACAGTGTTAATATGATATGTG	F	NM_000769	Body										CYP2C19	ENST00000464755.1	5'UTR	CYP2C19;CYP2C19	ENST00000480405.1;ENST00000464755.1	5'UTR;5'UTR
782669	cg24857560	CYP2C19	10	0.0156032	1	51.4504	55.2923	-3.84187	TSS1500	rs182166092;rs562949346;rs539473044;rs545191790	25;3;2;1	0.000200;0.000200;0.000200;0.000399	cg24857560	cg24857560	46604133	TATATATCTTTCTAATTATATTTAAACCTTCAACTCAAATATCAACTCCC			II			TGATCTAGTAATGTGTATCTTTCTGGTTGTATTTAGACCTTCAACTCAAATGTCAGCTCC[CG]TTAAGGTCTATACATTGTGGTGGTTTTGTGCTGTGGGTCCATTTAGTGATTTCCCTACCT	37	96521152	CGGGAGCTGACATTTGAGTTGAAGGTCTAAATACAACCAGAAAGATACAC	R	NM_000769	TSS1500										CYP2C19;CYP2C19	ENST00000371321.3;ENST00000464755.1	TSS1500;5'UTR	CYP2C19;CYP2C19;CYP2C19	ENST00000371321.3;ENST00000480405.1;ENST00000464755.1	TSS1500;TSS1500;5'UTR
858150	cg27505447	CYP2C19	10	4.91317e-06	1	51.6382	58.5447	-6.90651	TSS200	rs142319531;rs183086137;rs545516230	5;2;1	0.000399;0.000200;0.000200	cg27505447	cg27505447	14778881	ACTTCAACCTAATACAATAAAACCAAAATATACAAAATAAACACTAAAAC			II			CCAATACCTAGGCTTCAACCTAGTACAATGAAACCAGAATGTACAGAGTGGGCACTGGGA[CG]AAGGAGAACAAGACCAAAGGACATTTTATTTTTATCTCTATCAGTGGGTCAAAGTCCTTT	37	96522264	CGTCCCAGTGCCCACTCTGTACATTCTGGTTTCATTGTACTAGGTTGAAG	R	NM_000769	TSS200										CYP2C19;CYP2C19	ENST00000371321.3;ENST00000464755.1	TSS200;5'UTR	CYP2C19;CYP2C19;CYP2C19	ENST00000371321.3;ENST00000480405.1;ENST00000464755.1	TSS200;TSS200;5'UTR
424293	cg12759420	CYP2C8	10	1	1	74.2044	77.7199	-3.51553	Body	rs185936754	14	0.000998	cg12759420	cg12759420	83735978	TCTAACTAAACCTAAATTTCCTCATCTATAAATCAACRTTATAACRCTAC			II			ACAAAACAGATAATCTGATTTATAAAGAAGTCCAGAAGTGAGGAGAAGTAGTGGACATCA[CG]TAGCGCCATAACGTTGATCTATAGATGAGGAAACTCAGGTCCAGCCAGACACAGTAATTT	37	96798865	CTGGCTGGACCTGAGTTTCCTCATCTATAGATCAACGTTATGGCGCTACG	F	NM_000770	Body						TRUE							CYP2C8;CYP2C8;CYP2C8;CYP2C8;CYP2C8;CYP2C8;CYP2C8;CYP2C8;CYP2C8	ENST00000531714.1;ENST00000531714.1;ENST00000527420.1;ENST00000490994.2;ENST00000526880.1;ENST00000526814.1;ENST00000533320.1;ENST00000525991.1;ENST00000479946.2	3'UTR;1stExon;3'UTR;3'UTR;3'UTR;3'UTR;3'UTR;3'UTR;3'UTR
490265	cg14717122	CYP2C8	10	0.00446347	1	54.7915	59.1832	-4.39164	3'UTR	rs200819252;rs1058932;rs140481138	0;1;32	0.001000;0.150559;0.000220	cg14717122	cg14717122	16604546	ACCAAATCTACTTCATCCCTATCTAAAAAATACTAACCCATCTAACTACC			II			AGAGAAGACATAATAGTGGGAATGTCCTTGATAAAAAAAGAGTTGCAGGTGATAGCAGAT[CG]GCAGCCAGATGGGCTAGCATTCTTCAGACAGGGATGAAGCAGATCTGGTATGAGGGTGGC	37	96796860	CGGCAGCCAGATGGGCTAGCATTCTTCAGACAGGGATGAAGCAGATCTGG	F	NM_000770	3'UTR										CYP2C8;CYP2C8;CYP2C8	ENST00000535898.1;ENST00000371270.3;ENST00000535868.1	3'UTR;3'UTR;3'UTR	CYP2C8;CYP2C8;CYP2C8;CYP2C8;CYP2C8;CYP2C8;CYP2C8;CYP2C8;CYP2C8	ENST00000535898.1;ENST00000371270.3;ENST00000527420.1;ENST00000490994.2;ENST00000526880.1;ENST00000526814.1;ENST00000535868.1;ENST00000533320.1;ENST00000525991.1	3'UTR;3'UTR;3'UTR;3'UTR;3'UTR;3'UTR;3'UTR;3'UTR;3'UTR
781799	cg24828322	CYP2C8	10	1	1	47.356	52.8274	-5.47139	TSS1500	rs545798094;rs559045076;rs7475244	0;2;31	0.000599;0.000799;0.000599	cg24828322	cg24828322	97790981	TAAATAATAATAAACCCCAATAAATATCAAAAAATCTCTACTCAAATCCC			II			AAAGAAACTCTGGGAGAACAGGACACCTGTCAGTGCCACACAGCTCATTGCCGGTAAAAC[CG]GGATTTGAGCAGAGATCTTCTGATACCCATTGGGGTTCATTACCACTTACACCACAGCTG	37	96830111	CGGGATTTGAGCAGAGATCTTCTGATACCCATTGGGGTTCATTACCACTT	F	NM_000770	TSS1500										CYP2C8;CYP2C8	ENST00000371270.3;ENST00000535868.1	TSS1500;TSS1500	CYP2C8;CYP2C8;CYP2C8;CYP2C8	ENST00000526814.1;ENST00000490994.2;ENST00000527420.1;ENST00000533320.1	TSS1500;TSS1500;TSS1500;TSS1500
27884	cg00782158	CYP2C8;CYP2C8;CYP2C8;CYP2C8	10	0.0359416	1	63.4786	66.5793	-3.10069	TSS1500;TSS1500;TSS1500;TSS1500				cg00782158	cg00782158	87621101	CACCTTAACTCTATTCAAAAAACAACAAACTTCACATTAAATAAAAATCC			II			TGAAGATACGCCACCTTGACTCTGTTCAGAAAGCAACAGGCTTCACATTAAATAGAAGTC[CG]TTATTTGTTTATAAGGATAAGAGGACCGGAGACGCTCAAAAGAAGAAATAAAAATTAGAG	37	96830284	CGGACTTCTATTTAATGTGAAGCCTGTTGCTTTCTGAACAGAGTCAAGGT	R	NM_001198854;NM_000770;NM_001198853;NM_001198855	TSS1500;TSS1500;TSS1500;TSS1500										CYP2C8;CYP2C8	ENST00000371270.3;ENST00000535868.1	TSS1500;TSS1500	CYP2C8;CYP2C8;CYP2C8;CYP2C8	ENST00000526814.1;ENST00000490994.2;ENST00000527420.1;ENST00000533320.1	TSS1500;TSS1500;TSS1500;TSS1500
143387	cg04164578	CYP2C8;CYP2C8;CYP2C8;CYP2C8	10	8.60294e-06	1	41.1025	47.9308	-6.82829	Body;Body;Body;Body	rs190807911;rs181052138;rs201421851;rs553009747;rs143386810	0;1;2;26;30	0.000200;0.000200;0.000200;0.000200;0.000399	cg04164578	cg04164578	91642406	ATCTATTTTATTACTTCCAAAACACAACCATAATAACATTACTAACTTCC			II			CTAGAAAGTGGCCAGGGTCAAAGATATTTGGATTAGGAAATTCTTTGTCATCATGTAGCA[CG]GAAGTCAGTAATGCCATTATGGTTGTGCCCTGGAAGTAACAAAACAGATAATCTGATTTA	37	96798765	CGGAAGTCAGTAATGCCATTATGGTTGTGCCCTGGAAGTAACAAAACAGA	F	NM_001198853;NM_001198855;NM_001198854;NM_000770	Body;Body;Body;Body						TRUE							CYP2C8;CYP2C8;CYP2C8;CYP2C8;CYP2C8;CYP2C8;CYP2C8;CYP2C8;CYP2C8	ENST00000531714.1;ENST00000531714.1;ENST00000527420.1;ENST00000490994.2;ENST00000526880.1;ENST00000526814.1;ENST00000533320.1;ENST00000525991.1;ENST00000479946.2	3'UTR;1stExon;3'UTR;3'UTR;3'UTR;3'UTR;3'UTR;3'UTR;3'UTR
322467	cg09550024	CYP2C9	10	0.00407275	1	51.2137	55.7189	-4.50527	TSS200				cg09550024	cg09550024	45679979	ACAACCATAAACTTACACTCCAAACCTTTTATAACACTCCATACTAATTC			II			AGAAGGAGCATATAGTGGACCTAGGTGATTGGTCAATTTATCCATCAAAGAGGCACACAC[CG]AATTAGCATGGAGTGTTATAAAAGGCTTGGAGTGCAAGCTCATGGTTGTCTTAACAAGAA	37	96698366	CAACCATGAGCTTGCACTCCAAGCCTTTTATAACACTCCATGCTAATTCG	F	NM_000771	TSS200										CYP2C9;CYP2C9	ENST00000461906.1;ENST00000260682.6	TSS200;TSS200	CYP2C9;CYP2C9	ENST00000461906.1;ENST00000260682.6	TSS200;TSS200
408736	cg12253859	CYP2C9	10	0.868487	1	43.9415	44.4457	-0.5042	3'UTR	rs9332242	37	0.047923	cg12253859	cg12253859	97799373	CTCACCTATCATCTCACATTTTCCCTTCCCTAAAAATCTAATAAACATTC			II			TAATGCCTTTTCTCACCTGTCATCTCACATTTTCCCTTCCCTGAAGATCTAGTGAACATT[CG]ACCTCCATTACGGAGAGTTTCCTATGTTTCACTGTGCAAATATATCTGCTATTCTCCATA	37	96748928	TCACCTGTCATCTCACATTTTCCCTTCCCTGAAGATCTAGTGAACATTCG	R	NM_000771	3'UTR										CYP2C9	ENST00000260682.6	3'UTR	CYP2C9	ENST00000260682.6	3'UTR					chr10:96748385-96749333	5
471877	cg14191040	CYP2C9	10	0.00372076	1	33.6435	38.0372	-4.3937	Body	rs183455276;rs529327880;rs151286905;rs569341355	50;42;35;2	0.000200;0.000200;0.000200;0.000200	cg14191040	cg14191040	64751192	CTTATTACTTAATCTATCCATCTAAAAATAATACTACCCTTCTTTAAAAC			II			AGTTCATGACTCTTATTACTTGGTCTATCCATCTGGAAATGGTACTGCCCTTCTTTGGAA[CG]GGATTTCCTCATCTGCACATCAAAAGATTTAACTACATGATTACCACTGTTTCTTCAACC	37	96745681	TTATTACTTGGTCTATCCATCTGGAAATGGTACTGCCCTTCTTTGGAACG	R	NM_000771	Body
735596	cg23202385	CYP2C9	10	0.502734	1	11.5217	12.326	-0.80437	Body	rs147445173;rs560871191;rs529786745;rs543558432;rs562927714	0;2;6;27;44	0.000599;0.002196;0.000200;0.000200;0.000200	cg23202385	cg23202385	71695216	TACCTACCATTAAAAAACCTATAAACAAAACTACCCAATCCAATAACACC			II			GTTCATCTGTGGAATTCAGAGTAGTCTGGGCTCCCTGCTGAGCCCCAGGGGGATAAAGAT[CG]GTGTCACTGGACTGGGCAGTCCTGTCTACAGGTCCCCTAATGGCAGGCACTAGCACCAGC	37	96723929	CGGTGTCACTGGACTGGGCAGTCCTGTCTACAGGTCCCCTAATGGCAGGC	F	NM_000771	Body																chr10:96723640-96723930	3
736603	cg23234854	CYP2C9	10	1.77487e-05	1	44.6568	51.2798	-6.62294	TSS200	rs181972857;rs537270060	23;2	0.000200;0.000200	cg23234854	cg23234854	14671910	ACTCCAACCAAATACAATAAAACTAAAATATACAAAATAAACAATAAAAC			II			CCAATACCTAGGCTCCAACCAAGTACAGTGAAACTGGAATGTACAGAGTGGACAATGGAA[CG]AAGGAGAACAAGACCAAAGGACATTTTATTTTTATCTGTATCAGTGGGTCAAAGTCCTTT	37	96698243	CTCCAACCAAGTACAGTGAAACTGGAATGTACAGAGTGGACAATGGAACG	R	NM_000771	TSS200										CYP2C9;CYP2C9	ENST00000461906.1;ENST00000260682.6	TSS200;TSS200	CYP2C9;CYP2C9	ENST00000461906.1;ENST00000260682.6	TSS200;TSS200
762321	cg24140586	CYP2C9	10	0.0539852	1	59.186	62.1829	-2.99693	TSS1500	rs187864440;rs112013246;rs530860659;rs193156666	40;37;2;1	0.000200;0.500000;0.000799;0.000200	cg24140586	cg24140586	26601152	CTAATTTCTCAAACCCTTAACACCAAATTTTTCCCTCAATTACACTAAAC			II			GTCGAGAAGCCCTAGTTTCTCAAACCCTTAGCACCAAATTTTTCCCTCAGTTACACTGAG[CG]TTTCACTTCTGCAGTGATGGAGAAGGGAGATCCCTTATTTCTTCTCATGAGCATCTCTGG	37	96697436	CGCTCAGTGTAACTGAGGGAAAAATTTGGTGCTAAGGGTTTGAGAAACTA	R	NM_000771	TSS1500										CYP2C9;CYP2C9	ENST00000461906.1;ENST00000260682.6	TSS1500;TSS1500	CYP2C9;CYP2C9	ENST00000461906.1;ENST00000260682.6	TSS1500;TSS1500
161065	cg04692870	CYP2D6;CYP2D6	22	0.1227	1	35.0711	32.6973	2.37381	Body;Body	rs574423474;rs370267861;rs373668214;rs528764348;rs546937511;rs565221543	10;21;24;33;41;42	0.000200;0.000998;0.000599;0.000200;0.000599;0.000200	cg04692870	cg04692870	75800448	TTAAAATAAATAATAAATAATAAAACTAATACCTTCATAACCACRCRCAC			II			TCTGCTCGCGCCACGCGGGCCCATAGCGCGCCAGGAACACCCCTGGGGGTGGGACGGGCA[CG]TGCGCGTGGCCATGAAGGCATTAGCCCCACCATCCACCACCCACTCCAACCCTATGCTCC	37	42525206	CGTGCGCGTGGCCATGAAGGCATTAGCCCCACCATCCACCACCCACTCCA	F	NM_001025161;NM_000106	Body;Body	chr22:42524731-42525908	Island					22:40854712-40855157			CYP2D6;RP4-669P10.18	ENST00000360608.5;ENST00000416037.1	ExonBnd;5'UTR	CYP2D6;CYP2D6;C22orf32;RP4-669P10.18;RP4-669P10.18	ENST00000488442.1;ENST00000360608.5;ENST00000550923.1;ENST00000416037.1;ENST00000439129.1	3'UTR;ExonBnd;5'UTR;5'UTR;5'UTR	chr22:42525185-42525795	3
238953	cg07016288	CYP2D6;CYP2D6	22	1	1	54.3212	54.3577	-0.03649	Body;Body	rs200028800;rs200491483;rs368389952;rs78854695;rs202246213	41;35;26;22;21	0.000200;0.001000;0.000599;0.012780;0.000399	cg07016288	cg07016288	93617464	RAATCCCACRAAAATCTATCTCTATCCCCACCRCTACTTACCTTAAAAAC			II			ATCACCCACCCGGGTCCCACGGAAATCTGTCTCTGTCCCCACCGCTGCTTGCCTTGGGAA[CG]CGGCCCGAAACCCAGGATCTGGGTGATGGGCACAGGCGGGCGGTCGGCGGTGTCCTCGCC	37	42525748	GGTCCCACGGAAATCTGTCTCTGTCCCCACCGCTGCTTGCCTTGGGAACG	R	NM_001025161;NM_000106	Body;Body	chr22:42524731-42525908	Island					22:40855314-40855852			CYP2D6;CYP2D6;CYP2D6;RP4-669P10.18	ENST00000360608.5;ENST00000389970.3;ENST00000413640.1;ENST00000416037.1	ExonBnd;ExonBnd;1stExon;5'UTR	CYP2D6;CYP2D6;CYP2D6;CYP2D6;CYP2D6;CYP2D6;C22orf32;RP4-669P10.18;RP4-669P10.18	ENST00000488442.1;ENST00000360608.5;ENST00000389970.3;ENST00000360124.5;ENST00000488442.1;ENST00000413640.1;ENST00000550923.1;ENST00000416037.1;ENST00000439129.1	3'UTR;ExonBnd;ExonBnd;1stExon;1stExon;1stExon;5'UTR;5'UTR;5'UTR	chr22:42525185-42525795	3
315122	cg09322432	CYP2D6;CYP2D6	22	0.302807	1	55.5492	53.7736	1.77558	TSS1500;TSS1500	rs560989436;rs190388483;rs548011990	5;16;21	0.000200;0.000799;0.000200	cg09322432	cg09322432	9729402	TAAACTAAAAACAACCTCTAAACAAAAATAATCCCATCCAAAAAACCTCC			II			CACACACCAGTCACACACACATACAGACCCGGCACCAAGTACCCCACTTCCCAGCCATGC[CG]GAGGTTTCCTGGATGGGACCACTCCTGTCCAGAGGCTGCTCCCAGCCCAGCCCACATTCC	37	42527611	GGGCTGGGAGCAGCCTCTGGACAGGAGTGGTCCCATCCAGGAAACCTCCG	F	NM_001025161;NM_000106	TSS1500;TSS1500	chr22:42524731-42525908	S_Shore								CYP2D6;CYP2D6;CYP2D6;RP4-669P10.18	ENST00000359033.4;ENST00000389970.3;ENST00000360608.5;ENST00000416037.1	TSS1500;TSS1500;TSS1500;5'UTR	CYP2D6;CYP2D6;CYP2D6;CYP2D6;C22orf32;RP4-669P10.18;RP4-669P10.18	ENST00000488442.1;ENST00000359033.4;ENST00000389970.3;ENST00000360608.5;ENST00000550923.1;ENST00000416037.1;ENST00000439129.1	TSS1500;TSS1500;TSS1500;TSS1500;5'UTR;5'UTR;5'UTR	chr22:42527465-42527795	3
364160	cg10840135	CYP2D6;CYP2D6	22	0.0105738	1	52.904	56.9238	-4.01978	1stExon;1stExon	rs536109057;rs79802111;rs143812937;rs146838345;rs139638916;rs118203758;rs5030862	21;25;26;45;48;50;51	0.000399;0.000718;0.000225;0.000228;0.000229;0.000599;0.000230	cg10840135	cg10840135	82711416	AACTAAACAACCTACTACATATAAACTTCCAAAACACACCATACTACTTC			II			CTGGTGGTGGGGCATCCTCAGGACCTCTGCCGCCCTCCAGGACCTCCTCCCTCACCTGGT[CG]AAGCAGTATGGTGTGTTCTGGAAGTCCACATGCAGCAGGTTGCCCAGCCCGGGCAGTGGC	37	42526619	GCTGGGCAACCTGCTGCATGTGGACTTCCAGAACACACCATACTGCTTCG	F	NM_000106;NM_001025161	1stExon;1stExon	chr22:42524731-42525908	S_Shore								CYP2D6;CYP2D6;CYP2D6;CYP2D6;CYP2D6;RP4-669P10.18	ENST00000413640.1;ENST00000542856.1;ENST00000359033.4;ENST00000389970.3;ENST00000360608.5;ENST00000416037.1	TSS1500;ExonBnd;1stExon;1stExon;1stExon;5'UTR	CYP2D6;CYP2D6;CYP2D6;CYP2D6;CYP2D6;CYP2D6;CYP2D6;CYP2D6;C22orf32;RP4-669P10.18;RP4-669P10.18	ENST00000488442.1;ENST00000488442.1;ENST00000360124.5;ENST00000413640.1;ENST00000542856.1;ENST00000359033.4;ENST00000389970.3;ENST00000360608.5;ENST00000550923.1;ENST00000416037.1;ENST00000439129.1	3'UTR;1stExon;TSS1500;TSS1500;ExonBnd;1stExon;1stExon;1stExon;5'UTR;5'UTR;5'UTR			chr22:42519405-42527937	6
396976	cg11881141	CYP2D6;CYP2D6	22	0.522478	1	40.0404	38.8272	1.21321	Body;Body	rs67497403;rs369508051;rs548405543;rs566717724;rs533964313;rs142302759	1;6;13;14;19;26	0.000799;0.000399;0.000200;0.000200;0.000200;0.001398	cg11881141	cg11881141	97624849	AATACACAAAAAATAAACCCTATAACCAACTAAACAAAACCAAAAACTAC			II			ATGAAGGCATTAGCCCCACCATCCACCACCCACTCCAACCCTATGCTCCCCCTGGTCTCC[CG]CAGTCCCTGGCTCTGTCCAGCTGGTCACAGGGCCCACTCTTTGTGCATCCACCTTGCTCC	37	42525279	ATGCACAAAGAGTGGGCCCTGTGACCAGCTGGACAGAGCCAGGGACTGCG	F	NM_001025161;NM_000106	Body;Body	chr22:42524731-42525908	Island								RP4-669P10.18	ENST00000416037.1	5'UTR	CYP2D6;C22orf32;RP4-669P10.18;RP4-669P10.18	ENST00000488442.1;ENST00000550923.1;ENST00000416037.1;ENST00000439129.1	3'UTR;5'UTR;5'UTR;5'UTR	chr22:42525185-42525795	3
446360	cg13463109	CYP2D6;CYP2D6	22	0.00157449	1	80.804	83.9887	-3.18473	Body;Body	rs28371735;rs141756339;rs185772085;rs574421774;rs1135835	33;22;21;11;9	0.010000;0.000506;0.000200;0.000799;0.000399	cg13463109	cg13463109	23689890	AAAAAACAAAAACACCATAATAACTAAACCRAAACTATCCAATAAACACC			II			TGGGGTCACCAGGAAAGCAAAGACACCATGGTGGCTGGGCCGGGGCTGTCCAGTGGGCAC[CG]AGAAGCTGAAGTGCTGCAGCAGGGAGGTGAAGAAGAGGAAGAGCTCCATGCGGGCCAGGG	37	42522669	CGGTGCCCACTGGACAGCCCCGGCCCAGCCACCATGGTGTCTTTGCTTTC	R	NM_001025161;NM_000106	Body;Body	chr22:42524731-42525908	N_Shelf								C22orf32;RP4-669P10.18	ENST00000549112.1;ENST00000416037.1	5'UTR;5'UTR	CYP2D6;CYP2D6;C22orf32;C22orf32;RP4-669P10.18;RP4-669P10.18	ENST00000360124.5;ENST00000488442.1;ENST00000549112.1;ENST00000550923.1;ENST00000416037.1;ENST00000439129.1	3'UTR;3'UTR;5'UTR;5'UTR;5'UTR;5'UTR			chr22:42519405-42527937	6
517343	cg15597984	CYP2D6;CYP2D6	22	0.037561	1	60.4272	63.6004	-3.17327	TSS200;TSS200	rs35481113;rs35023634;rs540805349;rs559242956;rs533222097	45;38;22;10;1	0.000300;0.500000;0.000399;0.000200;0.000200	cg15597984	cg15597984	76809246	AAAAATTCTTACCCCTACTTCCTACTCCAAACCCTTACCCAAAATAAACC			II			TGGGCTGCTCCAGAGGTTCTTGCCCCTGCTTCCTGCTCCAGGCCCTTACCCAGGGTAGGC[CG]GTGGAGGGGCCTGGTCGGAGAAGTCACCCCCTCTCCCCACTCCAAGCTCCTGAAGCCTGC	37	42527061	CGGCCTACCCTGGGTAAGGGCCTGGAGCAGGAAGCAGGGGCAAGAACCTC	R	NM_001025161;NM_000106	TSS200;TSS200	chr22:42524731-42525908	S_Shore								CYP2D6;CYP2D6;CYP2D6;CYP2D6;RP4-669P10.18	ENST00000413640.1;ENST00000359033.4;ENST00000389970.3;ENST00000360608.5;ENST00000416037.1	TSS1500;TSS200;TSS200;TSS200;5'UTR	CYP2D6;CYP2D6;CYP2D6;CYP2D6;CYP2D6;CYP2D6;C22orf32;RP4-669P10.18;RP4-669P10.18	ENST00000360124.5;ENST00000413640.1;ENST00000359033.4;ENST00000389970.3;ENST00000360608.5;ENST00000488442.1;ENST00000550923.1;ENST00000416037.1;ENST00000439129.1	TSS1500;TSS1500;TSS200;TSS200;TSS200;TSS1500;5'UTR;5'UTR;5'UTR	chr22:42526865-42527355	3
[truncated: 546 more rows]
[truncated: 10 more columns]
