# Supplementary material for: Placental cytochrome P450 methylomes in infants exposed to prenatal opioids: exploring the effects of neonatal opioid withdrawal syndrome on health horizons
Source: Front Genet. 2024 Jan 4;14:1292148. doi: 10.3389/fgene.2023.1292148 (PMC10805101; doi:10.3389/fgene.2023.1292148)
Supplement: Supplementary file 3 [file Table4.xlsx]

## Sheet: Sheet1
Index	TargetID	UCSC_REFGENE_NAME	CHR	p-Val	FDR p-Val	% Methylation Cases	% Methylation Control	% Methylation Change	UCSC_REFGENE_GROUP	SNP_ID	SNP_DISTANCE	SNP_MINORALLELEFREQUENCY
16134	cg00455178	CYP2R1	11	3.75552e-38	3.24852e-32	24.3978	16.1838	8.21398	TSS1500	rs551390589	26	0.000200
259968	cg07641578	CYP2D7P1	22	8.98202e-23	7.76945e-17	72.9709	83.139	-10.1681	Body	rs150262848;rs56404506;rs182099554;rs531919222;rs2982055;rs56127449;rs568625244	51;47;27;26;16;2;1	0.024960;0.276558;0.000200;0.000200;0.314097;0.009025;0.000200
737834	cg23276445	CYP4Z1	1	1.37644e-14	1.19062e-08	10.0337	17.3804	-7.34666	Body	rs548561385;rs567092170	15;18	0.000399;0.014776
763530	cg24182584	CYP1A2	15	3.44675e-14	2.98144e-08	84.4961	77.5239	6.97214	Body	rs200075745;rs138459442;rs35647699;rs2470890	15;21;36;41	0.000200;0.000220;0.005078;0.236222
599991	cg18256630	CYP1A2	15	7.42295e-13	6.42086e-07	58.6849	49.1392	9.54574	TSS1500
122499	cg03544918	CYP2R1	11	8.32919e-13	7.20475e-07	25.754	17.9399	7.81411	TSS200	rs187639972;rs559606182;rs533135263	46;22;20	0.000998;0.000200;0.000200
365860	cg10896827	CYP4V2	4	9.28152e-11	8.02852e-05	79.0754	72.1657	6.9097	3'UTR	rs528848568;rs549421198;rs77175303	39;31;20	0.000200;0.000998;0.005591
480956	cg14447606	CYP26B1	2	2.01536e-10	0.000174329	23.4549	16.6418	6.81306	Body	rs536455024	21	0.000200
599664	cg18244289	CYP26B1	2	2.33464e-10	0.000201946	7.59061	13.0685	-5.4779	TSS1500	rs550378414	14	0.000998
547721	cg16544887	CYP2R1	11	3.36639e-10	0.000291193	26.1417	19.0689	7.07284	TSS1500	rs551390589	24	0.000200
367787	cg10958254	CYP46A1	14	4.44399e-10	0.000384405	64.9753	56.824	8.15129	Body	rs35408118;rs534313312	5;2	0.277556;0.000200
780281	cg24775120	CYP2U1	4	1.32743e-09	0.00114822	72.608	65.3037	7.30434	Body
815663	cg26051329	CYP4X1	1	5.51388e-09	0.0047695	67.2055	59.6785	7.52704	TSS1500
170077	cg04957014	CYP51A1-AS1;CYP51A1-AS1	7	2.30507e-08	0.0199389	79.845	73.9272	5.91783	Body;Body;Body	rs527414116;rs185028865	23;1	0.000200;0.000799
792716	cg25217269	CYP39A1;CYP39A1;CYP39A1	6	3.57635e-08	0.0309355	30.3045	38.1675	-7.86295	5'UTR;Body;Body
438292	cg13216022	CYP19A1;CYP19A1	15	7.76542e-08	0.0671709	35.1692	43.1196	-7.95045	TSS1500;TSS1500	rs556115429	6	0.000200
595595	cg18105767	CYP2S1	19	8.11721e-08	0.0702139	16.2491	22.3862	-6.13712	TSS1500	rs200321823	33	0.004393
365463	cg10883901	CYP26B1	2	1.69756e-07	0.146839	13.9684	19.6085	-5.64004	Body	rs192805540;rs569987487;rs537377399	43;21;20	0.000200;0.000200;0.000200
315874	cg09345077	CYP2C18;CYP2C18	10	2.95884e-07	0.255939	26.7772	33.8522	-7.07499	Body;Body	rs189077219;rs547943633	32;30	0.001198;0.000200
156260	cg04548490	CYP39A1;CYP39A1;CYP39A1	6	2.99098e-07	0.25872	54.4813	47.2561	7.22524	Body;Body;Body	rs566276274	27	0.000399
793223	cg25235648	CYP1A2	15	4.88806e-07	0.422817	68.6495	62.1435	6.50596	TSS1500
149622	cg04348026	CYP19A1;CYP19A1	15	9.95287e-07	0.860923	67.6747	61.2571	6.41757	5'UTR;5'UTR	rs191790969;rs567716682	41;17	0.000200;0.000200
74556	cg02143877	CYP24A1;CYP24A1;CYP24A1;CYP24A1	20	4.64478e-06	1	56.6261	50.093	6.53311	5'UTR;1stExon;1stExon;5'UTR
246133	cg07225966	CYP26C1	10	1.19638e-05	1	55.7482	49.4444	6.30384	TSS1500	rs571734576	33	0.000599
429560	cg12932492	CYP19A1;CYP19A1	15	1.58939e-05	1	54.6534	48.4074	6.246	5'UTR;5'UTR	rs28490942;rs540006005	19;20	0.436502;0.000399
688188	cg21459645	CYP27A1	2	1.60006e-06	1	74.2997	68.5368	5.76285	Body	rs539967460;rs551901003	25;1	0.000200;0.000200
781799	cg24828322	CYP2C8	10	1	1	55.1037	52.8274	2.2763	TSS1500	rs545798094;rs559045076;rs7475244	0;2;31	0.000599;0.000799;0.000599
710048	cg22267183	CYP19A1;CYP19A1	15	5.15698e-05	1	83.6684	79.6978	3.97062	5'UTR;5'UTR	rs537908001;rs556531404;rs578046500;rs539365151	29;23;13;1	0.000998;0.000200;0.000399;0.000200
474029	cg14250048	CYP2E1	10	0.110034	1	32.0753	34.8139	-2.73856	TSS200
749404	cg23685712	CYP24A1;CYP24A1	20	0.308135	1	58.8114	56.8457	1.96573	1stExon;1stExon	rs550482750;rs151204685;rs371315145	47;39;24	0.000200;0.000399;0.000399
403946	cg12100607	CYP51A1;CYP51A1	7	9.0454e-06	1	78.1168	73.1245	4.9923	Body;Body	rs562345631;rs182718401;rs547998057;rs560036855	2;16;27;48	0.000200;0.000599;0.000200;0.000200
74375	cg02137675	CYP11A1	15	0.724425	1	33.642	34.5802	-0.93815	TSS200	rs556547969	34	0.000399
202949	cg05939495	CYP11A1	15	0.954708	1	34.9051	34.5121	0.39301	TSS200	rs556547969	0	0.000399
203133	cg05944462	CYP11A1	15	0.00998748	1	67.2445	63.502	3.74249	TSS1500
504009	cg15151764	CYP11A1	15	0.588451	1	85.9073	85.1546	0.75269	TSS1500	rs561534686	11	0.000200
586618	cg17790333	CYP11A1	15	0.127212	1	79.2215	77.2303	1.99124	TSS200	rs145149444;rs538989387;rs553869860	1;40;50	0.000799;0.000799;0.000399
594495	cg18068537	CYP11A1	15	0.327264	1	34.484	36.4042	-1.92021	TSS200
657382	cg20330630	CYP11A1	15	0.749216	1	56.2214	57.134	-0.91265	TSS1500
782414	cg24849517	CYP11A1	15	0.00527799	1	57.9673	62.3407	-4.37336	TSS1500	rs555173664	1	0.000200
22037	cg00615746	CYP11A1;CYP11A1	15	0.312974	1	55.5663	57.5752	-2.00889	Body;TSS1500	rs145747443	50	0.000200
119255	cg03449379	CYP11A1;CYP11A1	15	0.637157	1	29.5732	30.6627	-1.08946	3'UTR;3'UTR	rs571633868	0	0.000399
125453	cg03630056	CYP11A1;CYP11A1	15	0.00428419	1	74.8203	71.176	3.64426	Body;5'UTR	rs558610180	0	0.000200
167202	cg04874865	CYP11A1;CYP11A1	15	0.920085	1	91.5251	91.7434	-0.21824	Body;Body	rs143879080;rs6160	3;17	0.000399;0.008234
170517	cg04971286	CYP11A1;CYP11A1	15	0.880668	1	90.3606	90.0773	0.28326	Body;Body	rs550237890;rs199673149	39;36	0.000200;0.000200
186945	cg05454635	CYP11A1;CYP11A1	15	0.269465	1	29.3767	31.3756	-1.99886	Body;5'UTR
214138	cg06285340	CYP11A1;CYP11A1	15	0.974621	1	46.3883	46.0293	0.35901	1stExon;TSS1500	rs200512170	46	0.000200
217338	cg06384523	CYP11A1;CYP11A1	15	0.678436	1	58.2802	57.2227	1.05751	TSS200;Body	rs552282522	23	0.000200
219672	cg06457577	CYP11A1;CYP11A1	15	0.631538	1	88.0405	88.6608	-0.62027	Body;Body	rs538118268;rs146830942	32;21	0.000200;0.000200
232755	cg06837499	CYP11A1;CYP11A1	15	0.636907	1	82.4769	81.7027	0.7742	Body;5'UTR	rs562164788;rs150562828	20;2	0.000799;0.003794
242865	cg07131601	CYP11A1;CYP11A1	15	0.229282	1	84.0634	85.4508	-1.38739	TSS1500;Body	rs556244012	45	0.000200
368163	cg10970701	CYP11A1;CYP11A1	15	0.372693	1	80.4626	79.1789	1.28369	Body;Body	rs565795598;rs536323741	1;51	0.000200;0.000799
429545	cg12931909	CYP11A1;CYP11A1	15	0.738016	1	89.7454	89.2839	0.4615	Body;Body	rs572665499;rs74522504;rs555219883	0;1;29	0.000200;0.000799;0.000000
477545	cg14349956	CYP11A1;CYP11A1	15	0.279922	1	87.7591	88.8634	-1.10427	Body;Body	rs559963981;rs138182745;rs149170405	30;40;49	0.000200;0.000220;0.000220
494708	cg14855334	CYP11A1;CYP11A1	15	0.670843	1	1.28169	1.68855	-0.406858	Body;TSS200	rs574487351;rs544583641;rs563021537	45;43;15	0.000599;0.000200;0.000200
519798	cg15673413	CYP11A1;CYP11A1	15	0.893921	1	63.3694	62.836	0.53337	Body;5'UTR
586704	cg17794241	CYP11A1;CYP11A1	15	0.344661	1	37.023	38.9256	-1.90268	Body;TSS200	rs552282522	19	0.000200
661727	cg20491017	CYP11A1;CYP11A1	15	0.463985	1	54.9801	53.3998	1.58028	Body;5'UTR	rs562164788;rs150562828;rs548448579;rs116141294	1;19;28;39	0.000799;0.003794;0.000200;0.002796
691428	cg21573592	CYP11A1;CYP11A1	15	0.449486	1	89.3685	88.5506	0.81789	Body;Body	rs550237890;rs199673149	49;46	0.000200;0.000200
748633	cg23660703	CYP11A1;CYP11A1	15	0.950486	1	27.9042	27.5294	0.37479	1stExon;5'UTR
752681	cg23808031	CYP11A1;CYP11A1	15	1	1	55.3424	58.6127	-3.27027	TSS1500;1stExon	rs183457466;rs148276149;rs533078157;rs551176186;rs141127674;rs150725205	42;39;35;21;9;2	0.000200;0.000220;0.000399;0.000200;0.000998;0.000220
774519	cg24578679	CYP11A1;CYP11A1	15	1	1	4.95431	5.03045	-0.076147	Body;TSS200	rs563021537	35	0.000200
808694	cg25788983	CYP11A1;CYP11A1	15	0.820236	1	26.7804	27.4459	-0.66553	Body;5'UTR	rs181789750	21	0.000998
101120	cg02916102	CYP11A1;CYP11A1;CYP11A1	15	1	1	1.43945	1.3357	0.103747	1stExon;Body;5'UTR	rs557032774;rs117592939;rs540023757;rs188569257;rs573524277	1;23;27;33;44	0.000599;0.015375;0.000599;0.000399;0.000200
272717	cg08033551	CYP11A1;CYP11A1;CYP11A1	15	0.453606	1	37.0934	38.7007	-1.60734	5'UTR;1stExon;TSS1500	rs567971184;rs538148049	19;38	0.000200;0.000200
320575	cg09490603	CYP11A1;CYP11A1;CYP11A1	15	0.478657	1	6.72041	7.52813	-0.807718	1stExon;Body;5'UTR	rs546236728	41	0.000200
540784	cg16332610	CYP11A1;CYP11A1;CYP11A1	15	0.77036	1	7.85986	7.40189	0.45797	1stExon;Body;5'UTR	rs533223069	47	0.003994
610467	cg18630275	CYP11A1;CYP11A1;CYP11A1;CYP11A1	15	0.569216	1	60.0526	61.3496	-1.29698	Body;ExonBnd;ExonBnd;Body	rs560966443;rs531531464;rs549836034;rs111361716;rs565170516;rs139449608	39;30;10;8;2;1	0.000200;0.000200;0.000200;0.500000;0.000200;0.000220
67667	cg01942530	CYP11B1;CYP11B1	8	0.145529	1	38.1289	40.7866	-2.65776	TSS1500;TSS1500	rs528477303;rs540744877;rs377608641	0;30;41	0.000399;0.000200;0.019369
80516	cg02318454	CYP11B1;CYP11B1	8	0.976566	1	59.2657	59.6058	-0.34012	1stExon;1stExon	rs200952801;rs4534;rs397831740;rs201951316;rs201103987;rs140274628	44;41;24;17;2;1	0.000200;0.073582;0.013492;0.000599;0.000599;0.000220
115227	cg03330425	CYP11B1;CYP11B1	8	0.76403	1	24.9544	24.2053	0.74904	TSS200;TSS200	rs539054150;rs5280	50;12	0.000200;0.073283
185779	cg05416055	CYP11B1;CYP11B1	8	0.869825	1	32.6774	32.0873	0.5901	Body;Body	rs200318572;rs186769755;rs575146428;rs61751136	1;30;37;40	0.000200;0.000998;0.000399;0.000699
279278	cg08230698	CYP11B1;CYP11B1	8	0.992434	1	31.6981	31.9852	-0.28712	Body;Body	rs200151403;rs61751149;rs142484434;rs61751148;rs150930202;rs140336749	0;1;8;16;22;30	0.000200;0.500000;0.000220;0.500000;0.000399;0.000200
284497	cg08389266	CYP11B1;CYP11B1	8	0.6351	1	43.7055	44.9075	-1.202	3'UTR;3'UTR
308313	cg09120035	CYP11B1;CYP11B1	8	0.631431	1	58.6436	57.4824	1.16121	1stExon;1stExon	rs144224988;rs147788769;rs139569725;rs61751134;rs142591816;rs150983560	0;7;8;31;35;41	0.000200;0.000220;0.000399;0.000890;0.000399;0.000220
470409	cg14149685	CYP11B1;CYP11B1	8	0.217068	1	36.9038	39.2269	-2.32312	Body;Body	rs200342486;rs542739915;rs199688260;rs4998903;rs4998902;rs181764014	47;46;36;20;14;9	0.000200;0.000200;0.000200;0.000907;0.000998;0.000200
562663	cg17015994	CYP11B1;CYP11B1	8	0.174393	1	29.0693	26.8539	2.21542	TSS200;TSS200	rs5280	50	0.073283
650481	cg20073007	CYP11B1;CYP11B1	8	0.864892	1	20.4546	20.9637	-0.50903	Body;Body	rs6398;rs201960529;rs566780544;rs6387	14;19;34;42	0.500000;0.000200;0.000200;0.218151
700232	cg21901156	CYP11B1;CYP11B1	8	1	1	34.6856	34.4752	0.21039	TSS200;TSS200	rs539054150	38	0.000200
797159	cg25376393	CYP11B1;CYP11B1	8	1	1	37.8662	37.8559	0.01026	Body;Body	rs557707841;rs5290;rs141368413;rs147004517	44;25;23;1	0.000200;0.001797;0.001198;0.000221
837039	cg26785106	CYP11B1;CYP11B1	8	0.072403	1	57.5019	60.5816	-3.07966	Body;Body	rs537019407;rs61752763;rs570812777;rs535231159;rs144235977	0;9;16;28;35	0.000200;0.025459;0.000200;0.000200;0.001198
5009	cg00136400	CYP11B2	8	0.447553	1	36.8714	38.492	-1.62052	TSS1500	rs543633098	48	0.000399
77287	cg02226239	CYP11B2	8	1	1	36.1447	36.3941	-0.24938	1stExon	rs63748989;rs5281;rs367950425	45;11;2	0.001805;0.002496;0.000200
85596	cg02467735	CYP11B2	8	1	1	53.0382	51.377	1.66118	TSS1500	rs61758605;rs61758606;rs61758607;rs144393889	7;16;31;31	0.002796;0.006048;0.006024;0.001997
178723	cg05210898	CYP11B2	8	0.134391	1	49.9007	52.6645	-2.76375	Body	rs139015464;rs572401955;rs530981721;rs4072020	8;36;44;46	0.001198;0.000200;0.000200;0.172524
270174	cg07954324	CYP11B2	8	1	1	32.3574	32.5258	-0.1684	TSS200	rs61758597;rs5305	42;38	0.001779;0.050000
353315	cg10500909	CYP11B2	8	0.0065416	1	32.8705	37.1365	-4.26601	TSS1500	rs146384753;rs559062217	10;3	0.000599;0.000200
379311	cg11324259	CYP11B2	8	0.0410105	1	45.4605	42.0532	3.40728	TSS200	rs61758598;rs572709771;rs201986603	41;30;11	0.001779;0.000200;0.001198
478905	cg14389499	CYP11B2	8	0.459516	1	25.4212	26.8316	-1.41044	TSS1500	rs376791918;rs547983239;rs181772675	48;35;3	0.000200;0.000200;0.002196
525417	cg15847600	CYP11B2	8	0.832174	1	33.0417	32.3635	0.67814	Body	rs542797226;rs36018151;rs61248603;rs57117244;rs397978895;rs544233594;rs562509678	44;23;21;20;20;15;4	0.000998;0.295128;0.176717;0.176917;0.016187;0.000200;0.000200
652018	cg20130989	CYP11B2	8	0.22714	1	22.1404	20.3213	1.819	3'UTR	rs28390200;rs28491316;rs3201272;rs117910248	0;9;23;41	0.093850;0.309904;0.000000;0.002196
762741	cg24155084	CYP11B2	8	0.12152	1	41.3596	44.1856	-2.826	TSS1500	rs559062217;rs376791918;rs547983239	47;23;10	0.000200;0.000200;0.000200
75007	cg02156704	CYP11B2;CYP11B2	8	0.884338	1	37.6457	37.0679	0.57788	ExonBnd;Body	rs138231115	2	0.000220
94394	cg02721701	CYP17A1	10	0.617526	1	79.8184	80.6752	-0.85681	TSS200	rs34103489;rs17115144	0;1	0.005045;0.014177
153673	cg04471890	CYP17A1	10	0.770651	1	89.6915	89.2665	0.42506	TSS200	rs45473395;rs547466224;rs2486758	0;4;45	0.000300;0.000200;0.177316
311039	cg09201719	CYP17A1	10	0.874885	1	89.553	89.8523	-0.29933	1stExon	rs61754265;rs6163;rs61754264	0;34;49	0.000100;0.410343;0.001779
328231	cg09729955	CYP17A1	10	1	1	34.2882	34.3798	-0.09159	TSS1500	rs553169155	9	0.000399
341158	cg10127942	CYP17A1	10	0.887968	1	87.2656	87.5808	-0.31526	TSS1500	rs576242858;rs45492993;rs61752857	1;26;45	0.001597;0.005618;0.000899
517283	cg15595910	CYP17A1	10	0.953525	1	58.0586	57.654	0.40456	TSS1500	rs562073915;rs10883784;rs534099137	14;26;27	0.000200;0.187899;0.000200
773029	cg24525156	CYP17A1	10	1	1	67.4975	65.7382	1.75927	Body	rs61754278	0	0.001842
784890	cg24934431	CYP17A1	10	1	1	78.3213	78.3721	-0.05077	TSS1500	rs577820870;rs544942572;rs563159528;rs190440742;rs550192082	39;35;18;14;1	0.000200;0.000200;0.000200;0.003794;0.001597
857897	cg27496231	CYP17A1	10	0.161389	1	87.0876	88.4651	-1.37751	Body	rs201222065	2	0.000200
265377	cg07809032	CYP17A1;CYP17A1	10	0.874523	1	38.8222	39.4347	-0.61249	ExonBnd;Body	rs190959000;rs567775035	34;2	0.000200;0.000200
361443	cg10756593	CYP17A1;CYP17A1	10	0.793047	1	85.0317	85.5142	-0.48255	ExonBnd;Body	rs372108005;rs148877970	1;20	0.000200;0.000220
590649	cg17932736	CYP17A1;CYP17A1	10	0.658255	1	79.4064	78.5969	0.80951	ExonBnd;Body	rs142037395	2	0.000566
170	cg00004322	CYP19A1;CYP19A1	15	0.465482	1	42.6188	44.2343	-1.61552	Body;Body	rs556790101;rs575253080	10;25	0.000200;0.000599
58312	cg01666163	CYP19A1;CYP19A1	15	0.540804	1	88.9484	88.2303	0.71805	5'UTR;5'UTR	rs530192973;rs548378371;rs61199151;rs28757081	36;26;20;19	0.000399;0.000200;0.002196;0.029054
65433	cg01879211	CYP19A1;CYP19A1	15	0.663339	1	80.6327	79.858	0.77467	5'UTR;5'UTR	rs530048834;rs548176716;rs572107297	41;27;2	0.000200;0.000200;0.000200
66734	cg01916429	CYP19A1;CYP19A1	15	0.155433	1	69.4591	67.1886	2.27048	5'UTR;5'UTR	rs568863875;rs539475653	40;50	0.000200;0.000599
115394	cg03334874	CYP19A1;CYP19A1	15	0.394869	1	73.3235	71.8668	1.45667	Body;Body	rs150484460;rs572438951	0;31	0.000399;0.000200
131688	cg03815549	CYP19A1;CYP19A1	15	1	1	79.733	79.6213	0.11165	Body;Body	rs376389852;rs527493834	1;26	0.000399;0.000200
140490	cg04083508	CYP19A1;CYP19A1	15	0.00371941	1	74.7456	71.0481	3.69746	5'UTR;5'UTR	rs574225144;rs141382390	13;2	0.002196;0.000399
188186	cg05492904	CYP19A1;CYP19A1	15	1	1	64.0947	63.861	0.23376	5'UTR;5'UTR	rs575638499	2	0.000200
199835	cg05852309	CYP19A1;CYP19A1	15	0.224811	1	69.3297	71.3311	-2.00136	5'UTR;5'UTR	rs573523355;rs544205715;rs375507543	20;39;50	0.000200;0.000200;0.000200
238233	cg06996165	CYP19A1;CYP19A1	15	0.000204613	1	46.5403	41.0329	5.50732	5'UTR;5'UTR	rs184169438;rs539415863;rs551675755	22;25;48	0.000399;0.000799;0.000200
239852	cg07043857	CYP19A1;CYP19A1	15	0.649249	1	87.1321	86.4955	0.63653	Body;Body	rs201842322;rs142652579;rs146495071	1;9;11	0.000599;0.000200;0.000220
242134	cg07110166	CYP19A1;CYP19A1	15	2.50256e-05	1	79.6534	75.0519	4.60146	5'UTR;5'UTR	rs114320799;rs147956487;rs75695885	34;2;1	0.007588;0.000399;0.010583
282172	cg08315265	CYP19A1;CYP19A1	15	0.00987809	1	78.3667	75.2595	3.10717	5'UTR;5'UTR	rs28757163;rs530619947	22;2	0.005208;0.000200
283743	cg08365349	CYP19A1;CYP19A1	15	0.0594734	1	38.4324	41.6985	-3.26611	5'UTR;5'UTR	rs541483224;rs561030284	31;20	0.000200;0.000399
311164	cg09205611	CYP19A1;CYP19A1	15	0.0923259	1	76.4893	78.7209	-2.23164	TSS1500;TSS1500	rs571925035;rs151115556;rs59400756;rs59539994	50;35;13;1	0.000200;0.001198;0.003395;0.002083
323382	cg09577907	CYP19A1;CYP19A1	15	1	1	51.0245	50.9058	0.11869	5'UTR;5'UTR
328061	cg09725032	CYP19A1;CYP19A1	15	0.00658995	1	83.5887	80.7776	2.81108	5'UTR;5'UTR
331040	cg09819222	CYP19A1;CYP19A1	15	0.000316318	1	58.3045	53.005	5.29943	5'UTR;5'UTR	rs538879587	13	0.000599
378056	cg11285703	CYP19A1;CYP19A1	15	1	1	77.5171	73.1395	4.37765	Body;Body	rs143250867	33	0.001597
400990	cg12009872	CYP19A1;CYP19A1	15	0.711441	1	68.1694	67.2752	0.89425	Body;Body
404486	cg12118187	CYP19A1;CYP19A1	15	0.359292	1	79.358	80.6799	-1.32193	5'UTR;5'UTR	rs541814250;rs192166993;rs568628497	51;30;4	0.000399;0.000200;0.000200
410968	cg12330748	CYP19A1;CYP19A1	15	0.404718	1	52.7095	50.9658	1.74372	5'UTR;5'UTR	rs544019991;rs565406789;rs532851451;rs541023576	0;34;50;51	0.000200;0.000200;0.000200;0.000200
420723	cg12641629	CYP19A1;CYP19A1	15	0.180163	1	61.4039	59.0373	2.36652	5'UTR;5'UTR	rs183687208;rs17647802;rs12900137;rs12899740;rs80328845;rs560430552	1;11;21;29;43;50	0.000399;0.059705;0.224840;0.196685;0.500000;0.000399
434926	cg13106148	CYP19A1;CYP19A1	15	0.453879	1	56.3311	54.7349	1.59612	5'UTR;5'UTR	rs59236653;rs150972916;rs116712458	0;8;47	0.010982;0.147963;0.004593
459732	cg13845570	CYP19A1;CYP19A1	15	0.549178	1	82.5467	83.4389	-0.8922	5'UTR;5'UTR	rs183957547	48	0.000998
470659	cg14156797	CYP19A1;CYP19A1	15	0.00189885	1	64.1232	59.6151	4.50808	5'UTR;5'UTR	rs10851499	45	0.443291
476288	cg14313646	CYP19A1;CYP19A1	15	0.0826503	1	82.7077	80.7074	2.00031	5'UTR;5'UTR	rs570309612	46	0.000200
480155	cg14424631	CYP19A1;CYP19A1	15	0.832182	1	58.4955	57.7916	0.70397	Body;Body	rs527950867	32	0.000399
480899	cg14446103	CYP19A1;CYP19A1	15	1	1	75.8081	75.746	0.06205	5'UTR;5'UTR	rs28757106;rs540761950;rs559434369	0;27;35	0.005192;0.000200;0.000200
481564	cg14465057	CYP19A1;CYP19A1	15	1	1	86.8858	86.8484	0.03746	5'UTR;5'UTR	rs531959126;rs547320043;rs150975128	4;8;45	0.000200;0.000200;0.000200
489537	cg14694011	CYP19A1;CYP19A1	15	0.517415	1	34.8049	36.2306	-1.42577	TSS1500;TSS1500	rs57876754	19	0.002083
508007	cg15286970	CYP19A1;CYP19A1	15	0.719701	1	82.6138	81.9695	0.64428	5'UTR;5'UTR	rs115507736;rs375261934	39;1	0.002396;0.000399
534019	cg16122750	CYP19A1;CYP19A1	15	0.0204374	1	64.7732	68.2896	-3.51647	3'UTR;3'UTR
588317	cg17848615	CYP19A1;CYP19A1	15	0.784192	1	90.5151	90.9001	-0.38492	5'UTR;5'UTR	rs138795687	40	0.000200
618468	cg18916208	CYP19A1;CYP19A1	15	0.81257	1	67.7429	67.056	0.68697	5'UTR;5'UTR	rs28757071	1	0.005591
623676	cg19111801	CYP19A1;CYP19A1	15	1	1	74.5863	74.5283	0.05795	5'UTR;5'UTR	rs77295334;rs59944627;rs565472999;rs374358556;rs541044476	1;6;13;32;44	0.003395;0.209065;0.000200;0.001597;0.000200
630214	cg19359072	CYP19A1;CYP19A1	15	1	1	76.6876	76.7687	-0.08113	5'UTR;5'UTR	rs149185183	3	0.002196
646985	cg19946085	CYP19A1;CYP19A1	15	0.455508	1	73.1227	71.7922	1.33054	5'UTR;5'UTR	rs71471599	4	0.500000
655592	cg20266498	CYP19A1;CYP19A1	15	0.84548	1	36.9763	36.307	0.66923	TSS1500;TSS1500	rs752760	18	0.368211
668766	cg20745775	CYP19A1;CYP19A1	15	0.949434	1	31.322	31.718	-0.39598	5'UTR;5'UTR	rs150584221;rs547136384	26;2	0.000998;0.000200
688709	cg21478137	CYP19A1;CYP19A1	15	0.633531	1	16.3759	17.2401	-0.86418	Body;Body	rs558384292	1	0.000200
697257	cg21792583	CYP19A1;CYP19A1	15	0.777024	1	83.8596	84.3867	-0.52709	5'UTR;5'UTR	rs557187539;rs16964265;rs60479860	15;31;38	0.000200;0.012979;0.002083
730769	cg23028286	CYP19A1;CYP19A1	15	0.963155	1	84.7186	84.4847	0.23391	5'UTR;5'UTR	rs548497163	17	0.000200
741173	cg23397427	CYP19A1;CYP19A1	15	0.0890567	1	79.5077	77.3541	2.15365	5'UTR;5'UTR	rs541541961;rs563016885	26;15	0.000200;0.000200
749865	cg23699588	CYP19A1;CYP19A1	15	0.0310051	1	80.0767	77.5071	2.56953	5'UTR;5'UTR
750464	cg23719916	CYP19A1;CYP19A1	15	0.463778	1	84.8614	83.8927	0.9687	Body;Body
760995	cg24094625	CYP19A1;CYP19A1	15	0.364019	1	63.8321	62.0951	1.737	5'UTR;5'UTR
764095	cg24203279	CYP19A1;CYP19A1	15	0.629123	1	62.3264	61.1917	1.13469	Body;Body	rs375705450	2	0.000599
779809	cg24758719	CYP19A1;CYP19A1	15	0.895132	1	85.382	85.0483	0.33371	5'UTR;5'UTR	rs141790383;rs116833286	5;17	0.000200;0.002596
809343	cg25814224	CYP19A1;CYP19A1	15	0.12116	1	77.8545	75.7703	2.08427	5'UTR;5'UTR
827817	cg26466181	CYP19A1;CYP19A1	15	0.0975732	1	83.9147	82.0613	1.85335	5'UTR;5'UTR	rs57062469	0	0.011182
857055	cg27467060	CYP19A1;CYP19A1	15	0.928116	1	87.9263	87.6713	0.25501	5'UTR;5'UTR	rs565711649	21	0.002596
80776	cg02325664	CYP19A1;CYP19A1;CYP19A1;CYP19A1	15	0.540794	1	77.1989	78.2505	-1.05151	ExonBnd;ExonBnd;Body;Body	rs181766689	1	0.000200
509232	cg15329467	CYP19A1;CYP19A1;CYP19A1;CYP19A1	15	1	1	40.1641	39.9827	0.18147	1stExon;1stExon;5'UTR;5'UTR	rs549563644;rs28892003	14;30	0.000399;0.003395
526728	cg15890210	CYP19A1;CYP19A1;CYP19A1;CYP19A1	15	0.116136	1	79.685	81.6342	-1.94918	ExonBnd;ExonBnd;Body;Body	rs147160979	1	0.000399
7628	cg00213123	CYP1A1	15	0.111611	1	23.8326	21.5309	2.30173	TSS1500	rs113018831	31	0.500000
12504	cg00353139	CYP1A1	15	0.274021	1	6.28933	5.26599	1.02334	TSS200	rs552361034;rs570421098	49;44	0.000200;0.000200
13111	cg00370022	CYP1A1	15	0.34608	1	78.1752	79.5662	-1.391	Body	rs112522537;rs537005466;rs138474634;rs55864856;rs17861094;rs554072118;rs139919943;rs112517897;rs572138243;rs35035798	1;3;5;7;14;23;31;38;42;51	0.500000;0.000200;0.001198;0.000799;0.025959;0.000200;0.000220;0.500000;0.000200;0.004883
66814	cg01919118	CYP1A1	15	0.878401	1	5.11119	5.39651	-0.285318	TSS1500	rs546673825;rs567821428;rs535044141	48;21;18	0.000998;0.000200;0.000200
76336	cg02196734	CYP1A1	15	1	1	13.0046	13.5722	-0.56764	TSS200
131108	cg03797501	CYP1A1	15	1	1	3.43685	3.48673	-0.049879	TSS1500	rs550178336;rs569180029;rs4646418	14;32;43	0.000200;0.000200;0.003994
140031	cg04069642	CYP1A1	15	0.902929	1	62.468	61.9517	0.51627	5'UTR	rs113983316	1	0.000200
171901	cg05010179	CYP1A1	15	1	1	2.77478	2.77849	-0.003704	TSS1500	rs138417196	16	0.003395
190008	cg05549655	CYP1A1	15	0.321322	1	24.5124	22.8651	1.64731	TSS1500	rs36090160	42	0.015974
215965	cg06342062	CYP1A1	15	0.489363	1	66.8314	65.4467	1.38466	5'UTR	rs554825354;rs35543944;rs34268526	47;42;14	0.000200;0.005990;0.005791
324500	cg09611756	CYP1A1	15	0.143453	1	23.8563	26.1577	-2.30137	TSS1500	rs36099343;rs575543759	18;38	0.005691;0.000399
337224	cg10009577	CYP1A1	15	0.606979	1	11.7319	12.5233	-0.79146	TSS1500
352658	cg10481417	CYP1A1	15	0.656913	1	6.08944	6.65485	-0.565414	TSS1500	rs552214118	42	0.002196
398287	cg11924019	CYP1A1	15	0.0234577	1	44.4424	48.2998	-3.85734	TSS1500
403974	cg12101586	CYP1A1	15	0.311809	1	51.7438	53.7886	-2.04478	TSS1500
429366	cg12925764	CYP1A1	15	1	1	3.31188	3.52846	-0.216576	TSS1500	rs35339247;rs558352482;rs573391863	47;48;50	0.000100;0.000599;0.000399
432463	cg13027682	CYP1A1	15	1	1	1.43478	1.45113	-0.016347	TSS1500
432685	cg13035254	CYP1A1	15	0.837838	1	96.4369	96.6486	-0.21166	Body	rs141173079;rs377233098;rs45528935;rs2229150	0;1;23;24	0.000200;0.000200;0.001098;0.000100
450182	cg13570656	CYP1A1	15	0.279896	1	34.692	32.7015	1.99047	TSS1500	rs374583096	2	0.000399
567974	cg17183213	CYP1A1	15	0.0931664	1	70.4223	67.8733	2.549	3'UTR	rs145951947;rs555951865	13;4	0.000399;0.000599
588431	cg17852385	CYP1A1	15	0.512855	1	32.1597	30.7965	1.36319	TSS1500	rs374583096	10	0.000399
595218	cg18092474	CYP1A1	15	0.707279	1	58.2356	57.2427	0.99285	TSS1500	rs528978492;rs36018288	8;41	0.000200;0.005020
613034	cg18723873	CYP1A1	15	0.887966	1	2.82869	3.06693	-0.238246	TSS1500	rs575543759	16	0.000399
643267	cg19817399	CYP1A1	15	0.0946401	1	8.29338	9.96756	-1.67418	TSS1500	rs528319556	40	0.000599
645302	cg19889264	CYP1A1	15	0.656657	1	5.71521	6.27011	-0.554896	TSS1500	rs546673825	17	0.000998
648607	cg20004910	CYP1A1	15	0.742661	1	4.51476	4.9415	-0.426743	TSS1500	rs3826041;rs538400980	38;49	0.425519;0.004992
660148	cg20433014	CYP1A1	15	0.0873419	1	14.7329	12.7631	1.96974	TSS1500	rs570612352	26	0.000200
717453	cg22549041	CYP1A1	15	0.286192	1	60.9273	58.9243	2.00304	TSS1500	rs3809585;rs36074335	38;43	0.017173;0.002596
748469	cg23655854	CYP1A1	15	0.889882	1	79.8277	80.2328	-0.40505	5'UTR	rs56105568;rs149262994	0;1	0.003195;0.000399
749245	cg23680900	CYP1A1	15	0.075058	1	13.4953	15.6234	-2.12814	TSS200
750664	cg23727072	CYP1A1	15	0.0447468	1	28.4689	25.5183	2.95061	TSS1500	rs546071383	44	0.000200
780324	cg24776413	CYP1A1	15	0.836641	1	10.892	10.4675	0.42455	TSS200	rs535126556	46	0.000399
826621	cg26424993	CYP1A1	15	0.437682	1	87.4566	88.3408	-0.88423	3'UTR	rs145951947	1	0.000399
829271	cg26516004	CYP1A1	15	0.0066648	1	86.8446	84.3479	2.49673	TSS1500	rs181486405	20	0.001198
834807	cg26704579	CYP1A1	15	0.458799	1	11.7512	12.7756	-1.02449	TSS1500	rs546673825	7	0.000998
844963	cg27051335	CYP1A1	15	0.694596	1	2.98233	3.41785	-0.435513	TSS1500
855924	cg27426425	CYP1A1	15	1	1	2.25257	2.30652	-0.053952	TSS1500
47851	cg01359532	CYP1A2	15	0.217371	1	22.7477	24.7236	-1.97587	Body	rs568512962;rs182966048;rs34931285	13;19;22	0.000200;0.000799;0.004971
116034	cg03353233	CYP1A2	15	0.910138	1	85.7707	86.0741	-0.30344	Body	rs147248980;rs369511887;rs140747247;rs567343028;rs144697774	41;37;24;2;1	0.000220;0.000200;0.000200;0.000200;0.000220
170439	cg04968473	CYP1A2	15	0.0843601	1	75.7348	73.3593	2.37553	TSS1500
199759	cg05849935	CYP1A2	15	0.762089	1	84.9697	84.435	0.53471	TSS1500	rs534565278;rs56661147;rs574510717	44;22;20	0.000200;0.005391;0.000200
249631	cg07330330	CYP1A2	15	1	1	79.121	77.6419	1.47913	Body	rs548871877	1	0.000200
311216	cg09207718	CYP1A2	15	0.0912308	1	72.5079	74.9424	-2.43452	5'UTR	rs567562053;rs35198905	1;32	0.000399;0.009896
383999	cg11473616	CYP1A2	15	0.12455	1	75.2545	73.066	2.18845	TSS200	rs563021865	22	0.000200
482886	cg14503537	CYP1A2	15	0.212351	1	73.2039	75.1122	-1.90829	Body	rs3743484	49	0.094249
730596	cg23022457	CYP1A2	15	0.139786	1	83.7196	82.0159	1.70373	TSS1500	rs552972426;rs574649552;rs535402025;rs140904510	45;17;3;1	0.000200;0.001198;0.000200;0.003395
744440	cg23514400	CYP1A2	15	0.184993	1	66.8535	69.0705	-2.21703	Body	rs143028942;rs148212809	6;1	0.000220;0.000220
20192	cg00565882	CYP1B1	2	0.94455	1	26.5867	26.2053	0.38147	Body	rs538382460;rs72889744	22;2	0.000799;0.000200
39084	cg01103387	CYP1B1	2	1	1	29.8962	32.5756	-2.67943	Body	rs34443711;rs550447178	27;33	0.500000;0.000200
49621	cg01410359	CYP1B1	2	0.974871	1	54.3616	54.7159	-0.35424	Body
55611	cg01584760	CYP1B1	2	0.59819	1	84.9526	84.186	0.76652	3'UTR	rs547944494;rs142396010	7;2	0.000200;0.000399
63943	cg01834566	CYP1B1	2	0.732495	1	7.97541	7.46885	0.506556	TSS200	rs557962059;rs578008002;rs34159921	0;1;2	0.002396;0.041334;0.002564
67433	cg01936270	CYP1B1	2	1	1	11.6301	11.6705	-0.04039	TSS1500
75220	cg02162897	CYP1B1	2	0.9418	1	31.3572	30.9452	0.41205	Body
126088	cg03648789	CYP1B1	2	1	1	5.71553	6.95878	-1.24325	TSS1500	rs533359754;rs551856903	35;30	0.001797;0.000200
134116	cg03890222	CYP1B1	2	0.384217	1	42.44	40.6535	1.78653	Body	rs4987135;rs9341246;rs145847992	38;3;2	0.004995;0.002959;0.000227
173751	cg05062676	CYP1B1	2	0.103091	1	21.2722	23.6675	-2.39526	TSS1500	rs76937735;rs565793804	32;42	0.000200;0.000200
213542	cg06264984	CYP1B1	2	1	1	32.8846	32.7046	0.17998	Body	rs74506965	30	0.002995
233586	cg06861880	CYP1B1	2	0.619185	1	5.85278	5.27202	0.580763	TSS1500	rs547941799	42	0.000599
240334	cg07057636	CYP1B1	2	0.961537	1	10.0645	10.2945	-0.23002	TSS200
248611	cg07301433	CYP1B1	2	0.701858	1	2.45992	2.87367	-0.413756	TSS1500	rs566305749	18	0.000599
251275	cg07380506	CYP1B1	2	0.545899	1	6.68643	7.40614	-0.719705	TSS200	rs141332671;rs2567206	19;25	0.000200;0.227236
292007	cg08620474	CYP1B1	2	0.95759	1	6.6826	6.48079	0.201811	TSS1500	rs541757524	45	0.000200
296640	cg08761102	CYP1B1	2	1	1	6.64491	6.02767	0.617241	TSS1500
308677	cg09130556	CYP1B1	2	1	1	3.58504	4.14176	-0.556719	TSS1500	rs566305749;rs533359754;rs551856903	49;28;23	0.000599;0.001797;0.000200
319487	cg09456297	CYP1B1	2	0.679604	1	2.43681	2.87101	-0.434201	TSS1500	rs162558;rs2551189	13;44	0.125799;0.037037
330454	cg09799983	CYP1B1	2	0.693656	1	47.9101	48.9765	-1.06639	Body	rs144123960;rs9341250	26;23	0.000239;0.004886
389606	cg11656478	CYP1B1	2	0.445352	1	85.7259	86.666	-0.94018	3'UTR	rs576444289;rs1799885;rs555706078;rs117346328	33;14;11;2	0.000200;0.500000;0.000200;0.000399
392169	cg11735238	CYP1B1	2	0.339413	1	34.2903	32.4754	1.81488	5'UTR	rs552119047;rs4987134	51;50	0.000200;0.011881
425583	cg12802310	CYP1B1	2	0.81029	1	38.1179	37.3607	0.75722	TSS1500	rs567361571;rs534693355	49;4	0.000200;0.000200
479493	cg14407177	CYP1B1	2	0.220154	1	82.7467	81.2246	1.52201	Body	rs145488651;rs528878630;rs147998053	31;4;1	0.000399;0.000200;0.000221
497835	cg14957547	CYP1B1	2	0.356215	1	2.85999	3.64858	-0.788589	TSS200
532117	cg16060486	CYP1B1	2	0.488765	1	2.50559	3.12926	-0.623675	TSS200
538013	cg16248783	CYP1B1	2	0.486868	1	5.06352	5.79518	-0.73166	TSS1500	rs2551189;rs9341238;rs9341237;rs555315643	38;22;17;7	0.037037;0.500000;0.006329;0.000998
544303	cg16439198	CYP1B1	2	1	1	23.4844	27.3316	-3.8472	5'UTR
655259	cg20254225	CYP1B1	2	1	1	22.6147	22.5172	0.09755	Body	rs189445746	11	0.001198
659454	cg20408276	CYP1B1	2	0.716077	1	28.7054	29.6142	-0.90875	Body	rs567521200	1	0.000200
695219	cg21715189	CYP1B1	2	1	1	31.9274	32.0856	-0.15813	TSS1500
715728	cg22488859	CYP1B1	2	1	1	4.93044	8.14957	-3.21913	TSS1500
734183	cg23151000	CYP1B1	2	0.367631	1	7.76917	6.8121	0.957074	5'UTR
745497	cg23549225	CYP1B1	2	1	1	5.88745	5.79694	0.090512	TSS1500	rs547941799	45	0.000599
778684	cg24720192	CYP1B1	2	1	1	2.03212	2.93447	-0.902346	TSS1500	rs555315643;rs374599221	50;19	0.000998;0.002995
815319	cg26036993	CYP1B1	2	1	1	9.56854	10.5271	-0.958583	TSS1500
818397	cg26144569	CYP1B1	2	0.876331	1	41.5187	40.9085	0.61021	TSS1500
241053	cg07078841	CYP1B1;CYP1B1	2	0.426493	1	6.04971	6.89934	-0.84963	1stExon;5'UTR	rs551966690;rs564142274;rs146603044	15;41;50	0.000200;0.000200;0.002796
605418	cg18451022	CYP1B1;CYP1B1	2	0.451157	1	12.8554	13.9314	-1.07596	1stExon;5'UTR	rs551966690;rs564142274;rs146603044	8;34;43	0.000200;0.000200;0.002796
810486	cg25856383	CYP1B1;CYP1B1	2	1	1	7.35304	7.34247	0.010571	1stExon;5'UTR	rs552932800;rs34819684	39;40	0.001198;0.005020
59611	cg01708765	CYP1B1-AS1	2	1	1	13.4033	13.5451	-0.14185	Body	rs114165479;rs575968609	46;39	0.023762;0.000200
92444	cg02661810	CYP1B1-AS1	2	0.759235	1	46.7841	45.8825	0.90156	TSS1500
104774	cg03020500	CYP1B1-AS1	2	0.732544	1	88.5378	89.0254	-0.48761	Body	rs537334596;rs183947111	44;12	0.000200;0.000200
119641	cg03461013	CYP1B1-AS1	2	0.236952	1	40.7517	43.042	-2.29034	Body	rs559483324;rs541443227	34;33	0.000200;0.000200
169706	cg04946225	CYP1B1-AS1	2	0.156502	1	69.8536	72.0842	-2.23062	Body	rs569670943;rs555784583;rs137884353;rs142307709;rs78599398;rs72904130;rs572121026;rs539132347;rs115111779;rs76044662	0;1;19;20;26;32;33;36;37;45	0.000200;0.000599;0.004393;0.001797;0.019369;0.046925;0.000399;0.000200;0.002396;0.004992
172721	cg05034340	CYP1B1-AS1	2	1	1	74.9621	74.8118	0.15035	Body	rs144241064;rs185330789	45;2	0.000200;0.000399
238881	cg07014416	CYP1B1-AS1	2	0.296276	1	69.3089	71.1013	-1.79236	Body	rs548053341;rs550776998	25;1	0.000200;0.000200
241412	cg07089639	CYP1B1-AS1	2	0.0609658	1	33.9278	37.0881	-3.16031	Body	rs527979703;rs147881524;rs77047899	21;32;34	0.000200;0.005192;0.000399
345438	cg10254697	CYP1B1-AS1	2	0.560743	1	79.1435	78.1625	0.98103	Body	rs571869186;rs545498358	16;1	0.000200;0.000200
449379	cg13549428	CYP1B1-AS1	2	0.0168377	1	88.2435	86.1299	2.11353	Body	rs527853244	0	0.000200
497738	cg14953826	CYP1B1-AS1	2	0.390782	1	82.549	83.695	-1.14596	Body	rs10171697;rs543479527;rs140557338;rs528842771;rs376555817	38;32;28;15;2	0.099641;0.000200;0.000399;0.000200;0.000200
509268	cg15331030	CYP1B1-AS1	2	0.134529	1	60.5531	63.1616	-2.60844	Body	rs576550250;rs537039932;rs556454073;rs145144941;rs557324593	50;34;18;12;1	0.000998;0.000200;0.000200;0.005192;0.000200
514341	cg15496634	CYP1B1-AS1	2	0.118107	1	58.7213	56.0118	2.70951	Body	rs146015814	2	0.005990
535469	cg16170087	CYP1B1-AS1	2	0.290273	1	67.9385	66.0832	1.85527	Body	rs55968095;rs554799351	16;1	0.227636;0.000399
585177	cg17741958	CYP1B1-AS1	2	0.749165	1	43.8142	44.7455	-0.93136	Body	rs76562198;rs144640220;rs563428021;rs376252075	49;45;14;1	0.005192;0.000200;0.000399;0.001597
592399	cg17995626	CYP1B1-AS1	2	0.237474	1	18.7947	20.5609	-1.76624	Body
608536	cg18561265	CYP1B1-AS1	2	0.488274	1	30.7326	32.1742	-1.44166	Body	rs529282096;rs569712770;rs186409180;rs555369498	0;8;20;49	0.000200;0.000599;0.000200;0.000200
621437	cg19029016	CYP1B1-AS1	2	0.122651	1	58.498	55.8105	2.68749	Body	rs532127149;rs192311884	1;28	0.000200;0.000200
779461	cg24745207	CYP1B1-AS1	2	6.3621e-06	1	70.2586	64.4594	5.79922	Body	rs149106814	25	0.001597
791606	cg25177901	CYP1B1-AS1	2	0.605554	1	21.7522	20.7544	0.99778	Body	rs545238646;rs148017621	27;40	0.000200;0.000599
835469	cg26727710	CYP1B1-AS1	2	0.409575	1	75.8244	74.4679	1.35652	Body	rs150334907;rs181275009;rs439230	0;1;17	0.000399;0.000399;0.249700
851270	cg27272117	CYP1B1-AS1	2	0.703487	1	51.3292	52.3675	-1.03827	Body	rs192985460;rs550324156;rs79126824;rs170818;rs184668370	1;19;24;32;33	0.001398;0.000200;0.046126;0.055911;0.000200
45657	cg01295477	CYP20A1	2	1	1	4.82786	4.89549	-0.067626	Body	rs557496090	25	0.000200
234715	cg06892541	CYP20A1	2	0.258019	1	79.7647	78.2044	1.56037	Body	rs570447396;rs188340910	33;2	0.002596;0.000200
328262	cg09730903	CYP20A1	2	1	1	69.9413	70.139	-0.1977	TSS1500
374067	cg11161318	CYP20A1	2	0.120422	1	76.7992	74.6615	2.13771	TSS1500	rs563734554	14	0.000200
395564	cg11838380	CYP20A1	2	0.0508675	1	12.1651	14.366	-2.20089	Body	rs80093110;rs28662332	29;15	0.035942;0.097843
485612	cg14577373	CYP20A1	2	0.6812	1	68.5171	67.565	0.95204	TSS1500	rs563734554	1	0.000200
556016	cg16796381	CYP20A1	2	0.676787	1	30.8357	31.8531	-1.01735	TSS200
619120	cg18942464	CYP20A1	2	0.00913328	1	89.7237	87.6029	2.1208	Body	rs550031027;rs568401561;rs4675324	0;11;27	0.000200;0.000000;0.408946
670816	cg20822767	CYP20A1	2	0.270867	1	87.8111	86.65	1.16111	TSS1500	rs545087325	33	0.000200
680651	cg21181051	CYP20A1	2	0.00300205	1	79.2987	75.8784	3.42033	TSS1500
710948	cg22303930	CYP20A1	2	0.585181	1	3.73568	4.30649	-0.570815	Body
2005	cg00053661	CYP20A1;CYP20A1	2	0.0898835	1	6.8864	5.43205	1.45435	1stExon;5'UTR	rs561593319;rs573442366;rs540457321;rs565504672;rs375636734;rs550692337;rs562104403;rs375917906	1;10;21;24;45;48;50;51	0.000200;0.000000;0.000200;0.000200;0.000200;0.000200;0.000200;0.001198
305203	cg09020147	CYP20A1;CYP20A1	2	0.911767	1	1.49894	1.6933	-0.194357	5'UTR;1stExon	rs533769012;rs553396552;rs578020810	45;31;12	0.000200;0.000200;0.000200
345365	cg10252059	CYP20A1;CYP20A1	2	0.48317	1	10.2842	9.39145	0.89279	1stExon;5'UTR	rs140060429	1	0.003994
466541	cg14036686	CYP20A1;CYP20A1	2	1	1	2.42668	2.53379	-0.107101	5'UTR;1stExon	rs533769012;rs553396552;rs578020810	16;30;49	0.000200;0.000200;0.000200
583401	cg17681313	CYP20A1;CYP20A1	2	0.347808	1	14.0123	15.3238	-1.31149	1stExon;5'UTR
855513	cg27413025	CYP20A1;CYP20A1	2	0.886221	1	12.4053	12.7817	-0.37643	1stExon;5'UTR
102439	cg02953039	CYP21A2;CYP21A2	6	1	1	59.3404	60.0771	-0.73668	Body;Body	rs552304134;rs570785206;rs143877763;rs201552310	32;19;2;1	0.000399;0.000599;0.000599;0.001000
109401	cg03157588	CYP21A2;CYP21A2	6	0.557506	1	63.8171	65.0949	-1.27783	TSS200;TSS200	rs191516492;rs183137942	7;2	0.003195;0.001198
112197	cg03239580	CYP21A2;CYP21A2	6	0.0972215	1	45.9671	48.9726	-3.00553	TSS1500;TSS1500	rs28361032;rs559510549;rs530279222	37;2;1	0.259385;0.000200;0.000399
163635	cg04771084	CYP21A2;CYP21A2	6	0.626996	1	48.938	50.1628	-1.22483	TSS200;TSS200	rs554150508;rs565981857;rs536404600	11;29;32	0.000200;0.000200;0.000200
290041	cg08557799	CYP21A2;CYP21A2	6	0.112419	1	81.2677	79.323	1.94469	Body;Body	rs547552654;rs566065375;rs536315886	11;4;1	0.000200;0.002396;0.000200
390225	cg11675917	CYP21A2;CYP21A2	6	0.427722	1	82.0862	80.9615	1.12469	TSS200;TSS200	rs189666496;rs4959020	14;18	0.012580;0.013578
409292	cg12274082	CYP21A2;CYP21A2	6	1	1	49.961	49.6862	0.2748	Body;Body	rs151344505;rs568758408;rs536088585;rs557564791	32;28;11;1	0.000799;0.000200;0.000200;0.000200
466160	cg14026451	CYP21A2;CYP21A2	6	0.292221	1	38.4129	40.4913	-2.07844	Body;Body	rs148288899;rs12530380;rs6476;rs150496227;rs553299378;rs199675184;rs537179722;rs563771116	41;40;34;24;19;11;3;2	0.000222;0.066946;0.002796;0.000222;0.000200;0.000200;0.173522;0.174121
474450	cg14261401	CYP21A2;CYP21A2	6	1	1	43.9353	42.0564	1.87895	Body;Body	rs112398415;rs573516769;rs541124841;rs552745567	51;20;13;12	0.001398;0.000200;0.000399;0.000200
486998	cg14616667	CYP21A2;CYP21A2	6	0.693162	1	81.6292	80.9235	0.70577	TSS200;TSS200	rs551876345;rs550211233;rs3128755;rs3128756	7;8;19;21	0.010783;0.002995;0.005990;0.005990
574981	cg17404532	CYP21A2;CYP21A2	6	0.541475	1	44.1588	45.5883	-1.42954	TSS200;TSS200	rs185370592;rs371853738	7;2	0.003594;0.000998
718122	cg22575347	CYP21A2;CYP21A2	6	0.767666	1	55.7597	56.6316	-0.87192	TSS200;TSS200	rs4959020	0	0.013578
771948	cg24487856	CYP21A2;CYP21A2	6	0.775633	1	43.7319	44.5994	-0.86744	Body;Body	rs6476;rs150496227;rs553299378;rs199675184;rs537179722;rs563771116;rs576187326	51;41;36;28;20;19;2	0.002796;0.000222;0.000200;0.000200;0.173522;0.174121;0.000200
856578	cg27449793	CYP21A2;CYP21A2	6	0.955918	1	79.5418	79.8292	-0.28741	TSS200;TSS200	rs191516492	2	0.003195
615000	cg18790646	CYP21A2;CYP21A2;CYP21A2;CYP21A2	6	0.56007	1	80.6209	81.5499	-0.92899	5'UTR;5'UTR;1stExon;1stExon	rs560258688;rs528002451;rs542910191;rs543417478	31;13;11;2	0.000200;0.000200;0.000399;0.022364
436006	cg13142750	CYP21A2;CYP21A2	6	1	1	29.8987	28.3698	1.52891	3'UTR;3'UTR	rs28573154;rs560499982;rs527704007;rs549693151	1;18;24;38	0.216653;0.002396;0.078075;0.000200
10161	cg00287413	CYP24A1;CYP24A1	20	1	1	58.5602	58.6058	-0.04558	Body;Body	rs554485379;rs188310808	39;38	0.000399;0.000200
51421	cg01462727	CYP24A1;CYP24A1	20	0.138557	1	68.332	70.694	-2.36199	Body;Body	rs555274529;rs531391584;rs534932131;rs558053719;rs577739545	40;28;11;4;2	0.000200;0.000399;0.000200;0.000200;0.000399
90326	cg02604290	CYP24A1;CYP24A1	20	0.832021	1	23.2721	22.677	0.59508	TSS200;TSS200	rs543649094;rs563855444;rs529569993	27;20;12	0.000200;0.000200;0.000200
92809	cg02673418	CYP24A1;CYP24A1	20	0.125391	1	24.9123	22.6321	2.28027	TSS1500;TSS1500	rs187147516;rs542198674	6;43	0.009784;0.143970
94114	cg02712555	CYP24A1;CYP24A1	20	0.00741665	1	20.5948	17.3772	3.21765	TSS1500;TSS1500	rs377383414;rs536169079;rs549721154	38;31;5	0.002796;0.007987;0.000200
114421	cg03307911	CYP24A1;CYP24A1	20	0.683044	1	23.9561	23.0649	0.89117	TSS200;TSS200	rs543649094;rs563855444;rs529569993	39;32;24	0.000200;0.000200;0.000200
125110	cg03620299	CYP24A1;CYP24A1	20	0.511544	1	76.5435	75.4081	1.13535	Body;Body	rs142936544;rs551884123;rs79276611;rs538102677	39;31;26;21	0.001198;0.000200;0.007388;0.000200
175646	cg05120028	CYP24A1;CYP24A1	20	0.121827	1	32.8383	30.288	2.5503	TSS200;TSS200	rs377383414;rs536169079	17;10	0.002796;0.007987
251229	cg07379483	CYP24A1;CYP24A1	20	0.135681	1	80.8226	82.6365	-1.81392	Body;Body	rs200305803;rs539392099;rs201594722;rs549626881;rs112596218	43;27;20;18;2	0.000200;0.000200;0.001000;0.000200;0.000399
355732	cg10574372	CYP24A1;CYP24A1	20	0.248946	1	81.4246	82.8942	-1.46963	Body;Body	rs554758520;rs548379202;rs577329678	43;6;2	0.000200;0.001597;0.000200
410814	cg12324645	CYP24A1;CYP24A1	20	0.289012	1	73.0272	71.3061	1.72106	3'UTR;3'UTR	rs148408871;rs192266208	15;14	0.000200;0.000599
424055	cg12751354	CYP24A1;CYP24A1	20	0.00887554	1	73.9427	70.5015	3.44121	3'UTR;3'UTR	rs538344226	10	0.000399
431003	cg12978433	CYP24A1;CYP24A1	20	0.478747	1	49.6157	48.0535	1.56229	1stExon;1stExon	rs527394772;rs566481776;rs564693272;rs61749689	1;13;14;49	0.000399;0.000799;0.000200;0.008187
438831	cg13233725	CYP24A1;CYP24A1	20	0.0154828	1	84.6185	82.154	2.46447	3'UTR;3'UTR	rs34599923;rs531909384;rs188181796	48;22;2	0.000998;0.000200;0.000200
441804	cg13328331	CYP24A1;CYP24A1	20	0.638304	1	57.1956	58.3585	-1.16284	Body;Body	rs34043203	16	0.054613
452860	cg13646093	CYP24A1;CYP24A1	20	1	1	61.3938	63.5378	-2.14407	Body;Body	rs6022995	2	0.008986
486215	cg14595058	CYP24A1;CYP24A1	20	0.0324543	1	54.3694	50.8456	3.52384	TSS1500;TSS1500	rs536768701;rs2248359;rs574193832	50;25;8	0.000200;0.449281;0.000200
580848	cg17592008	CYP24A1;CYP24A1	20	0.695892	1	58.5522	59.5732	-1.02099	Body;Body	rs2585430;rs140021073;rs570352248;rs184327650	8;12;15;35	0.243211;0.003594;0.000200;0.000200
592444	cg17997279	CYP24A1;CYP24A1	20	0.0401447	1	65.4246	62.2469	3.17771	TSS1500;TSS1500	rs577531146;rs536768701;rs2248359	1;21;46	0.000200;0.000200;0.449281
700294	cg21902821	CYP24A1;CYP24A1	20	0.851622	1	86.3807	85.9976	0.38314	Body;Body	rs539392099;rs201594722;rs549626881;rs112596218;rs200955146	43;36;34;18;1	0.000200;0.001000;0.000200;0.000399;0.001000
709785	cg22257236	CYP24A1;CYP24A1	20	1	1	47.4935	51.1304	-3.63689	Body;Body	rs562116796;rs2296237	0;46	0.000200;0.395567
740224	cg23362380	CYP24A1;CYP24A1	20	1	1	80.6467	80.7503	-0.10362	Body;Body
774620	cg24582168	CYP24A1;CYP24A1	20	0.447971	1	34.194	32.6537	1.54029	Body;Body
782415	cg24849555	CYP24A1;CYP24A1	20	0.267318	1	63.6163	61.6009	2.01545	Body;Body
25354	cg00711027	CYP24A1;CYP24A1;CYP24A1;CYP24A1	20	0.877079	1	63.5409	62.9683	0.57256	ExonBnd;ExonBnd;Body;Body	rs563765337;rs531438091;rs73135773;rs143523685;rs59241115	51;40;29;21;1	0.000399;0.000200;0.000200;0.000375;0.003195
212810	cg06240412	CYP24A1;CYP24A1;CYP24A1;CYP24A1	20	0.00876835	1	81.1625	78.2304	2.93216	ExonBnd;ExonBnd;Body;Body	rs571886397	1	0.000200
216789	cg06368932	CYP24A1;CYP24A1;CYP24A1;CYP24A1	20	0.042844	1	59.6516	56.355	3.29664	1stExon;1stExon;5'UTR;5'UTR
358859	cg10671478	CYP24A1;CYP24A1;CYP24A1;CYP24A1	20	0.00141165	1	61.685	56.9835	4.70143	1stExon;1stExon;5'UTR;5'UTR
619498	cg18956481	CYP24A1;CYP24A1;CYP24A1;CYP24A1	20	0.0132494	1	62.5343	58.7404	3.79391	5'UTR;1stExon;1stExon;5'UTR
779383	cg24742599	CYP24A1;CYP24A1;CYP24A1;CYP24A1	20	0.419902	1	82.0759	80.9371	1.13888	ExonBnd;ExonBnd;Body;Body	rs528653327;rs552082262	15;26	0.000200;0.000200
792811	cg25220748	CYP24A1;CYP24A1;CYP24A1;CYP24A1	20	0.948528	1	48.7593	48.3284	0.43094	1stExon;1stExon;5'UTR;5'UTR
594831	cg18080906	CYP26A1	10	1	1	8.09264	8.87041	-0.77777	TSS1500	rs60353767	45	0.119010
72403	cg02078870	CYP26A1;CYP26A1	10	1	1	3.06767	3.01828	0.049395	TSS1500;TSS200	rs578010792	31	0.000998
80773	cg02325540	CYP26A1;CYP26A1	10	1	1	8.55607	8.55534	0.000733	Body;Body	rs200286083;rs199544648;rs60549655	43;40;6	0.000399;0.000200;0.000399
107461	cg03099492	CYP26A1;CYP26A1	10	0.543576	1	14.4832	15.4527	-0.96954	TSS1500;TSS200	rs111947416;rs565057473	45;8	0.500000;0.000200
122676	cg03549582	CYP26A1;CYP26A1	10	0.827863	1	4.84059	5.18005	-0.339452	TSS200;5'UTR	rs571971356;rs533727979	49;19	0.000200;0.000200
140454	cg04082461	CYP26A1;CYP26A1	10	1	1	4.26476	4.81464	-0.54988	TSS1500;TSS1500	rs549546021	23	0.000200
158405	cg04609350	CYP26A1;CYP26A1	10	0.714249	1	16.4332	17.1602	-0.72699	TSS1500;TSS200	rs147146881	27	0.000599
310784	cg09192377	CYP26A1;CYP26A1	10	0.272775	1	9.37281	8.19335	1.17946	Body;Body	rs150026228	25	0.000220
341763	cg10145436	CYP26A1;CYP26A1	10	0.801316	1	16.6242	17.2038	-0.57955	TSS1500;TSS200	rs578010792	25	0.000998
360252	cg10716835	CYP26A1;CYP26A1	10	0.828656	1	4.84793	5.18656	-0.338628	Body;Body	rs60549655;rs35355587;rs140213678	31;16;6	0.000399;0.002196;0.000200
378864	cg11310684	CYP26A1;CYP26A1	10	1	1	11.5886	11.4843	0.10426	TSS1500;TSS1500	rs549546021	41	0.000200
484245	cg14539900	CYP26A1;CYP26A1	10	0.30906	1	17.5954	16.141	1.45438	TSS1500;TSS200	rs578010792	37	0.000998
486880	cg14613832	CYP26A1;CYP26A1	10	1	1	3.89155	3.91753	-0.025979	TSS200;5'UTR	rs533727979	38	0.000200
500883	cg15055355	CYP26A1;CYP26A1	10	0.951653	1	6.36761	6.1611	0.206507	TSS200;5'UTR	rs533727979	49	0.000200
544485	cg16445268	CYP26A1;CYP26A1	10	1	1	72.1434	71.9547	0.18871	Body;Body	rs74435030;rs142962735	7;8	0.000220;0.000220
579272	cg17538572	CYP26A1;CYP26A1	10	1	1	29.1691	28.847	0.32205	Body;Body	rs149343022	13	0.000799
584274	cg17712828	CYP26A1;CYP26A1	10	1	1	7.7995	7.67377	0.125727	TSS200;5'UTR
717095	cg22536554	CYP26A1;CYP26A1	10	0.70092	1	6.68629	7.21541	-0.529122	Body;Body	rs150026228	43	0.000220
782428	cg24849846	CYP26A1;CYP26A1	10	0.772348	1	9.50257	10.0036	-0.501047	TSS1500;TSS200	rs147146881	31	0.000599
15278	cg00429402	CYP26A1;CYP26A1;CYP26A1	10	1	1	1.97248	1.95514	0.017335	1stExon;5'UTR;5'UTR	rs117884953;rs376312987	21;4	0.015176;0.001997
632868	cg19453618	CYP26A1;CYP26A1;CYP26A1	10	0.46481	1	7.84536	7.01541	0.829946	1stExon;TSS200;5'UTR	rs571971356;rs533727979	1;31	0.000200;0.000200
833177	cg26652906	CYP26A1;CYP26A1;CYP26A1	10	1	1	2.31774	2.36097	-0.043234	1stExon;TSS200;5'UTR	rs531826710	2	0.000200
35409	cg00999152	CYP26B1	2	0.026728	1	72.8163	75.8056	-2.98924	Body	rs543828012;rs562110546;rs577204552;rs545003619	1;2;7;8	0.000200;0.000200;0.002995;0.001398
68242	cg01959421	CYP26B1	2	0.0859081	1	82.1144	80.0947	2.01967	Body	rs540244236;rs144432204;rs528864917;rs550487694	0;33;37;38	0.000799;0.001597;0.000200;0.000200
128392	cg03717555	CYP26B1	2	0.266876	1	6.17397	5.14577	1.0282	Body
157599	cg04586286	CYP26B1	2	6.59985e-05	1	73.3103	78.0806	-4.77031	Body	rs376643612;rs539063237	43;5	0.001198;0.000200
167569	cg04884908	CYP26B1	2	1	1	4.92886	5.44462	-0.515766	1stExon	rs544776719;rs199868322;rs530591207	28;25;17	0.000200;0.000200;0.000200
169502	cg04940582	CYP26B1	2	1	1	57.8378	56.2591	1.57871	3'UTR	rs575381062	11	0.000200
179285	cg05227078	CYP26B1	2	0.711779	1	18.9159	19.6924	-0.77657	Body	rs559589614;rs530150605	18;1	0.000200;0.000200
185733	cg05414442	CYP26B1	2	0.465079	1	32.172	30.7007	1.47135	3'UTR	rs569064850;rs10178600;rs557688310;rs572737916	34;16;15;9	0.000200;0.018371;0.001997;0.001797
201156	cg05889979	CYP26B1	2	5.5849e-05	1	70.2214	75.3243	-5.10295	Body	rs146777162;rs549700529	21;18	0.001398;0.000399
206574	cg06049781	CYP26B1	2	0.580044	1	14.9158	14.0288	0.88705	Body	rs531021028;rs552308713	18;3	0.001797;0.003395
209003	cg06122697	CYP26B1	2	0.048017	1	74.2923	76.9453	-2.653	Body	rs548867417	1	0.000200
244025	cg07163401	CYP26B1	2	0.232103	1	3.9316	4.95853	-1.02693	TSS1500
281257	cg08286738	CYP26B1	2	0.304455	1	16.202	17.6935	-1.4915	Body
292691	cg08641090	CYP26B1	2	1	1	48.4186	48.6789	-0.26029	TSS200	rs529064996	17	0.000399
336415	cg09984469	CYP26B1	2	0.858121	1	6.28808	6.61707	-0.328987	Body
463361	cg13948082	CYP26B1	2	0.00981207	1	17.9316	21.2009	-3.2693	Body
488370	cg14657116	CYP26B1	2	0.0185734	1	85.4511	87.6433	-2.19217	Body	rs79138418;rs148075682;rs115576978;rs200414575;rs368475843;rs61751056	31;19;18;16;2;1	0.000399;0.000399;0.000399;0.000200;0.000200;0.005990
497096	cg14932468	CYP26B1	2	0.435884	1	33.8493	35.4641	-1.61481	Body
500791	cg15052330	CYP26B1	2	1	1	89.3593	89.3897	-0.03041	Body	rs2286964;rs541205721;rs567941619	45;16;15	0.000899;0.000200;0.000599
504294	cg15160709	CYP26B1	2	0.0109351	1	37.2501	33.3628	3.88721	3'UTR	rs150765484	0	0.006589
511130	cg15392489	CYP26B1	2	1	1	9.54592	12.0917	-2.54578	TSS1500
524486	cg15821816	CYP26B1	2	0.65911	1	84.7893	85.4617	-0.67239	Body	rs553489703	48	0.001398
594801	cg18079845	CYP26B1	2	0.598738	1	93.1226	93.6172	-0.49458	Body	rs2286965;rs188235033;rs141249406;rs139076534	29;28;22;1	0.002496;0.000200;0.000221;0.000399
636984	cg19599251	CYP26B1	2	1	1	98.435	98.4329	0.00206	Body	rs139076534;rs559122650;rs2286964;rs541205721;rs567941619	43;40;31;2;1	0.000399;0.000200;0.000899;0.000200;0.000599
651130	cg20097440	CYP26B1	2	0.833119	1	4.61108	4.2892	0.321882	TSS200
717198	cg22540115	CYP26B1	2	0.54	1	41.8692	43.2944	-1.42522	Body	rs371004140;rs546146301	9;36	0.007788;0.000200
725912	cg22856324	CYP26B1	2	0.222682	1	68.2374	70.2792	-2.04181	Body
729372	cg22979783	CYP26B1	2	0.0951291	1	52.8332	55.8152	-2.98197	Body	rs199556241	49	0.000399
794848	cg25297992	CYP26B1	2	1	1	4.84922	4.86961	-0.020384	TSS1500
98740	cg02849536	CYP26B1;CYP26B1	2	0.313953	1	15.2521	16.6847	-1.43259	TSS1500;TSS1500	rs188161121;rs144667369	4;31	0.001198;0.001198
452559	cg13637213	CYP26B1;CYP26B1	2	1	1	5.53604	5.49651	0.039523	TSS200;TSS200
541799	cg16364095	CYP26B1;CYP26B1	2	1	1	31.0678	31.0253	0.04256	TSS1500;TSS1500	rs183732041;rs188161121;rs144667369	33;28;1	0.000399;0.001198;0.001198
572218	cg17318467	CYP26B1;CYP26B1	2	1	1	1.60985	1.64241	-0.032562	TSS200;TSS200
805219	cg25662807	CYP26B1;CYP26B1	2	0.461569	1	17.0678	18.2602	-1.19234	TSS1500;TSS1500	rs115075637	1	0.004593
811675	cg25905184	CYP26B1;CYP26B1	2	1	1	13.0714	15.7894	-2.718	Body;Body	rs72846408;rs567067201	20;36	0.000998;0.000200
25506	cg00714725	CYP26C1	10	0.561969	1	12.2024	11.3617	0.84067	Body	rs575370806;rs562665271	3;1	0.000399;0.000399
28149	cg00790395	CYP26C1	10	0.720111	1	20.7264	19.9544	0.77195	Body
49851	cg01416891	CYP26C1	10	0.457241	1	39.6276	38.0493	1.5783	TSS200	rs530006924;rs1538648;rs373762201	51;34;25	0.000200;0.090555;0.004792
83179	cg02394395	CYP26C1	10	0.274212	1	78.363	79.9047	-1.54162	Body
85543	cg02466572	CYP26C1	10	0.11782	1	27.591	25.1783	2.41271	Body
97950	cg02825977	CYP26C1	10	0.000231096	1	9.8719	6.86108	3.01082	Body	rs569087860	31	0.000200
111090	cg03208426	CYP26C1	10	1	1	16.1721	16.9444	-0.77221	Body	rs527715975;rs547845516	0;12	0.000200;0.000399
178090	cg05193369	CYP26C1	10	0.804395	1	6.50789	6.1177	0.390191	Body
179009	cg05219493	CYP26C1	10	0.0416485	1	67.5864	64.5027	3.08378	TSS200	rs568902872	12	0.000200
233443	cg06857304	CYP26C1	10	0.678538	1	35.9826	34.9422	1.04039	Body
245418	cg07204602	CYP26C1	10	0.083412	1	77.577	75.2882	2.28884	TSS1500	rs557933605;rs577864619	21;23	0.000200;0.000200
258807	cg07606384	CYP26C1	10	0.664076	1	56.2288	57.3385	-1.10967	Body	rs74452315	22	0.004593
312082	cg09233204	CYP26C1	10	1	1	80.3654	80.3755	-0.01007	TSS1500	rs533840462	36	0.000200
318927	cg09440270	CYP26C1	10	0.601366	1	41.0972	39.8485	1.24878	TSS1500	rs531435398;rs545167649	34;47	0.000399;0.000200
355228	cg10556384	CYP26C1	10	0.165753	1	22.3882	20.3657	2.02247	Body	rs148787730;rs543299263;rs557004808	41;15;5	0.000200;0.000200;0.000200
404228	cg12110262	CYP26C1	10	0.947157	1	27.7486	28.1333	-0.38468	Body	rs571799187;rs12256889	39;19	0.000200;0.439896
424086	cg12752627	CYP26C1	10	0.551812	1	46.4946	47.9023	-1.4077	Body	rs540884657	8	0.000200
478417	cg14375937	CYP26C1	10	0.0794583	1	9.76948	8.07611	1.69338	Body	rs533133175;rs115738184	11;51	0.000399;0.013978
510046	cg15356713	CYP26C1	10	0.144584	1	34.9481	37.5588	-2.61074	Body
529502	cg15980076	CYP26C1	10	0.436188	1	25.4551	24.0458	1.40927	Body	rs546059348;rs553017695;rs572375816	33;3;1	0.000200;0.000200;0.000200
548796	cg16577651	CYP26C1	10	0.121161	1	53.1234	50.3697	2.75369	TSS1500	rs187981385;rs2297918;rs34547823;rs529236536;rs548975167	47;36;28;27;24	0.002796;0.141374;0.002396;0.000200;0.000200
562530	cg17011709	CYP26C1	10	0.204026	1	28.614	26.5184	2.09558	Body	rs528751110;rs61863115;rs547311338;rs568813660	35;35;36;43	0.000399;0.500000;0.394968;0.003594
567915	cg17181022	CYP26C1	10	0.949762	1	45.7657	46.194	-0.42834	Body	rs74452315	31	0.004593
585220	cg17743250	CYP26C1	10	1	1	74.847	74.1646	0.68237	TSS200	rs568902872	16	0.000200
628866	cg19305681	CYP26C1	10	1	1	19.4345	18.7987	0.63576	Body	rs543297361;rs7907583	42;39	0.002596;0.007388
657180	cg20322977	CYP26C1	10	1	1	53.9746	54.2249	-0.25023	1stExon	rs144906308	17	0.000677
704114	cg22044002	CYP26C1	10	0.754115	1	15.4469	14.8208	0.62603	Body
780566	cg24785804	CYP26C1	10	0.998402	1	27.2278	27.4849	-0.25709	Body	rs548010400	50	0.000399
789047	cg25083618	CYP26C1	10	0.458714	1	72.0822	70.7341	1.34809	TSS200	rs374243524;rs188449249;rs534100707	1;6;21	0.000200;0.002995;0.000200
826046	cg26404725	CYP26C1	10	0.257127	1	66.6429	68.6202	-1.97725	TSS1500
62606	cg01797727	CYP27A1	2	0.0485614	1	55.1476	51.8488	3.29882	TSS1500	rs6710529;rs552368440;rs559345803	51;48;1	0.441294;0.000599;0.000399
65189	cg01872077	CYP27A1	2	0.629945	1	26.2006	25.1716	1.02897	TSS200
101661	cg02930667	CYP27A1	2	0.476619	1	20.7213	19.5067	1.21458	Body	rs150710089	1	0.000200
119630	cg03460682	CYP27A1	2	4.66302e-05	1	31.7366	37.7538	-6.01722	TSS200	rs145194389	20	0.005391
275293	cg08111152	CYP27A1	2	0.0921017	1	34.4188	37.3321	-2.91329	TSS200	rs145194389;rs150590414	35;1	0.005391;0.005391
276438	cg08143211	CYP27A1	2	1	1	76.359	76.1698	0.18918	Body	rs554577012;rs576103473;rs562882012;rs562041687	1;11;43;43	0.000200;0.000200;0.000399;0.006190
366776	cg10925943	CYP27A1	2	0.140459	1	52.8734	50.221	2.65238	Body
425719	cg12806497	CYP27A1	2	0.0394956	1	77.753	75.1346	2.61843	Body
432635	cg13033320	CYP27A1	2	1	1	17.8375	21.9834	-4.14592	Body
452947	cg13648565	CYP27A1	2	0.718274	1	36.8878	37.8635	-0.97568	Body	rs111375271;rs369094672	44;2	0.000200;0.000399
461868	cg13908635	CYP27A1	2	0.458947	1	88.6249	89.4353	-0.8104	3'UTR	rs151117761;rs150091721	45;14	0.000200;0.000220
521126	cg15713912	CYP27A1	2	0.654036	1	54.8096	53.6776	1.13196	Body
549759	cg16605823	CYP27A1	2	0.266057	1	86.1873	84.9353	1.25196	Body	rs528814735	7	0.000200
586163	cg17774679	CYP27A1	2	0.58489	1	72.342	73.4198	-1.07779	TSS1500
692553	cg21612644	CYP27A1	2	0.878652	1	16.6702	16.2359	0.43427	TSS200
721797	cg22707705	CYP27A1	2	1	1	70.6391	70.4834	0.15562	TSS1500	rs74514236	25	0.012580
724653	cg22811307	CYP27A1	2	0.000736481	1	31.603	36.6879	-5.08492	TSS200	rs145194389	22	0.005391
800074	cg25480102	CYP27A1	2	0.526356	1	45.8082	44.3648	1.44342	TSS1500	rs145194389	29	0.005391
817214	cg26104932	CYP27A1	2	0.86601	1	43.2179	43.8625	-0.64459	Body	rs188904811;rs528296639;rs78672392;rs561834982	27;24;9;1	0.000200;0.000200;0.006190;0.000200
819335	cg26175971	CYP27A1	2	0.892295	1	18.6058	19.0412	-0.43538	Body	rs138189735;rs534844099;rs75897848;rs185591162	49;44;21;16	0.000220;0.000200;0.003395;0.000200
341846	cg10147666	CYP27A1;CYP27A1	2	0.141744	1	21.2164	23.4194	-2.20299	5'UTR;1stExon	rs114345604	13	0.014177
484739	cg14553243	CYP27A1;CYP27A1	2	0.0319817	1	18.1329	20.9398	-2.80691	5'UTR;1stExon	rs528903816	45	0.000200
41879	cg01182309	CYP27B1	12	1	1	21.8594	20.0506	1.80882	Body	rs556234365;rs577642812	17;43	0.000200;0.000200
50582	cg01438091	CYP27B1	12	0.62615	1	10.9362	11.6777	-0.74153	Body	rs8176342;rs563225181;rs530682562	3;17;33	0.007288;0.000200;0.000200
148768	cg04321714	CYP27B1	12	1	1	35.504	29.6386	5.86542	Body	rs536827929;rs556272855;rs571422853	15;41;43	0.000200;0.000200;0.000200
234420	cg06883848	CYP27B1	12	1	1	9.89589	9.60604	0.289845	Body	rs8176342;rs563225181;rs530682562	50;36;20	0.007288;0.000200;0.000200
240433	cg07060721	CYP27B1	12	0.329016	1	25.1023	26.8231	-1.72083	Body	rs201302886;rs8176345;rs200567715;rs567237244	0;21;30;49	0.000399;0.006490;0.000200;0.000200
423555	cg12735750	CYP27B1	12	0.0685659	1	86.1216	84.2754	1.8462	TSS1500	rs8176339;rs145643125;rs568598978	21;39;40	0.500000;0.000599;0.000200
462307	cg13918664	CYP27B1	12	0.487464	1	9.95285	10.8686	-0.915742	Body	rs577036725	29	0.000200
561630	cg16984335	CYP27B1	12	0.575337	1	17.7555	18.7545	-0.99897	Body
604344	cg18413900	CYP27B1	12	0.0383067	1	50.7843	47.3257	3.45857	TSS200	rs113298639;rs139289916	6;2	0.012380;0.001797
614912	cg18787440	CYP27B1	12	0.304909	1	85.5099	86.6807	-1.17081	3'UTR	rs569065283	2	0.000200
642616	cg19794395	CYP27B1	12	1	1	79.3021	80.3826	-1.08054	Body	rs145790221	7	0.000220
658496	cg20372759	CYP27B1	12	0.415375	1	91.3989	92.1447	-0.7458	TSS1500	rs530991189;rs367795485;rs570777302	13;7;2	0.000200;0.000200;0.000200
732923	cg23101118	CYP27B1	12	0.426629	1	34.8007	36.4516	-1.6509	Body
761437	cg24110768	CYP27B1	12	0.345094	1	22.5125	20.978	1.53454	Body	rs529738756	45	0.005391
168332	cg04905829	CYP27B1;CYP27B1	12	0.122382	1	21.0612	18.9255	2.1356	5'UTR;1stExon
778748	cg24722099	CYP27B1;CYP27B1	12	0.891038	1	17.1826	16.7656	0.41701	5'UTR;1stExon	rs577501884	42	0.000200
58297	cg01665559	CYP27C1	2	0.22056	1	52.3737	50.0645	2.30924	TSS200	rs115224999;rs567239357	14;31	0.015775;0.000200
78803	cg02270508	CYP27C1	2	0.0458417	1	47.1355	43.7783	3.35718	Body
169707	cg04946274	CYP27C1	2	0.162334	1	65.3979	67.7499	-2.35202	5'UTR	rs116770675;rs552789956;rs141493748	4;26;29	0.005791;0.000200;0.011781
179185	cg05224662	CYP27C1	2	0.000154441	1	84.1366	80.4548	3.68174	Body	rs562491673;rs193171017;rs145756535	16;46;49	0.000200;0.000399;0.000200
197560	cg05780766	CYP27C1	2	0.123955	1	54.6476	51.921	2.72658	3'UTR	rs558855469;rs77463432;rs112927093	1;43;51	0.000200;0.500000;0.000599
247186	cg07258300	CYP27C1	2	0.165867	1	58.4139	55.938	2.47584	TSS1500	rs148123964	1	0.004393
249152	cg07317449	CYP27C1	2	0.33942	1	85.2428	86.3667	-1.12381	TSS1500	rs555912566	51	0.007388
272365	cg08022717	CYP27C1	2	0.0179944	1	34.7343	31.1379	3.59643	Body	rs536209928	32	0.000200
310980	cg09199330	CYP27C1	2	0.879171	1	61.11	60.53	0.57999	TSS200
368648	cg10985347	CYP27C1	2	0.221162	1	50.1375	47.8234	2.31404	TSS200
554596	cg16751203	CYP27C1	2	0.562988	1	80.9249	79.9937	0.93123	Body	rs141117840;rs566589590;rs150306913;rs538766815;rs201700234	15;16;23;38;47	0.000220;0.000200;0.000220;0.000200;0.000200
590897	cg17940908	CYP27C1	2	0.971389	1	62.3414	62.6866	-0.34514	TSS1500	rs148123964	3	0.004393
603084	cg18368599	CYP27C1	2	1	1	49.0682	48.9828	0.08546	Body	rs183767148	39	0.000399
625984	cg19201144	CYP27C1	2	0.719625	1	50.8291	51.8305	-1.0014	Body	rs149065640;rs138682404;rs146272230	2;7;22	0.000220;0.002396;0.002995
627893	cg19269749	CYP27C1	2	1	1	33.2911	33.7756	-0.48445	Body	rs149065640;rs138682404;rs146272230	50;45;30	0.000220;0.002396;0.002995
631671	cg19411094	CYP27C1	2	0.0780791	1	52.9607	49.9201	3.04067	Body	rs569619864	5	0.000200
648176	cg19989151	CYP27C1	2	0.347508	1	87.3906	88.406	-1.01542	5'UTR	rs567029214;rs539351383	51;6	0.000200;0.000399
699010	cg21855830	CYP27C1	2	0.00560907	1	61.9912	57.8189	4.17231	TSS200	rs567239357	1	0.000200
737961	cg23280866	CYP27C1	2	0.00935748	1	58.711	54.6662	4.04479	TSS1500	rs539067847;rs148123964	12;36	0.000200;0.004393
784545	cg24923516	CYP27C1	2	0.136219	1	20.9572	23.1734	-2.2162	Body	rs536209928	1	0.000200
844329	cg27029606	CYP27C1	2	0.803809	1	68.9655	68.2716	0.69389	Body	rs537534070;rs557476810	0;6	0.000200;0.000399
240211	cg07054292	CYP27C1;CYP27C1	2	0.0905846	1	56.6913	53.7803	2.91103	1stExon;5'UTR	rs201801731	31	0.010184
138389	cg04017324	CYP2A13	19	0.209657	1	38.3597	40.7309	-2.37121	TSS1500	rs188421246;rs550268136	4;1	0.006190;0.000200
143816	cg04176888	CYP2A13	19	0.736172	1	7.98756	7.48515	0.502404	Body	rs199643958;rs201720562;rs571383026;rs146067729	30;24;19;18	0.000200;0.000200;0.000200;0.000232
184266	cg05372113	CYP2A13	19	0.0226273	1	8.01325	6.09625	1.917	Body	rs150550130;rs138225940;rs566841796;rs57082577;rs199984436;rs372587042	11;19;31;36;38;41	0.000277;0.000599;0.002995;0.011299;0.001500;0.000998
216282	cg06352713	CYP2A13	19	0.347849	1	54.2561	56.1735	-1.91744	TSS1500	rs184982397;rs542364590	0;34	0.000998;0.000200
255476	cg07506573	CYP2A13	19	0.0310299	1	36.8928	40.5081	-3.61531	TSS1500	rs563813990;rs575393703;rs148846033;rs564391887;rs528344148	1;27;32;43;49	0.003395;0.000200;0.007588;0.000200;0.000599
360055	cg10710468	CYP2A13	19	1	1	27.7409	27.9171	-0.17617	Body	rs147780705;rs113145635;rs534420677	37;33;26	0.002796;0.000399;0.000200
395441	cg11834681	CYP2A13	19	0.647541	1	67.8068	66.7759	1.03085	Body	rs112782936;rs3745280;rs560241027;rs3745281	4;26;45;49	0.007588;0.010583;0.000200;0.002995
400351	cg11988807	CYP2A13	19	0.0617814	1	31.9553	35.055	-3.09971	Body	rs543496385;rs565293337;rs541517387	1;35;38	0.000599;0.000200;0.001997
431012	cg12978820	CYP2A13	19	0.184274	1	27.1756	29.416	-2.24037	TSS1500	rs193176105;rs541093481;rs114734125	33;4;1	0.000399;0.000200;0.009984
447031	cg13482327	CYP2A13	19	0.000381587	1	43.82	49.4484	-5.62837	TSS1500	rs530627517;rs552439829	37;1	0.000200;0.000200
609416	cg18591496	CYP2A13	19	0.0937454	1	12.9931	11.1547	1.83843	Body	rs150550130;rs138225940;rs566841796;rs57082577;rs199984436;rs372587042	9;17;29;34;36;39	0.000277;0.000599;0.002995;0.011299;0.001500;0.000998
666909	cg20683809	CYP2A13	19	0.450398	1	10.7112	11.7119	-1.00064	3'UTR	rs200023795;rs201731003;rs368344608	42;34;33	0.001997;0.001797;0.000799
753931	cg23851330	CYP2A13	19	0.0013832	1	73.0523	77.0471	-3.99485	Body	rs377129330;rs1709079;rs570907933	28;24;7	0.001597;0.036342;0.000200
159731	cg04653029	CYP2A6	19	0.499459	1	44.0951	45.6295	-1.5344	TSS1500	rs566507807	1	0.002196
201917	cg05910970	CYP2A6	19	0.093665	1	71.3936	68.8848	2.50876	Body	rs56360274;rs28399437	51;31	0.021053;0.500000
448786	cg13531315	CYP2A6	19	0.40174	1	10.1839	9.17713	1.00676	Body	rs28399441;rs2545783;rs200354522;rs60996254;rs200793736	0;2;4;8;23	0.023163;0.000799;0.001000;0.000100;0.000200
448994	cg13537471	CYP2A6	19	0.18017	1	58.6404	56.2293	2.41104	Body	rs545581940;rs58571639;rs528089983;rs2644907;rs143846985	49;23;18;7;1	0.000200;0.000200;0.000399;0.500000;0.000220
484638	cg14550611	CYP2A6	19	0.387182	1	4.57883	3.78904	0.789793	Body	rs537280653;rs28399440;rs577758165	50;24;2	0.000200;0.002296;0.000200
638278	cg19645066	CYP2A6	19	0.979611	1	34.0413	33.7154	0.32592	Body	rs185545560;rs527966463;rs561452609;rs145393137;rs56256500;rs141659852;rs538011777;rs568811809	1;10;27;28;29;39;40;48	0.000200;0.000200;0.001597;0.001597;0.002596;0.000220;0.000200;0.003195
271973	cg08009568	CYP2A7;CYP2A7	19	0.000186081	1	39.2106	45.037	-5.82637	TSS1500;TSS1500	rs547214412;rs565594867;rs536548692	2;11;21	0.000200;0.000200;0.000200
321173	cg09508736	CYP2A7;CYP2A7	19	0.0269403	1	49.4492	53.2201	-3.77085	Body;Body	rs556102752;rs577830452;rs12973598	51;47;33	0.000200;0.000599;0.483027
575969	cg17435250	CYP2A7;CYP2A7	19	0.376316	1	26.1574	27.7825	-1.62503	Body;Body	rs549997563;rs199894834;rs538436117;rs145474618;rs78754793;rs3815708;rs3815709	0;6;30;35;39;45;46	0.000200;0.000998;0.001198;0.002596;0.500000;0.482228;0.482228
678605	cg21111256	CYP2A7;CYP2A7	19	0.206789	1	30.3069	32.544	-2.23715	Body;Body	rs538436117;rs145474618;rs78754793;rs3815708;rs3815709;rs3815710	38;33;29;23;22;15	0.001198;0.002596;0.500000;0.482228;0.482228;0.485024
14970	cg00420847	CYP2A7;CYP2A7;CYP2A7;CYP2A7	19	0.10839	1	53.9222	51.0994	2.82287	5'UTR;1stExon;5'UTR;1stExon	rs187280527;rs191746810;rs183836750	1;23;38	0.000200;0.000200;0.000599
798509	cg25424194	CYP2A7;CYP2A7;CYP2A7;CYP2A7	19	1	1	30.6899	30.4353	0.25453	5'UTR;1stExon;5'UTR;1stExon	rs555608091;rs182571506;rs189226946;rs556460163	0;9;11;19	0.000599;0.001398;0.001597;0.000200
39866	cg01124941	CYP2B6	19	1	1	72.8382	72.8644	-0.02616	TSS1500	rs531654529;rs549880274;rs150014282	11;14;26	0.000200;0.000200;0.000200
44066	cg01247837	CYP2B6	19	0.089905	1	49.2301	52.2814	-3.05129	Body	rs562909383;rs28706875;rs551613111;rs560497284;rs527670867;rs549142820	10;38;39;43;44;47	0.000200;0.012979;0.001797;0.001797;0.001797;0.001997
72214	cg02073501	CYP2B6	19	0.973154	1	76.9466	76.6741	0.27254	Body	rs550502319;rs569092964	37;7	0.000200;0.002196
139064	cg04039479	CYP2B6	19	0.475536	1	51.0522	49.4844	1.56782	Body	rs529762801;rs2873263;rs147442917;rs28399492;rs550049302	0;1;4;39;51	0.000200;0.003494;0.000799;0.006789;0.000200
143641	cg04171829	CYP2B6	19	0.620437	1	41.3389	42.5679	-1.22901	Body	rs569922403;rs537311056	1;5	0.000200;0.000200
231777	cg06811798	CYP2B6	19	0.127848	1	68.0301	70.453	-2.42287	Body	rs144121983;rs79472458;rs547063135	48;44;2	0.003594;0.008187;0.000200
243596	cg07151194	CYP2B6	19	0.0354578	1	53.8214	57.3873	-3.56589	Body	rs556764417	30	0.000200
248304	cg07291917	CYP2B6	19	1	1	51.5613	53.2427	-1.68139	TSS1500	rs578226478	0	0.000200
253717	cg07455963	CYP2B6	19	0.00314599	1	87.322	84.6874	2.63456	Body	rs572503795;rs12721655;rs535039125;rs35773040	30;5;2;1	0.000200;0.000799;0.000200;0.000998
299637	cg08852641	CYP2B6	19	0.207311	1	28.4226	30.6097	-2.18707	Body	rs200207800;rs142421637;rs145946484;rs186335453;rs373926269	42;41;40;37;30	0.001500;0.000599;0.000233;0.000399;0.000200
313862	cg09286079	CYP2B6	19	2.00583e-06	1	53.1369	60.2419	-7.10505	Body	rs144760726;rs183427203;rs36060847;rs148009906;rs200207800;rs142421637;rs145946484	40;35;31;23;3;2;1	0.000660;0.000799;0.000200;0.000441;0.001500;0.000599;0.000233
347636	cg10322876	CYP2B6	19	1	1	84.3794	84.4618	-0.08243	TSS1500	rs537020818;rs552236119	44;1	0.000200;0.000200
349492	cg10381451	CYP2B6	19	0.223142	1	54.4733	56.7965	-2.3232	Body	rs550502319;rs569092964	31;1	0.000200;0.002196
374530	cg11176656	CYP2B6	19	0.493145	1	56.8972	58.4062	-1.50891	Body	rs143532495;rs35493481;rs538751271	9;11;17	0.000399;0.002000;0.000200
385943	cg11539883	CYP2B6	19	0.65196	1	67.588	68.6107	-1.02266	TSS1500	rs531654529;rs549880274	44;47	0.000200;0.000200
448604	cg13526492	CYP2B6	19	1	1	44.3581	44.0986	0.25952	Body	rs572134005;rs144760726;rs183427203	40;7;2	0.000200;0.000660;0.000799
525263	cg15843278	CYP2B6	19	1	1	30.7063	31.4651	-0.75884	Body	rs572134005;rs144760726;rs183427203;rs36060847;rs148009906	51;18;13;9;1	0.000200;0.000660;0.000799;0.000200;0.000441
595917	cg18115248	CYP2B6	19	0.449129	1	51.9436	50.3121	1.63146	TSS1500
641422	cg19756068	CYP2B6	19	0.900305	1	43.1302	43.6868	-0.55654	1stExon	rs200343014;rs147304516	31;1	0.000399;0.000220
759253	cg24033278	CYP2B6	19	0.321616	1	89.5661	88.5781	0.98799	Body	rs553968231;rs572503795	48;17	0.000200;0.000200
770207	cg24426371	CYP2B6	19	1	1	72.4489	72.3621	0.08676	Body	rs577597311;rs139801276;rs553968231	42;37;19	0.000399;0.002196;0.000200
787544	cg25028129	CYP2B6	19	0.546185	1	25.2776	24.0985	1.17908	Body	rs189195985;rs531203043;rs549804083	0;7;8	0.001797;0.000200;0.001797
833689	cg26669393	CYP2B6	19	1	1	71.5406	71.7369	-0.19631	3'UTR	rs144683195;rs189966711;rs544494883	50;44;2	0.002196;0.002196;0.000200
317616	cg09400269	CYP2B7P	19	0.110592	1	22.9396	25.3668	-2.42717	Body	rs546400972;rs57484466;rs16974714	51;45;2	0.000200;0.032348;0.002196
510479	cg15371623	CYP2B7P	19	0.153982	1	48.1224	50.791	-2.66857	Body	rs143712583;rs530077475;rs188877782;rs570100443;rs530720328;rs551961508	0;1;9;20;26;29	0.000399;0.000399;0.000799;0.000399;0.000200;0.000799
540963	cg16338317	CYP2B7P	19	0.477234	1	59.3471	60.8694	-1.52233	TSS200
584507	cg17719630	CYP2B7P	19	0.957407	1	57.2831	57.6793	-0.39619	Body	rs143042450;rs114329121	34;44	0.002596;0.001597
666133	cg20656962	CYP2B7P	19	0.692435	1	41.8665	42.9268	-1.06031	Body	rs12461995;rs111724462;rs541733356;rs180981496	0;1;20;29	0.001997;0.000599;0.000399;0.000599
49583	cg01409498	CYP2B7P1	19	0.0644256	1	64.9896	62.05	2.93963	TSS1500	rs529982180;rs548488922;rs10543656	25;28;37	0.000200;0.000399;0.388179
115695	cg03343515	CYP2B7P1	19	0.907219	1	51.7786	51.2417	0.53684	Body	rs34418474;rs543794612	40;38	0.123203;0.000200
355780	cg10575842	CYP2B7P1	19	1	1	78.4258	79.6299	-1.20414	TSS200
154695	cg04501839	CYP2C18;CYP2C18	10	0.00849717	1	46.3923	42.2254	4.16683	TSS1500;TSS1500	rs187072977;rs191458268;rs577804224;rs540046306;rs181967772	40;37;24;17;4	0.000200;0.000799;0.000200;0.000399;0.000200
168079	cg04899273	CYP2C18;CYP2C18	10	0.645	1	24.487	23.5146	0.97242	TSS200;TSS200	rs549074533;rs186302859	31;2	0.000599;0.000200
199288	cg05835416	CYP2C18;CYP2C18	10	0.719687	1	44.2614	43.2724	0.98897	TSS1500;TSS1500	rs531650077;rs541877764;rs561759594;rs546372263;rs530784181	41;36;23;22;3	0.000200;0.000200;0.000799;0.000599;0.000399
233290	cg06852652	CYP2C18;CYP2C18	10	0.849727	1	80.3658	80.8346	-0.46878	TSS1500;TSS1500	rs541237296;rs180690039;rs557950792	0;14;38	0.000399;0.000200;0.000998
240873	cg07073035	CYP2C18;CYP2C18	10	0.0020266	1	81.9362	85.0213	-3.08503	TSS1500;TSS1500	rs56024124;rs541816340;rs561698252	0;19;45	0.034744;0.000200;0.000799
537293	cg16227251	CYP2C18;CYP2C18	10	0.519651	1	57.5312	58.9696	-1.4384	Body;Body
562593	cg17014018	CYP2C18;CYP2C18	10	0.687453	1	69.8205	68.8986	0.92182	TSS1500;TSS1500	rs187072977;rs191458268;rs577804224;rs540046306;rs181967772	38;35;22;15;2	0.000200;0.000799;0.000200;0.000399;0.000200
584689	cg17725512	CYP2C18;CYP2C18	10	0.559322	1	56.6315	55.2909	1.34056	Body;Body	rs186174073;rs556757426;rs114439291	48;15;11	0.000200;0.000200;0.006190
597656	cg18174075	CYP2C18;CYP2C18	10	0.253543	1	44.3409	42.1539	2.187	TSS200;TSS200	rs549074533;rs186302859	1;30	0.000599;0.000200
644257	cg19852607	CYP2C18;CYP2C18	10	0.770144	1	25.7115	26.4721	-0.76064	TSS200;TSS200	rs74544468	10	0.023363
650850	cg20087457	CYP2C18;CYP2C18	10	0.971649	1	77.7306	77.4599	0.27076	TSS1500;TSS1500	rs115834519;rs184343113;rs56024124;rs541816340	0;1;16;35	0.023363;0.000399;0.034744;0.000200
659951	cg20426415	CYP2C18;CYP2C18	10	0.0533319	1	47.5693	50.9596	-3.39029	Body;Body	rs111810443	0	0.000399
685236	cg21343508	CYP2C18;CYP2C18	10	0.200043	1	78.3451	76.5674	1.77763	TSS1500;TSS1500	rs541237296;rs180690039;rs557950792	4;18;42	0.000399;0.000200;0.000998
693198	cg21636366	CYP2C18;CYP2C18	10	1	1	62.3447	67.0669	-4.72225	Body;Body	rs539428834;rs553349325;rs117690007	40;21;2	0.000399;0.000200;0.003195
472093	cg14196507	CYP2C18;CYP2C18;CYP2C18;CYP2C18	10	0.752764	1	38.0767	37.1876	0.88908	1stExon;5'UTR;5'UTR;1stExon	rs553558405	48	0.000200
1944	cg00051662	CYP2C19	10	0.534961	1	49.0885	50.5359	-1.44744	TSS1500	rs182166092	43	0.000200
97402	cg02808805	CYP2C19	10	0.137817	1	69.0417	71.3817	-2.34	TSS1500	rs11568731;rs147748472	33;36	0.130000;0.000399
144244	cg04189838	CYP2C19	10	0.00464339	1	80.4891	83.5018	-3.01264	Body	rs192643600;rs115666503	16;35	0.000399;0.002196
204709	cg05991489	CYP2C19	10	0.117152	1	78.0092	80.0438	-2.03462	TSS1500	rs11568729;rs561205449;rs185375194;rs11568734	0;6;8;42	0.000998;0.000200;0.000200;0.000599
608618	cg18564458	CYP2C19	10	0.784682	1	44.8461	45.6934	-0.84733	TSS200	rs367543001;rs555087130;rs28399504;rs367543002;rs367543003;rs141890453	17;24;30;36;39;51	0.002596;0.000200;0.000799;0.002596;0.002596;0.000220
649347	cg20031717	CYP2C19	10	0.169828	1	58.197	60.6856	-2.48857	Body	rs543965836	31	0.000399
782669	cg24857560	CYP2C19	10	1	1	55.4111	55.2923	0.1188	TSS1500	rs182166092;rs562949346;rs539473044;rs545191790	25;3;2;1	0.000200;0.000200;0.000200;0.000399
858150	cg27505447	CYP2C19	10	0.00117487	1	53.4416	58.5447	-5.10312	TSS200	rs142319531;rs183086137;rs545516230	5;2;1	0.000399;0.000200;0.000200
424293	cg12759420	CYP2C8	10	1	1	77.6784	77.7199	-0.04148	Body	rs185936754	14	0.000998
490265	cg14717122	CYP2C8	10	0.691406	1	58.1489	59.1832	-1.03423	3'UTR	rs200819252;rs1058932;rs140481138	0;1;32	0.001000;0.150559;0.000220
27884	cg00782158	CYP2C8;CYP2C8;CYP2C8;CYP2C8	10	0.296135	1	64.6702	66.5793	-1.90904	TSS1500;TSS1500;TSS1500;TSS1500
143387	cg04164578	CYP2C8;CYP2C8;CYP2C8;CYP2C8	10	0.000382063	1	42.3127	47.9308	-5.61805	Body;Body;Body;Body	rs190807911;rs181052138;rs201421851;rs553009747;rs143386810	0;1;2;26;30	0.000200;0.000200;0.000200;0.000200;0.000399
322467	cg09550024	CYP2C9	10	9.07859e-06	1	48.9135	55.7189	-6.80538	TSS200
408736	cg12253859	CYP2C9	10	0.302492	1	42.3683	44.4457	-2.07749	3'UTR	rs9332242	37	0.047923
471877	cg14191040	CYP2C9	10	0.00107496	1	33.0313	38.0372	-5.00589	Body	rs183455276;rs529327880;rs151286905;rs569341355	50;42;35;2	0.000200;0.000200;0.000200;0.000200
735596	cg23202385	CYP2C9	10	0.186238	1	10.7941	12.326	-1.53193	Body	rs147445173;rs560871191;rs529786745;rs543558432;rs562927714	0;2;6;27;44	0.000599;0.002196;0.000200;0.000200;0.000200
736603	cg23234854	CYP2C9	10	0.0649243	1	48.0123	51.2798	-3.26753	TSS200	rs181972857;rs537270060	23;2	0.000200;0.000200
762321	cg24140586	CYP2C9	10	0.678262	1	61.1431	62.1829	-1.03987	TSS1500	rs187864440;rs112013246;rs530860659;rs193156666	40;37;2;1	0.000200;0.500000;0.000799;0.000200
781144	cg24804666	CYP2C9	10	0.00013863	1	39.6513	45.5879	-5.93661	Body	rs559387905;rs528415233;rs77811631	42;39;11	0.000399;0.000200;0.000200
161065	cg04692870	CYP2D6;CYP2D6	22	0.022714	1	36.2347	32.6973	3.53746	Body;Body	rs574423474;rs370267861;rs373668214;rs528764348;rs546937511;rs565221543	10;21;24;33;41;42	0.000200;0.000998;0.000599;0.000200;0.000599;0.000200
238953	cg07016288	CYP2D6;CYP2D6	22	0.945692	1	54.7899	54.3577	0.43225	Body;Body	rs200028800;rs200491483;rs368389952;rs78854695;rs202246213	41;35;26;22;21	0.000200;0.001000;0.000599;0.012780;0.000399
315122	cg09322432	CYP2D6;CYP2D6	22	0.000962849	1	58.6951	53.7736	4.92146	TSS1500;TSS1500	rs560989436;rs190388483;rs548011990	5;16;21	0.000200;0.000799;0.000200
364160	cg10840135	CYP2D6;CYP2D6	22	0.213111	1	54.5628	56.9238	-2.36098	1stExon;1stExon	rs536109057;rs79802111;rs143812937;rs146838345;rs139638916;rs118203758;rs5030862	21;25;26;45;48;50;51	0.000399;0.000718;0.000225;0.000228;0.000229;0.000599;0.000230
396976	cg11881141	CYP2D6;CYP2D6	22	0.0984652	1	41.684	38.8272	2.85681	Body;Body	rs67497403;rs369508051;rs548405543;rs566717724;rs533964313;rs142302759	1;6;13;14;19;26	0.000799;0.000399;0.000200;0.000200;0.000200;0.001398
446360	cg13463109	CYP2D6;CYP2D6	22	0.400537	1	82.8713	83.9887	-1.11734	Body;Body	rs28371735;rs141756339;rs185772085;rs574421774;rs1135835	33;22;21;11;9	0.010000;0.000506;0.000200;0.000799;0.000399
517343	cg15597984	CYP2D6;CYP2D6	22	1	1	63.8046	63.6004	0.20412	TSS200;TSS200	rs35481113;rs35023634;rs540805349;rs559242956;rs533222097	45;38;22;10;1	0.000300;0.500000;0.000399;0.000200;0.000200
577956	cg17498424	CYP2D6;CYP2D6	22	1	1	67.4825	68.2836	-0.80102	TSS1500;TSS1500	rs59099247;rs78047908	29;1	0.023762;0.001298
649740	cg20046859	CYP2D6;CYP2D6	22	1	1	64.3436	62.9253	1.4183	Body;Body	rs80262685;rs577696827;rs544825251;rs563463814	20;16;2;1	0.015974;0.001198;0.000399;0.001797
653674	cg20195005	CYP2D6;CYP2D6	22	0.0719264	1	28.0763	25.3754	2.70092	TSS1500;TSS1500	rs114155186;rs182976561;rs570232272;rs537067301	0;1;6;25	0.000998;0.000200;0.000399;0.000399
720136	cg22650942	CYP2D6;CYP2D6	22	0.529382	1	64.2195	62.8854	1.33408	TSS1500;TSS1500	rs572914357;rs563249971;rs530422334;rs549143846;rs1080992;rs147874111	44;38;13;6;2;1	0.000599;0.000200;0.000200;0.000799;0.000699;0.000399
799294	cg25452165	CYP2D6;CYP2D6	22	0.0201281	1	57.7833	54.0674	3.71593	Body;Body	rs3892097;rs542441729;rs554875652;rs573146761;rs200720666;rs113678157	39;29;23;15;11;4	0.046526;0.000200;0.000200;0.000200;0.017000;0.009950
142595	cg04141107	CYP2D6;CYP2D6	22	1	1	17.3112	17.4177	-0.10653	TSS1500;TSS1500	rs59360719;rs186443092;rs544863334;rs557254045	47;40;24;1	0.001997;0.000599;0.000200;0.000399
766742	cg24307449	CYP2D6;CYP2D6	22	0.625608	1	74.1617	75.1268	-0.96507	TSS200;TSS200	rs540805349;rs559242956;rs533222097	39;27;18	0.000399;0.000200;0.000200
689616	cg21509645	CYP2D7	22	0.871431	1	82.4897	82.0812	0.40856	Body	rs3021083;rs114596592;rs4996599;rs577813904;rs570200846;rs545322700	6;12;13;29;29;45	0.200879;0.005791;0.001597;0.000200;0.002596;0.000200
708160	cg22195884	CYP2D7	22	0.378808	1	69.9629	71.5297	-1.56678	Body	rs1966154;rs1966155;rs1081002	15;9;2	0.000399;0.000399;0.000100
13900	cg00392007	CYP2D7;CYP2D7	22	1	1	70.8361	70.619	0.21705	Body;ExonBnd	rs545151337;rs371545471;rs185650395	1;3;18	0.000200;0.010982;0.000799
23096	cg00645731	CYP2D7P1	22	0.0873597	1	36.1314	33.298	2.83341	TSS1500
34340	cg00969815	CYP2D7P1	22	0.191275	1	90.7014	91.7931	-1.09174	Body	rs2103556;rs3171708;rs3171709;rs188173161;rs3171710;rs577345879;rs3171711	51;37;35;30;29;8;4	0.412234;0.000000;0.014077;0.000200;0.000000;0.000200;0.000100
189062	cg05519181	CYP2D7P1	22	0.0972582	1	71.7835	74.2162	-2.43275	TSS1500	rs2856957;rs553254251	33;51	0.111322;0.000200
375985	cg11221132	CYP2D7P1	22	0.983787	1	66.4445	66.1443	0.30019	Body	rs543319293;rs530303678;rs562245402;rs529501439	47;16;8;2	0.000399;0.000799;0.000200;0.000200
427064	cg12850546	CYP2D7P1	22	3.18138e-05	1	84.594	88.1701	-3.57607	Body	rs531951416;rs550445692;rs568390210;rs535822971;rs4987140	51;49;40;11;10	0.000200;0.000399;0.000200;0.000200;0.500000
491982	cg14773441	CYP2D7P1	22	0.657243	1	69.1259	70.1153	-0.98943	TSS1500	rs550581814	50	0.000200
634531	cg19513890	CYP2D7P1	22	0.562326	1	45.4742	44.1173	1.35686	Body	rs191494653;rs184023369	18;12	0.003395;0.009784
819162	cg26169700	CYP2D7P1	22	0.220689	1	54.9253	57.2527	-2.32741	Body	rs527540852;rs192761334;rs563782777;rs564208524;rs549881269;rs568027160;rs573137626;rs540451424	2;3;8;9;15;18;27;31	0.000200;0.000799;0.000200;0.000998;0.000200;0.000200;0.000799;0.000599
837305	cg26793846	CYP2D7P1	22	0.372841	1	74.7365	76.1841	-1.44762	Body	rs556641825;rs574791799;rs542001276;rs11913380;rs116047014	1;10;12;40;49	0.000399;0.000799;0.000599;0.009984;0.009385
11343	cg00321709	CYP2E1	10	0.0954633	1	30.9466	33.7489	-2.80234	Body	rs41299408;rs557673666;rs113035133;rs536677362	49;19;4;3	0.004393;0.000599;0.000200;0.000200
15511	cg00436603	CYP2E1	10	0.893559	1	36.35	36.9055	-0.55545	TSS200
25724	cg00720244	CYP2E1	10	0.100013	1	83.1275	81.2365	1.89095	Body	rs193040167	33	0.000200
47705	cg01355198	CYP2E1	10	1	1	69.2938	68.715	0.57884	Body	rs533468318;rs201120875;rs28371746;rs142845267	0;12;13;45	0.000200;0.000200;0.003195;0.000220
51500	cg01465364	CYP2E1	10	0.615829	1	37.7147	36.5209	1.1938	TSS200
108650	cg03134882	CYP2E1	10	0.547673	1	27.0886	28.336	-1.24741	Body	rs577268888;rs41299400	36;17	0.000200;0.017572
178124	cg05194426	CYP2E1	10	0.0930771	1	63.6813	60.9206	2.76069	Body
185820	cg05417377	CYP2E1	10	0.921724	1	42.2087	42.7081	-0.49938	Body	rs139603080	2	0.001597
187530	cg05473257	CYP2E1	10	1	1	25.4862	25.3146	0.17162	Body	rs577268888	16	0.000200
251328	cg07381788	CYP2E1	10	0.00274292	1	62.7879	67.2206	-4.43274	TSS1500	rs562702762	1	0.000200
287173	cg08472147	CYP2E1	10	0.734558	1	27.267	28.1199	-0.85287	TSS1500	rs539905512;rs556399734;rs114646210	1;12;49	0.000200;0.000200;0.003195
311246	cg09208540	CYP2E1	10	0.538877	1	59.3734	58.0063	1.36702	TSS1500	rs562702762	23	0.000200
364838	cg10862468	CYP2E1	10	0.217626	1	38.7631	36.5053	2.25784	Body	rs28371741;rs190865156;rs536911142;rs943975	0;8;39;42	0.001997;0.000200;0.000200;0.237420
368688	cg10986462	CYP2E1	10	4.21216e-05	1	50.4842	56.794	-6.30986	TSS1500	rs77154973	3	0.013179
383141	cg11445109	CYP2E1	10	1	1	40.9036	40.6264	0.27717	Body
441379	cg13315147	CYP2E1	10	0.548017	1	30.2558	31.5524	-1.2966	Body	rs563079533;rs111537354	17;15	0.000200;0.500000
547511	cg16538390	CYP2E1	10	1	1	61.4892	60.3021	1.18708	Body	rs536768903;rs41283307;rs137917737	23;23;2	0.000799;0.001797;0.000200
620203	cg18984983	CYP2E1	10	0.898177	1	34.6286	34.0962	0.53233	Body	rs537642960	33	0.000200
633277	cg19469447	CYP2E1	10	0.0321087	1	18.7576	16.1581	2.59947	Body	rs41299408;rs557673666	16;46	0.004393;0.000599
636158	cg19571004	CYP2E1	10	0.0125669	1	54.049	58.1395	-4.09045	TSS200	rs6413420;rs572230011	23;6	0.034345;0.000200
640408	cg19721068	CYP2E1	10	0.946691	1	48.126	47.6904	0.43565	Body	rs112863932	1	0.002196
676227	cg21024264	CYP2E1	10	1	1	33.1796	33.4258	-0.2462	1stExon	rs527949682;rs369847743;rs143746211;rs114535864	6;16;29;48	0.000200;0.000200;0.000200;0.000399
741265	cg23400446	CYP2E1	10	0.53915	1	27.8724	29.1518	-1.27938	Body	rs8192769	23	0.071486
773206	cg24530264	CYP2E1	10	0.00410765	1	26.8636	23.0558	3.80772	Body	rs8192769	39	0.071486
795799	cg25330361	CYP2E1	10	0.523293	1	7.47573	8.25247	-0.776742	Body	rs541672303;rs558353954	26;4	0.000200;0.000399
816059	cg26065573	CYP2E1	10	0.324416	1	70.2979	68.5935	1.70447	TSS1500	rs34562297;rs117944666;rs11575870;rs541480894;rs6413423	1;13;17;38;39	0.003395;0.021366;0.000399;0.000399;0.059505
643837	cg19837601	CYP2E1;CYP2E1	10	0.903648	1	25.6832	26.1559	-0.47263	5'UTR;1stExon	rs6413420;rs572230011;rs541043913;rs11445593;rs397709571;rs374647442	44;27;15;6;5;2	0.034345;0.000200;0.000200;0.028355;0.036842;0.000599
51145	cg01454153	CYP2F1	19	0.0168954	1	52.0056	55.9882	-3.98258	TSS200	rs77890115;rs144992619	0;13	0.058506;0.003794
58090	cg01659133	CYP2F1	19	0.0319133	1	81.8532	79.4176	2.43559	Body	rs73545059	11	0.065695
85825	cg02474193	CYP2F1	19	2.60819e-06	1	82.2612	77.5204	4.74085	Body	rs71358967;rs569581968;rs73545060	11;15;43	0.500000;0.000200;0.074481
112824	cg03259038	CYP2F1	19	0.142007	1	78.8138	80.711	-1.89718	Body	rs73545063;rs150197628;rs139008556;rs199974498	19;20;21;41	0.074481;0.000200;0.000224;0.001000
133128	cg03860210	CYP2F1	19	0.139181	1	79.1867	81.075	-1.88828	TSS1500	rs574177151;rs541585541	0;44	0.000200;0.000200
211826	cg06210526	CYP2F1	19	1.43162e-05	1	62.9483	68.9884	-6.0401	TSS1500	rs62117444	0	0.060304
223706	cg06579354	CYP2F1	19	0.140292	1	57.1678	59.8153	-2.6475	TSS1500	rs529759461	50	0.000200
263496	cg07750118	CYP2F1	19	0.883048	1	85.9939	86.3338	-0.33986	Body	rs541072855;rs368904004;rs112698282	13;45;50	0.000200;0.002995;0.000998
290147	cg08561071	CYP2F1	19	0.447221	1	36.3464	37.9622	-1.61588	Body	rs540058724;rs113031476;rs113512828;rs550580377	40;31;5;2	0.000200;0.022164;0.026158;0.000799
308629	cg09128733	CYP2F1	19	0.442634	1	17.3214	16.1375	1.18387	Body	rs374948705;rs149171039;rs201437439;rs199585359;rs200811964;rs79238130;rs144700190	0;1;10;21;22;40;49	0.000399;0.000200;0.001000;0.007188;0.001000;0.005990;0.000200
313509	cg09274963	CYP2F1	19	0.650164	1	17.2356	16.4075	0.82813	Body	rs374948705;rs149171039;rs201437439;rs199585359;rs200811964;rs79238130	4;5;14;25;26;44	0.000399;0.000200;0.001000;0.007188;0.001000;0.005990
336621	cg09991444	CYP2F1	19	0.325557	1	77.5698	79.0262	-1.45644	Body
344941	cg10239449	CYP2F1	19	0.462436	1	65.6056	67.0704	-1.46485	Body	rs71358967;rs569581968	46;50	0.500000;0.000200
377525	cg11267879	CYP2F1	19	0.129577	1	52.8141	55.5804	-2.76624	TSS1500	rs147785203;rs535522381;rs576757883	2;36;37	0.001997;0.000200;0.006589
430309	cg12955039	CYP2F1	19	0.671578	1	78.724	79.516	-0.79202	Body	rs199974498;rs544175992;rs141890168;rs202164777;rs115159306	0;17;32;34;38	0.001000;0.000200;0.000555;0.001000;0.015176
460278	cg13861326	CYP2F1	19	0.822501	1	25.8518	26.5035	-0.65166	Body	rs565305859;rs571284814;rs58439149	42;8;1	0.000200;0.000799;0.010184
506959	cg15249911	CYP2F1	19	0.721233	1	8.63136	9.18253	-0.551177	3'UTR	rs577556963;rs202044867;rs560583866;rs12461439;rs12461412;rs567780189;rs191465117	45;39;23;19;12;11;3	0.001398;0.000399;0.000998;0.045128;0.004593;0.000200;0.000200
569235	cg17222579	CYP2F1	19	0.630976	1	87.5101	86.8604	0.64972	TSS1500	rs529759461;rs187982066;rs192255704;rs532007781	0;16;27;42	0.000200;0.003794;0.000399;0.000200
764192	cg24207610	CYP2F1	19	1	1	78.8117	78.8403	-0.02859	Body	rs556970445	31	0.000599
839283	cg26859042	CYP2F1	19	0.133175	1	62.4053	64.9751	-2.56983	5'UTR	rs568349733;rs529764743	17;40	0.000200;0.001797
848433	cg27168410	CYP2F1	19	0.000421739	1	76.9464	72.7665	4.17991	Body	rs528392605;rs144438871	0;40	0.000599;0.001198
315926	cg09347059	CYP2F1;CYP2F1	19	0.794487	1	56.8888	57.6918	-0.80302	ExonBnd;Body	rs151222092;rs76335535;rs186281561;rs111817081	51;38;4;1	0.000220;0.002796;0.000200;0.500000
453898	cg13676449	CYP2F1;CYP2F1	19	0.180454	1	77.9437	79.7546	-1.81089	5'UTR;1stExon	rs1645712	46	0.114417
35946	cg01014382	CYP2G1P	19	0.368105	1	44.7984	42.9553	1.84305	TSS1500	rs536876311;rs139447327	12;2	0.000599;0.007388
318184	cg09417522	CYP2G1P	19	0.210159	1	61.3462	59.0962	2.25002	TSS1500	rs537079260;rs182801356	33;2	0.000200;0.000200
485683	cg14579602	CYP2G1P	19	0.737439	1	59.2219	58.3033	0.91866	Body	rs6508953;rs528511626;rs12327580	43;25;2	0.342851;0.000200;0.036541
532804	cg16083149	CYP2G1P	19	0.0672631	1	34.6064	37.7231	-3.1167	TSS1500	rs540892955;rs559555084	0;24	0.000200;0.000200
72772	cg02089480	CYP2J2	1	0.475185	1	85.2711	86.185	-0.91389	Body	rs572304823;rs11572253	49;44	0.000200;0.001498
97585	cg02814457	CYP2J2	1	0.23446	1	42.852	40.6094	2.24254	TSS200	rs556452627	27	0.000200
104415	cg03009196	CYP2J2	1	0.0363078	1	47.6918	44.2066	3.4852	TSS200	rs556452627	20	0.000200
171413	cg04996523	CYP2J2	1	0.0782523	1	38.8475	35.8927	2.95473	TSS200	rs11572189;rs890293	23;33	0.000100;0.039137
197301	cg05773604	CYP2J2	1	1.352e-05	1	69.0856	63.3859	5.69972	TSS1500	rs148760256;rs549823109	35;2	0.000200;0.000200
234501	cg06886493	CYP2J2	1	0.862108	1	87.1509	87.5034	-0.35242	Body	rs148214062;rs199889025;rs146616290;rs200652429;rs201042332	0;1;3;4;8	0.001398;0.001000;0.000200;0.000200;0.001000
252894	cg07430760	CYP2J2	1	1	1	40.2552	39.996	0.25923	1stExon	rs181737961;rs141303570;rs146801076	24;39;50	0.000399;0.000330;0.001198
385954	cg11540204	CYP2J2	1	0.761974	1	47.4378	48.3423	-0.90452	Body	rs184570541;rs573615356	12;2	0.000200;0.003594
435683	cg13132577	CYP2J2	1	0.132821	1	37.1033	34.5137	2.58965	Body	rs551720787	9	0.001198
458157	cg13799302	CYP2J2	1	1	1	42.1398	42.3785	-0.23873	1stExon	rs181737961;rs141303570;rs146801076	30;15;4	0.000399;0.000330;0.001198
551826	cg16667730	CYP2J2	1	1	1	44.5855	44.7673	-0.1818	TSS200	rs556452627	48	0.000200
585787	cg17760678	CYP2J2	1	0.171953	1	45.0325	42.5301	2.50238	TSS200	rs577951658;rs545273442;rs192249016	22;26;34	0.000200;0.000200;0.001997
630384	cg19365328	CYP2J2	1	1	1	42.6662	42.6498	0.01636	TSS1500	rs80144287;rs17119890	42;2	0.500000;0.000100
667114	cg20690488	CYP2J2	1	0.381908	1	54.1323	52.3346	1.79774	1stExon	rs143139345;rs569141515	27;1	0.001198;0.000200
795939	cg25336746	CYP2J2	1	1	1	56.4184	56.1399	0.27857	TSS1500
837599	cg26802968	CYP2J2	1	0.27673	1	46.9479	44.8265	2.12136	TSS1500	rs539813877;rs184886478	38;41	0.000200;0.000200
837965	cg26815229	CYP2J2	1	0.79864	1	56.7852	57.5789	-0.79366	TSS1500	rs561602119;rs11572188	23;37	0.000200;0.500000
845278	cg27061049	CYP2J2	1	0.715396	1	41.5106	40.5203	0.99031	TSS1500	rs17119890	37	0.000100
48786	cg01385795	CYP2R1	11	0.499174	1	13.4186	12.4476	0.97103	Body	rs553141666;rs555096950;rs545273463	48;17;15	0.000799;0.000599;0.000200
62077	cg01781902	CYP2R1	11	0.0995546	1	46.7418	43.8497	2.89215	Body	rs539744364;rs557499003	5;41	0.000399;0.000200
90991	cg02622885	CYP2R1	11	0.163023	1	36.243	33.8104	2.43258	Body	rs551621652	25	0.000200
179790	cg05241163	CYP2R1	11	0.00210583	1	86.5367	89.1246	-2.5879	Body
186931	cg05454237	CYP2R1	11	0.107296	1	16.2114	14.248	1.96349	TSS200	rs187639972	51	0.000998
215461	cg06326648	CYP2R1	11	0.348281	1	49.3039	51.2487	-1.94472	Body	rs568177082;rs529068538	34;44	0.000200;0.000599
237374	cg06969268	CYP2R1	11	0.000270932	1	8.37954	5.57635	2.80319	Body	rs547650279	44	0.000200
279202	cg08228804	CYP2R1	11	0.221489	1	55.1638	52.8763	2.28753	TSS1500	rs555275605;rs573279503	2;1	0.000399;0.000200
286729	cg08460032	CYP2R1	11	1	1	89.8992	89.7889	0.11031	Body	rs550595409	1	0.000200
290805	cg08581512	CYP2R1	11	0.0392435	1	10.7217	8.73717	1.98454	Body
400091	cg11980188	CYP2R1	11	2.27609e-06	1	17.6609	12.9446	4.71634	TSS1500
556195	cg16802027	CYP2R1	11	0.0756807	1	11.6459	9.81121	1.83465	TSS200	rs187639972	40	0.000998
557462	cg16846991	CYP2R1	11	0.0034853	1	80.9352	77.6998	3.2354	Body	rs112205170;rs567512092;rs528079027;rs182378927	0;1;3;14	0.002995;0.000200;0.000200;0.000399
616530	cg18844120	CYP2R1	11	0.518131	1	75.4512	76.5877	-1.13651	TSS1500	rs192675393;rs558984220;rs577315409	26;13;2	0.000399;0.000998;0.000200
657134	cg20321331	CYP2R1	11	0.0205247	1	13.074	10.7177	2.35621	TSS200	rs573405441	10	0.000599
752280	cg23792245	CYP2R1	11	0.000505597	1	12.0003	8.88371	3.11664	TSS200	rs200462787;rs573405441	1;15	0.000200;0.000599
799370	cg25454890	CYP2R1	11	0.262078	1	27.1571	25.2819	1.87514	1stExon	rs12794714;rs555180485	47;45	0.349241;0.000200
829632	cg26528620	CYP2R1	11	1	1	11.0377	7.38514	3.65253	Body	rs565862304	26	0.000200
104024	cg02997111	CYP2S1	19	0.181804	1	9.78958	11.2765	-1.48694	TSS1500	rs575229478;rs542503562	28;8	0.000200;0.000200
125128	cg03620853	CYP2S1	19	1	1	3.81772	3.86113	-0.043411	TSS200	rs376296444;rs545869866	23;44	0.000200;0.000200
147741	cg04291888	CYP2S1	19	0.938026	1	5.01295	5.22469	-0.21173	TSS200	rs376296444;rs545869866	25;4	0.000200;0.000200
151929	cg04417607	CYP2S1	19	0.156538	1	47.4908	50.1483	-2.65753	TSS1500	rs528330886;rs546460902;rs568041274;rs535336759;rs184002884	49;47;25;4;3	0.000200;0.000200;0.000200;0.000399;0.000799
182202	cg05312704	CYP2S1	19	0.645216	1	86.3487	86.999	-0.6504	Body	rs145358278;rs145165448	21;51	0.000660;0.000599
295862	cg08736471	CYP2S1	19	0.00165592	1	62.0326	57.3993	4.63329	3'UTR	rs550002210	39	0.000200
433735	cg13069030	CYP2S1	19	1.89256e-06	1	68.471	74.5284	-6.05736	Body	rs543078107;rs558497417	7;8	0.000599;0.000200
550945	cg16643152	CYP2S1	19	0.390339	1	9.33444	8.34429	0.990151	TSS200	rs575229478;rs542503562;rs563676371	37;17;5	0.000200;0.000200;0.000200
583744	cg17693865	CYP2S1	19	0.547929	1	10.624	9.8101	0.813849	TSS1500	rs189749062	23	0.000200
590161	cg17914753	CYP2S1	19	0.635883	1	9.67426	10.3674	-0.69316	Body	rs77508431	47	0.000399
632214	cg19430423	CYP2S1	19	0.169175	1	69.4217	67.2067	2.21506	Body	rs561276792	35	0.000599
643744	cg19834071	CYP2S1	19	0.786246	1	7.13607	7.57065	-0.434581	TSS200	rs376296444;rs545869866	35;14	0.000200;0.000200
678776	cg21117476	CYP2S1	19	0.6846	1	2.8543	2.42725	0.427049	TSS200	rs376296444	36	0.000200
688756	cg21480043	CYP2S1	19	0.111255	1	9.84487	8.26508	1.57979	1stExon	rs181317441;rs77508431	19;37	0.001597;0.000399
730148	cg23008047	CYP2S1	19	1	1	6.65484	6.60907	0.045765	TSS200	rs528554522	9	0.003395
745030	cg23532138	CYP2S1	19	0.440368	1	46.9912	45.3334	1.6578	3'UTR	rs570226638;rs75334033;rs14477;rs569359795	36;14;13;7	0.000599;0.027556;0.017971;0.000200
801198	cg25520249	CYP2S1	19	1	1	66.0265	66.1075	-0.08095	Body
843605	cg27003968	CYP2S1;CYP2S1	19	0.114408	1	79.2747	77.232	2.0427	Body;ExonBnd	rs201580121;rs199771170;rs143636379	42;41;1	0.001000;0.001000;0.000220
153999	cg04482003	CYP2U1	4	1	1	3.5791	3.57148	0.007627	TSS200	rs369089356;rs1493128;rs558001918	35;38;41	0.001797;0.175319;0.001198
171144	cg04988370	CYP2U1	4	0.926925	1	88.0944	87.8397	0.25466	Body	rs552099972;rs568702387	26;25	0.000200;0.000200
353006	cg10492511	CYP2U1	4	0.0600835	1	54.9145	58.1576	-3.24305	Body
429208	cg12919977	CYP2U1	4	1	1	2.30263	2.79246	-0.48984	TSS200	rs577874676;rs1493127	14;29	0.000399;0.003794
445816	cg13447847	CYP2U1	4	0.0502578	1	83.4503	81.2984	2.15193	Body
520685	cg15700776	CYP2U1	4	1	1	14.5956	14.6329	-0.03726	TSS1500	rs548725248	1	0.000998
556908	cg16826482	CYP2U1	4	0.916024	1	90.9634	91.1935	-0.23011	Body
562277	cg17004290	CYP2U1	4	0.586174	1	43.6619	44.981	-1.3191	Body	rs6849089;rs542845375	0;24	0.472444;0.000200
568432	cg17198433	CYP2U1	4	0.384718	1	89.0785	88.1604	0.91813	Body	rs572063816	1	0.000200
577406	cg17480204	CYP2U1	4	0.939	1	10.6799	10.411	0.26892	TSS200	rs369089356;rs1493128;rs558001918	29;32;35	0.001797;0.175319;0.001198
614049	cg18759144	CYP2U1	4	0.65412	1	46.0262	44.8822	1.14398	3'UTR	rs542066738;rs574458014;rs3756271;rs540769307	46;22;2;1	0.000399;0.006390;0.461661;0.000200
621689	cg19037922	CYP2U1	4	0.0284876	1	19.9613	17.2436	2.71769	Body	rs542845375	22	0.000200
637208	cg19608105	CYP2U1	4	0.567137	1	7.48113	8.20047	-0.719347	TSS1500	rs183390150;rs569950859;rs186789169	40;6;3	0.000200;0.001398;0.000200
639303	cg19683962	CYP2U1	4	1	1	2.2812	3.01539	-0.734183	TSS200	rs369089356;rs1493128;rs558001918;rs577874676	22;25;28;47	0.001797;0.175319;0.001198;0.000399
648021	cg19983627	CYP2U1	4	0.946819	1	1.43071	1.58993	-0.159228	1stExon
685677	cg21363128	CYP2U1	4	0.636577	1	2.09253	2.55639	-0.463859	TSS200	rs369089356;rs1493128;rs558001918;rs577874676;rs1493127	1;4;7;26;41	0.001797;0.175319;0.001198;0.000399;0.003794
713583	cg22402852	CYP2U1	4	0.0870402	1	5.20972	3.86706	1.34267	1stExon	rs375489915;rs577594501	35;20	0.000200;0.000200
738487	cg23301257	CYP2U1	4	1	1	1.78271	1.46641	0.316298	TSS200	rs561251786;rs573925967	7;46	0.000200;0.000599
788846	cg25075866	CYP2U1	4	0.117536	1	78.3763	76.3018	2.07445	3'UTR	rs140226585;rs150313889;rs138045275	0;1;35	0.003195;0.001597;0.002995
821064	cg26235836	CYP2U1	4	0.607769	1	82.0954	81.2665	0.82896	Body	rs564976109;rs375282969	1;16	0.000200;0.000200
577442	cg17481219	CYP2U1	4	0.504262	1	13.3945	14.3981	-1.00362	TSS1500	rs188442280;rs72888991;rs139453395;rs562935182	48;35;20;5	0.004992;0.001997;0.000399;0.000200
708649	cg22215700	CYP2U1	4	0.988799	1	8.95124	8.7747	0.176537	TSS1500	rs183390150;rs569950859;rs186789169	5;39;42	0.000200;0.001398;0.000200
55417	cg01578764	CYP2W1	7	0.329338	1	43.5388	41.5926	1.94617	Body	rs374841296	7	0.000200
64223	cg01842807	CYP2W1	7	0.327953	1	47.3066	45.3419	1.9647	Body	rs200372185;rs547544258;rs199680587	0;36;43	0.000399;0.000399;0.000200
73130	cg02099474	CYP2W1	7	1	1	30.6721	30.6197	0.05237	Body	rs201717553;rs142970046	40;7	0.000200;0.000223
114951	cg03322234	CYP2W1	7	0.997037	1	62.1179	62.3968	-0.27895	TSS200	rs148298954;rs567171308;rs141991093	12;33;39	0.000200;0.000599;0.003594
120614	cg03490148	CYP2W1	7	0.140105	1	38.0546	35.4841	2.57055	Body	rs567640899;rs139775241;rs111856023;rs529558969	17;28;38;42	0.000998;0.000200;0.500000;0.000200
136630	cg03966685	CYP2W1	7	0.622699	1	68.8583	69.9226	-1.06428	Body	rs534442982;rs554143165;rs199628199	11;13;39	0.000599;0.000200;0.000200
142635	cg04141948	CYP2W1	7	1	1	51.5011	51.2151	0.28599	Body	rs3817576	35	0.353235
177785	cg05183927	CYP2W1	7	1	1	45.2779	43.9792	1.2987	Body	rs533747532;rs370589869;rs188617371;rs151057365;rs202178680;rs140321437	48;33;30;29;24;1	0.000200;0.000200;0.000200;0.000227;0.000200;0.000236
209723	cg06145435	CYP2W1	7	0.647502	1	48.1212	49.2976	-1.17646	TSS200	rs12701220;rs576466152;rs111904718;rs558694455;rs71538131;rs572758615	43;42;40;31;9;5	0.181909;0.000200;0.021765;0.000799;0.500000;0.000200
230822	cg06783955	CYP2W1	7	1	1	50.8362	52.8078	-1.97154	TSS1500	rs369173502;rs561440110;rs565524428	19;27;30	0.000799;0.000200;0.000200
242850	cg07131210	CYP2W1	7	0.709043	1	64.3246	63.3835	0.94112	Body	rs569062767	22	0.000200
300795	cg08883853	CYP2W1	7	0.571809	1	12.8963	12.0505	0.84573	Body	rs533054637;rs184035308	12;39	0.000399;0.000399
301742	cg08911208	CYP2W1	7	0.574178	1	39.0348	37.737	1.29771	Body	rs563049008;rs71538132;rs551703327	32;21;4	0.000200;0.005990;0.000200
318083	cg09414673	CYP2W1	7	1	1	57.0935	58.3043	-1.21085	TSS200	rs71538131;rs572758615;rs541772352	37;33;1	0.500000;0.000200;0.000200
347465	cg10318148	CYP2W1	7	0.234007	1	31.5374	29.4673	2.07012	Body	rs141228662;rs150742176	0;3	0.000200;0.000200
406931	cg12195211	CYP2W1	7	0.123178	1	72.2145	74.4965	-2.28192	3'UTR	rs183944138	21	0.000200
527511	cg15914863	CYP2W1	7	0.53593	1	56.8789	58.2843	-1.40543	TSS200	rs567171308;rs141991093	1;7	0.000599;0.003594
535901	cg16182351	CYP2W1	7	0.464028	1	37.5213	39.106	-1.58471	Body	rs368213435;rs75358992	30;16	0.001398;0.146765
591250	cg17954243	CYP2W1	7	0.0197581	1	56.7813	60.5895	-3.80813	TSS1500	rs373667470;rs190529415;rs201289797;rs111601777;rs71538130	1;24;27;33;34	0.000799;0.004193;0.000200;0.044329;0.000200
665843	cg20646556	CYP2W1	7	0.233079	1	46.356	44.0884	2.26761	TSS200
677719	cg21077578	CYP2W1	7	0.0140901	1	47.888	43.9358	3.95225	1stExon	rs368456211;rs182768976;rs567230427;rs529847622;rs2272375	20;27;37;38;43	0.000200;0.000200;0.000200;0.000200;0.360224
703579	cg22025233	CYP2W1	7	0.786926	1	61.6683	62.4607	-0.79233	1stExon	rs138178506	29	0.000200
739351	cg23332328	CYP2W1	7	0.142315	1	41.1647	43.8731	-2.70837	Body
766173	cg24286812	CYP2W1	7	1	1	32.6144	30.1897	2.42467	Body	rs531160646	16	0.000399
845046	cg27053785	CYP2W1	7	0.428451	1	87.2462	88.1514	-0.90517	Body	rs143434274;rs147129162;rs73259906;rs545987026;rs374086630;rs111457738	43;31;25;8;7;1	0.000417;0.000399;0.031350;0.000200;0.000998;0.500000
862850	cg27663279	CYP2W1	7	0.21371	1	65.127	62.9652	2.16174	Body	rs57806492;rs200427519;rs74859998;rs377382764;rs59398243;rs373124110	47;46;32;24;2;1	0.004193;0.001797;0.500000;0.000200;0.008187;0.002196
798624	cg25428297	CYP2W1;CYP2W1	7	0.588668	1	41.0208	42.3238	-1.30298	1stExon;5'UTR	rs138178506	36	0.000200
249836	cg07337446	CYP39A1	6	0.00652688	1	76.7474	73.381	3.36639	3'UTR	rs182565182;rs529331912;rs527814678	1;8;12	0.000200;0.000200;0.001597
489061	cg14678666	CYP39A1	6	0.315976	1	77.1337	75.6124	1.52124	Body
535665	cg16175713	CYP39A1	6	1	1	21.9678	24.4232	-2.45542	Body	rs551144535	13	0.000200
82091	cg02363721	CYP39A1;CYP39A1;CYP39A1	6	0.255397	1	75.8812	74.1648	1.71641	5'UTR;Body;Body	rs571058946;rs201017936;rs2295003;rs568523296;rs192703562	0;1;30;39;40	0.000599;0.000799;0.053514;0.000200;0.000399
491603	cg14761389	CYP39A1;CYP39A1;CYP39A1	6	1	1	25.6998	25.8151	-0.11523	5'UTR;Body;Body
791310	cg25164469	CYP39A1;CYP39A1;CYP39A1	6	1	1	57.7423	51.5867	6.15557	Body;Body;Body	rs737011	40	0.208067
257695	cg07574468	CYP39A1;CYP39A1;CYP39A1;CYP39A1;CYP39A1;CYP39A1	6	0.581508	1	32.8764	34.1301	-1.25373	ExonBnd;ExonBnd;ExonBnd;Body;Body;Body	rs571255953;rs141809814	30;1	0.000200;0.000200
844909	cg27049722	CYP39A1;CYP39A1;CYP39A1	6	0.637569	1	77.1672	76.2752	0.89205	TSS1500;TSS1500;TSS1500	rs7752606;rs144626027;rs570010312	11;12;26	0.002196;0.000200;0.000200
58123	cg01660244	CYP39A1;CYP39A1	6	0.986733	1	8.14983	8.32485	-0.175019	5'UTR;1stExon	rs548111993;rs72868094;rs142311340	22;11;7	0.000200;0.001398;0.003195
387002	cg11574612	CYP39A1;CYP39A1	6	0.421116	1	9.66254	10.6699	-1.00737	5'UTR;1stExon
436664	cg13163765	CYP39A1;CYP39A1	6	0.840888	1	12.7229	12.277	0.44587	5'UTR;1stExon	rs199637934;rs529215554;rs548111993;rs72868094	49;45;12;1	0.000200;0.000200;0.000200;0.001398
333958	cg09906752	CYP39A1;SLC25A27	6	0.868887	1	31.9962	32.5913	-0.59507	TSS1500;Body	rs541081433;rs111996036;rs530616401;rs183520618	45;31;31;29	0.000399;0.500000;0.004193;0.000599
346768	cg10297191	CYP39A1;SLC25A27	6	0.216375	1	9.17551	7.90003	1.27548	TSS200;TSS200	rs147838590;rs370356439	38;47	0.003195;0.001597
541378	cg16351364	CYP39A1;SLC25A27	6	0.9704	1	7.2202	7.41132	-0.191119	TSS200;TSS200	rs147838590;rs370356439	23;32	0.003195;0.001597
554862	cg16759888	CYP39A1;SLC25A27	6	0.750167	1	1.74933	2.09917	-0.349836	TSS200;TSS200
635796	cg19557537	CYP39A1;SLC25A27	6	1	1	12.4848	11.3539	1.13093	TSS200;TSS200	rs147838590;rs370356439	26;35	0.003195;0.001597
771076	cg24457126	CYP39A1;SLC25A27	6	0.965067	1	1.04785	1.18464	-0.136782	TSS200;TSS200	rs147838590;rs370356439	33;42	0.003195;0.001597
149980	cg04358264	CYP3A4	7	0.000202131	1	72.4652	67.7211	4.74416	3'UTR	rs28371762;rs528029485;rs28988603	40;34;21	0.000899;0.000200;0.005990
334225	cg09914773	CYP3A4	7	0.108086	1	78.3714	76.2537	2.11769	TSS1500	rs528464429	20	0.000200
491872	cg14770351	CYP3A4	7	1	1	53.4933	53.2429	0.2504	Body	rs186829537;rs576981923;rs541281128	3;13;14	0.002396;0.000399;0.000399
621929	cg19046783	CYP3A4	7	1	1	73.0881	73.8404	-0.75237	TSS1500	rs189924704	18	0.000200
724932	cg22821554	CYP3A4	7	0.117083	1	73.6716	71.3812	2.29047	TSS1500	rs548751463;rs528464429	1;51	0.000200;0.000200
739174	cg23326197	CYP3A4	7	1	1	70.1697	69.9424	0.22724	TSS1500	rs548405186	0	0.000200
53563	cg01526453	CYP3A4;CYP3A4	7	0.111644	1	73.4217	71.0941	2.32764	Body;Body	rs532195938;rs547184133;rs35587942	0;6;38	0.000399;0.000200;0.002895
293112	cg08653918	CYP3A4;CYP3A4	7	1	1	87.1967	87.0326	0.16415	Body;Body
663903	cg20572918	CYP3A4;CYP3A4	7	0.455039	1	82.2303	83.2802	-1.04988	TSS1500;TSS1500	rs528464429	46	0.000200
758708	cg24014584	CYP3A4;CYP3A4	7	1	1	65.4254	65.2896	0.13581	Body;Body	rs188525538;rs181414078	1;38	0.000200;0.000200
138585	cg04023717	CYP3A43;CYP3A43;CYP3A43	7	0.728028	1	73.4971	72.7071	0.78996	3'UTR;3'UTR;3'UTR
191363	cg05592255	CYP3A43;CYP3A43;CYP3A43	7	8.18154e-06	1	64.2391	58.1232	6.11596	Body;Body;Body
243460	cg07148145	CYP3A43;CYP3A43;CYP3A43	7	0.00132078	1	65.8764	70.3954	-4.51893	Body;Body;Body	rs577274706;rs892753	4;10	0.001997;0.054413
442967	cg13364756	CYP3A43;CYP3A43;CYP3A43	7	0.637754	1	70.3849	71.3939	-1.00899	TSS1500;TSS1500;TSS1500	rs548193888	1	0.000399
474667	cg14267754	CYP3A43;CYP3A43;CYP3A43	7	0.0589655	1	73.347	70.6784	2.66862	TSS1500;TSS1500;TSS1500	rs182535793;rs558955043	1;10	0.000200;0.000399
531697	cg16047292	CYP3A43;CYP3A43;CYP3A43	7	0.642165	1	37.7174	36.5827	1.13473	Body;Body;Body	rs553688650;rs186022935;rs557541274;rs566570285	41;27;24;12	0.000399;0.000399;0.000200;0.000399
576751	cg17461336	CYP3A43;CYP3A43;CYP3A43	7	0.695968	1	40.3687	39.3394	1.02935	Body;Body;Body	rs553688650;rs186022935	15;1	0.000399;0.000399
620302	cg18988856	CYP3A43;CYP3A43;CYP3A43	7	0.636249	1	84.8858	84.1715	0.71431	TSS200;TSS200;TSS200
690532	cg21542643	CYP3A43;CYP3A43;CYP3A43	7	1	1	75.7478	77.4872	-1.7394	TSS200;TSS200;TSS200	rs45600736	1	0.004792
262769	cg07728254	CYP3A43;CYP3A43;CYP3A43;CYP3A43;CYP3A43;CYP3A43	7	0.791086	1	78.5818	77.9828	0.599	TSS1500;TSS1500;TSS1500;TSS1500;TSS1500;TSS1500	rs555142066;rs192327119;rs182535793;rs558955043	23;15;10;1	0.000200;0.001597;0.000200;0.000399
329766	cg09778949	CYP3A43;CYP3A43;CYP3A43;CYP3A43;CYP3A43;CYP3A43	7	0.0196507	1	71.2232	67.9477	3.27545	Body;Body;Body;Body;Body;Body	rs529072834;rs550799109	34;2	0.000200;0.000200
520034	cg15680717	CYP3A43;CYP3A43;CYP3A43;CYP3A43;CYP3A43;CYP3A43	7	0.942121	1	63.6925	63.2772	0.41528	Body;Body;Body;Body;Body;Body	rs186688099	1	0.000200
626438	cg19219276	CYP3A43;CYP3A43;CYP3A43;CYP3A43;CYP3A43;CYP3A43	7	0.509935	1	65.3602	66.7216	-1.36134	Body;Body;Body;Body;Body;Body	rs567564873;rs531177042	1;2	0.000200;0.000200
474427	cg14260643	CYP3A5	7	1	1	19.0417	17.7034	1.33829	Body	rs186416201;rs59514026;rs112433593;rs113735665;rs28371766	0;3;4;38;50	0.000399;0.000100;0.500000;0.500000;0.000100
507173	cg15257783	CYP3A5	7	0.765924	1	43.6618	44.5533	-0.89146	1stExon	rs562927285	2	0.000200
43885	cg01243068	CYP3A5;CYP3A5;CYP3A5;CYP3A5;CYP3A5	7	0.014828	1	50.9131	54.9754	-4.06228	5'UTR;Body;Body;5'UTR;Body	rs377623956	1	0.000799
200332	cg05867406	CYP3A5;CYP3A5;CYP3A5;CYP3A5;CYP3A5	7	1	1	85.555	85.6198	-0.06486	5'UTR;Body;Body;5'UTR;Body	rs146495773;rs538151388	33;1	0.000200;0.000200
454178	cg13684156	CYP3A5;CYP3A5;CYP3A5;CYP3A5;CYP3A5	7	1	1	30.6065	37.2883	-6.68183	TSS1500;TSS1500;TSS1500;TSS1500;TSS1500	rs141797710;rs556882416;rs575119513;rs143757719;rs570602542	0;1;11;39;50	0.000200;0.000599;0.000200;0.000200;0.000200
378805	cg11308746	CYP3A5;CYP3A5;CYP3A5;CYP3A5;CYP3A5;CYP3A5;CYP3A5;CYP3A5	7	0.978834	1	50.9267	50.5799	0.34679	ExonBnd;ExonBnd;ExonBnd;ExonBnd;Body;Body;Body;Body	rs144684833;rs146685897	1;13	0.000200;0.000220
214838	cg06306260	CYP3A7	7	0.186217	1	80.4228	82.0987	-1.67588	Body
219733	cg06459378	CYP3A7	7	1	1	79.5637	77.9603	1.60342	TSS1500	rs560557484;rs527836167	22;1	0.000200;0.000399
262313	cg07715041	CYP3A7	7	0.886636	1	68.2808	68.799	-0.51821	3'UTR	rs112599348;rs542267052;rs560667059;rs531762477	48;39;33;25	0.500000;0.000200;0.000200;0.000200
281268	cg08287220	CYP3A7	7	0.638353	1	77.0453	77.9289	-0.88357	TSS200	rs45496695;rs183472263;rs376973027	49;17;14	0.010417;0.000200;0.000599
158799	cg04621521	CYP3A7;CYP3A7	7	0.385083	1	72.422	73.9094	-1.48741	5'UTR;1stExon	rs111944950;rs28451617	11;2	0.500000;0.039337
193460	cg05654672	CYP3A7;CYP3A7-CYP3A51P;CYP3A7-CYP3A51P;CYP3A7	7	0.0285201	1	59.378	55.8644	3.51358	ExonBnd;ExonBnd;Body;Body	rs574715990;rs116248418	2;1	0.000200;0.000599
672092	cg20873579	CYP3A7-CYP3A51P	7	0.601013	1	48.4598	49.7471	-1.28734	Body	rs148058741	43	0.066094
712895	cg22377117	CYP3A7-CYP3A51P	7	0.929841	1	35.9603	36.4232	-0.46288	Body	rs577884366;rs191211170;rs552995888	0;9;49	0.000599;0.000399;0.000200
108047	cg03117097	CYP3A7-CYP3A51P;CYP3A7	7	0.330313	1	67.543	69.2909	-1.74785	Body;Body	rs182057179;rs147089755	0;35	0.000998;0.004593
170560	cg04972472	CYP3A7-CYP3A51P;CYP3A7	7	0.0441548	1	69.7395	66.7691	2.97042	Body;Body
261397	cg07688051	CYP3A7-CYP3A51P;CYP3A7	7	1	1	77.0427	77.085	-0.04233	Body;Body	rs532059822;rs375337163;rs139268924	47;5;2	0.000200;0.000799;0.001597
466022	cg14022610	CYP3A7-CYP3A51P;CYP3A7	7	0.24672	1	54.224	56.464	-2.23994	Body;Body	rs182062370	1	0.000200
501434	cg15071593	CYP3A7-CYP3A51P;CYP3A7	7	1	1	53.5035	53.5163	-0.01283	Body;Body	rs188584399;rs543546861	18;2	0.000998;0.000200
522956	cg15772882	CYP3A7-CYP3A51P;CYP3A7	7	1	1	79.4218	77.4957	1.92612	Body;Body	rs45537635	0	0.002596
607004	cg18504691	CYP3A7-CYP3A51P;CYP3A7	7	0.943052	1	72.7408	72.3762	0.36453	Body;Body	rs2687145	17	0.166034
39622	cg01117627	CYP46A1	14	0.230052	1	13.1943	14.7349	-1.54059	TSS200	rs539709482;rs550031516	4;35	0.000200;0.006989
58735	cg01680839	CYP46A1	14	0.282958	1	3.75363	4.6895	-0.935866	TSS1500	rs527491391	34	0.000200
91423	cg02633955	CYP46A1	14	0.00208088	1	88.2066	85.5769	2.62973	Body	rs34832190;rs28787321;rs1958318	42;24;19	0.277756;0.440695;0.007987
110354	cg03185924	CYP46A1	14	4.24433e-05	1	72.641	67.4955	5.14554	Body	rs188104574	0	0.000200
147241	cg04276484	CYP46A1	14	1	1	1.78774	1.77397	0.013776	1stExon	rs569975911	0	0.000200
147933	cg04297664	CYP46A1	14	0.924719	1	5.36097	5.132	0.228971	TSS1500
150212	cg04365942	CYP46A1	14	0.97093	1	4.25323	4.41609	-0.162867	TSS1500
225112	cg06621100	CYP46A1	14	4.61712e-05	1	83.1042	79.0407	4.06353	Body	rs60326213;rs182718826	42;2	0.059305;0.000200
225537	cg06633543	CYP46A1	14	1	1	83.7662	83.436	0.33026	Body	rs533135624;rs549852364	50;40	0.001198;0.002596
253481	cg07449091	CYP46A1	14	0.75917	1	57.9929	58.8732	-0.88031	Body	rs565896579;rs535122422;rs182087635;rs578228164	50;45;11;1	0.000200;0.000599;0.003794;0.000399
290214	cg08563978	CYP46A1	14	0.989217	1	72.3704	72.1077	0.26269	Body	rs139495975;rs373915902	2;1	0.000200;0.001597
426418	cg12830119	CYP46A1	14	0.04478	1	20.9669	18.3705	2.59636	Body	rs115877717;rs539377331;rs552885078	26;19;13	0.007788;0.000200;0.000200
427614	cg12868494	CYP46A1	14	0.150016	1	85.7776	87.2633	-1.48577	3'UTR	rs574424212;rs374391699;rs144296616	46;38;1	0.000399;0.000399;0.014377
431097	cg12981596	CYP46A1	14	0.452671	1	84.5425	83.5452	0.99732	Body	rs12435918	32	0.322684
447810	cg13504000	CYP46A1	14	0.840748	1	2.04762	2.31979	-0.272173	TSS200
449451	cg13551450	CYP46A1	14	0.0662757	1	84.8012	82.8492	1.95206	3'UTR	rs192811535;rs540697823;rs147831141	47;3;2	0.000200;0.000200;0.000599
463447	cg13950903	CYP46A1	14	0.393848	1	18.6727	20.0516	-1.37894	TSS1500	rs112841227	10	0.006589
479409	cg14404466	CYP46A1	14	1	1	59.3531	59.4659	-0.11274	Body	rs111464964;rs141008601	1;15	0.011182;0.001198
525083	cg15837511	CYP46A1	14	0.134129	1	8.21087	6.80087	1.41	Body	rs534911996	6	0.000399
527946	cg15928534	CYP46A1	14	0.337847	1	3.45908	4.30239	-0.843307	TSS200
531218	cg16030377	CYP46A1	14	0.280365	1	11.4268	10.1652	1.26159	Body	rs534911996	9	0.000399
533299	cg16098762	CYP46A1	14	1	1	4.11015	4.11813	-0.00798	TSS200	rs550031516	26	0.006989
602975	cg18364769	CYP46A1	14	1	1	81.7537	81.9117	-0.15797	Body	rs116042863	1	0.007388
650674	cg20080497	CYP46A1	14	0.020666	1	75.0598	78.0121	-2.95237	Body	rs530569914;rs550870901	6;1	0.000200;0.000200
735826	cg23209098	CYP46A1	14	0.00015358	1	4.5072	7.33463	-2.82744	TSS1500	rs548252808;rs372267124	11;45	0.000200;0.003794
736920	cg23245063	CYP46A1	14	0.696718	1	29.5228	30.4822	-0.95939	Body	rs558570973;rs115980883	31;15	0.000200;0.036941
750867	cg23733753	CYP46A1	14	0.898165	1	26.3746	26.8645	-0.48985	Body	rs139560349	5	0.001997
766668	cg24305039	CYP46A1	14	0.503571	1	5.70902	6.44574	-0.736722	TSS200
817069	cg26100130	CYP46A1	14	0.255842	1	3.50663	4.46924	-0.962609	TSS200
851728	cg27288725	CYP46A1	14	0.868301	1	2.17634	2.42415	-0.247805	TSS1500
347478	cg10318458	CYP4A11	1	0.872802	1	25.2558	25.7938	-0.53798	TSS200	rs528953354;rs541030861;rs559437910;rs532779986	1;2;36;39	0.001597;0.000799;0.000200;0.000200
402583	cg12060132	CYP4A11	1	0.852466	1	25.5746	24.9985	0.57614	3'UTR	rs12735774;rs550253018;rs12735775;rs11211405	1;4;7;16	0.498003;0.001797;0.498003;0.291534
421054	cg12651712	CYP4A11	1	1	1	40.691	41.9215	-1.2305	1stExon	rs143389976;rs545726650;rs141953822;rs557358158	1;19;29;40	0.000200;0.000998;0.000220;0.000399
595611	cg18106370	CYP4A11	1	0.633129	1	23.276	22.3015	0.97451	Body	rs145085638;rs372123144;rs144757469;rs140272422;rs147970101;rs150100316	0;1;4;12;49;50	0.000659;0.000200;0.000220;0.000799;0.000220;0.000220
656506	cg20299573	CYP4A11	1	0.933398	1	25.9412	26.3483	-0.40703	1stExon	rs555853875	0	0.000200
744923	cg23529010	CYP4A11	1	0.00161775	1	59.495	64.2733	-4.77824	TSS1500
186572	cg05442599	CYP4A22	1	0.792896	1	42.8373	42.0226	0.81469	TSS200	rs575430794;rs534931495;rs555129597;rs573599228;rs117405989	40;29;19;4;2	0.000200;0.000200;0.000399;0.000200;0.026158
361255	cg10749607	CYP4A22	1	1	1	23.8885	24.0616	-0.17314	1stExon	rs140286985;rs137980355;rs534701920	37;18;17	0.000220;0.000220;0.000200
783047	cg24869186	CYP4A22	1	0.550065	1	83.018	82.1243	0.89369	Body	rs138871387;rs72894561;rs531385290	22;34;46	0.007788;0.019369;0.000200
607664	cg18529851	CYP4A22;CYP4A22	1	0.285246	1	21.0671	19.4374	1.62975	Body;Body	rs183880611;rs143425502;rs199906672;rs550279903;rs147982626;rs569148380	44;32;25;17;6;1	0.000200;0.000439;0.001000;0.000200;0.000220;0.000200
783787	cg24893618	CYP4A22;CYP4A22	1	1	1	47.0974	46.8512	0.24623	TSS1500;TSS1500	rs375415892;rs547760413;rs149495770;rs555769813;rs143082093	25;22;19;7;2	0.001398;0.000399;0.008786;0.000200;0.000799
828850	cg26501689	CYP4A22;CYP4A22	1	0.0298625	1	47.2766	43.691	3.58556	TSS200;TSS200	rs563473053;rs530681683;rs549470425;rs561196079;rs141842473;rs199678331	15;16;22;31;36;36	0.006190;0.006190;0.007987;0.007987;0.003994;0.001500
17929	cg00503298	CYP4B1;CYP4B1	1	0.397956	1	67.4073	68.9885	-1.58115	TSS1500;TSS1500	rs45582131;rs634431;rs139467401;rs45568631	37;24;18;2	0.001997;0.073782;0.000200;0.004992
418205	cg12563487	CYP4B1;CYP4B1	1	1	1	85.2658	84.433	0.83279	Body;Body	rs45561832;rs577786065	2;1	0.024161;0.000200
420587	cg12637574	CYP4B1;CYP4B1	1	0.90675	1	38.0402	38.5683	-0.52814	Body;Body	rs59186786	0	0.000200
446436	cg13465381	CYP4B1;CYP4B1	1	0.534784	1	80.1824	81.1648	-0.98248	Body;Body	rs181704175;rs556468268;rs568140125;rs4646494	0;1;18;37	0.000799;0.000998;0.000200;0.013379
473075	cg14222679	CYP4B1;CYP4B1	1	0.0113584	1	82.7014	79.9783	2.72311	TSS1500;TSS1500	rs45544733;rs564823142;rs532144771	1;40;46	0.002796;0.000200;0.000599
499992	cg15027165	CYP4B1;CYP4B1	1	0.782635	1	86.6968	87.1619	-0.46516	Body;Body	rs139611523;rs371702253;rs530787349;rs45581132	0;28;38;46	0.000449;0.000799;0.000200;0.007188
528403	cg15943304	CYP4B1;CYP4B1	1	0.590231	1	80.9059	81.7792	-0.8733	Body;Body	rs150307866;rs187612663	30;33	0.000200;0.000399
617962	cg18894915	CYP4B1;CYP4B1	1	0.339339	1	64.7508	66.5375	-1.78667	TSS200;TSS200	rs568403985;rs546482796	0;25	0.000399;0.000799
623114	cg19092343	CYP4B1;CYP4B1	1	0.124763	1	68.0579	70.4947	-2.4368	3'UTR;3'UTR	rs150362335;rs45470499	20;51	0.000599;0.022963
741666	cg23414387	CYP4B1;CYP4B1	1	0.993624	1	77.0849	76.8554	0.22957	1stExon;1stExon	rs555992529;rs183371507;rs55672106;rs553628563	48;42;12;11	0.000200;0.000399;0.001797;0.000399
742366	cg23440155	CYP4B1;CYP4B1	1	0.725518	1	73.2313	72.4326	0.79866	TSS200;TSS200	rs551981961;rs564407373;rs531805116;rs550009861	46;41;18;1	0.000200;0.000200;0.000200;0.000200
297855	cg08799993	CYP4B1;CYP4B1;CYP4B1;CYP4B1	1	1	1	79.9029	79.7444	0.1585	ExonBnd;ExonBnd;Body;Body	rs201462962;rs200083913	31;2	0.001000;0.000200
763304	cg24173903	CYP4B1;CYP4B1;CYP4B1;CYP4B1	1	0.705607	1	75.6946	76.4854	-0.79078	ExonBnd;ExonBnd;Body;Body	rs150307866;rs187612663;rs138753850	33;30;2	0.000200;0.000399;0.000200
42411	cg01198539	CYP4F11;CYP4F11	19	1	1	34.9898	35.0851	-0.09532	3'UTR;3'UTR	rs45439100;rs139092762;rs578112167;rs534405651	0;1;22;45	0.022364;0.001198;0.000200;0.000200
293643	cg08670281	CYP4F11;CYP4F11	19	1.37193e-05	1	26.6133	32.6676	-6.05427	3'UTR;3'UTR	rs529572956;rs12610962;rs58046343	26;27;28	0.000599;0.404553;0.203275
329478	cg09768458	CYP4F11;CYP4F11	19	0.264243	1	20.4617	18.8013	1.66041	Body;Body	rs114405853;rs71334792;rs547102668	6;32;33	0.016174;0.500000;0.000200
337010	cg10003048	CYP4F11;CYP4F11	19	1	1	16.4246	18.1064	-1.6818	TSS1500;TSS1500	rs78210242;rs578078806;rs540600498	0;1;26	0.022564;0.000799;0.000200
420170	cg12624051	CYP4F11;CYP4F11	19	0.479105	1	37.1091	35.6071	1.50193	TSS200;TSS200	rs566976839;rs569482288	48;27	0.000200;0.000399
579580	cg17548913	CYP4F11;CYP4F11	19	0.338658	1	31.3987	29.6332	1.76549	3'UTR;3'UTR	rs45439100;rs139092762	36;37	0.022364;0.001198
605375	cg18449879	CYP4F11;CYP4F11	19	0.958846	1	41.2628	40.8653	0.39743	1stExon;Body	rs201187403;rs199572323;rs140848882;rs140733161	48;36;9;8	0.001000;0.000200;0.000200;0.000220
615656	cg18812944	CYP4F11;CYP4F11	19	0.954256	1	29.0152	28.6442	0.37101	TSS1500;TSS1500	rs560592403;rs529370551;rs192476404	27;28;42	0.000200;0.000399;0.000399
776695	cg24655310	CYP4F11;CYP4F11	19	0.0227101	1	23.6714	20.6545	3.01687	1stExon;Body	rs144570608;rs550803822;rs147538310;rs116418694;rs142973676;rs151099149;rs141025936;rs540062909;rs367904490	45;42;39;25;17;11;8;3;2	0.002995;0.000200;0.000220;0.000599;0.000509;0.000221;0.000221;0.000200;0.000799
776730	cg24656834	CYP4F11;CYP4F11	19	0.773118	1	20.2757	19.606	0.6697	TSS200;TSS200	rs12985091;rs144468169;rs115355503	21;41;44	0.448083;0.000200;0.010583
781088	cg24803063	CYP4F11;CYP4F11	19	0.00278197	1	35.7811	40.5063	-4.72518	TSS1500;TSS1500	rs115942678	10	0.019768
832194	cg26617938	CYP4F11;CYP4F11	19	0.00368861	1	65.5071	69.6884	-4.18123	Body;Body	rs140718122;rs150098509;rs200588981	39;33;2	0.000200;0.000440;0.000200
839060	cg26851661	CYP4F11;CYP4F11	19	0.949942	1	27.4014	27.0278	0.3736	TSS200;TSS200	rs555398475;rs116066796;rs564465132	27;19;18	0.000200;0.000998;0.000200
97908	cg02824980	CYP4F12	19	1	1	18.379	16.9929	1.38615	TSS200	rs150971515	49	0.004393
158385	cg04608829	CYP4F12	19	0.117458	1	20.0144	22.2757	-2.26132	TSS200	rs73926867;rs564980633;rs73926868;rs6512051;rs73926869	0;3;10;18;32	0.020967;0.000200;0.026957;0.094449;0.026557
490126	cg14711976	CYP4F12	19	0.000267652	1	46.3946	40.9725	5.42212	TSS1500	rs116578065;rs553710299;rs144846665	0;8;51	0.005591;0.000200;0.001997
503140	cg15123925	CYP4F12	19	0.801178	1	55.1323	55.9269	-0.7946	Body	rs201076731;rs201153990	23;11	0.001000;0.003195
732290	cg23080427	CYP4F12	19	0.985241	1	23.5818	23.3095	0.27226	TSS1500	rs144189953;rs115714100;rs77095784;rs114932296;rs562408140	48;39;20;18;11	0.005391;0.005391;0.005391;0.005391;0.000200
809329	cg25813714	CYP4F12	19	0.585292	1	51.556	50.2535	1.3025	TSS1500	rs4331436;rs115270049;rs116082061;rs367846343;rs116265512;rs146938645;rs137997449	50;38;23;22;13;8;1	0.031050;0.005391;0.005391;0.000998;0.005391;0.005391;0.005591
159649	cg04650417	CYP4F12;CYP4F12	19	0.995825	1	38.9291	38.6355	0.29358	Body;Body	rs673020;rs559839571	46;47	0.010284;0.000200
214370	cg06292004	CYP4F12;CYP4F12	19	0.227714	1	22.0913	24.0104	-1.91905	Body;Body	rs548603989;rs10409183	41;40	0.000200;0.081270
294692	cg08701393	CYP4F12;CYP4F12	19	1	1	47.8438	47.9279	-0.08407	Body;Body
678684	cg21114383	CYP4F12;CYP4F12	19	0.764448	1	28.7677	27.977	0.7907	Body;Body	rs556006739;rs201190186	0;46	0.000200;0.001000
720625	cg22669123	CYP4F12;CYP4F12	19	2.60665e-05	1	37.3473	31.5234	5.82388	TSS1500;TSS1500	rs12977005;rs570476769;rs10407702	24;25;30	0.067093;0.000399;0.067093
43490	cg01231180	CYP4F2	19	0.379485	1	23.7986	25.3572	-1.55868	Body	rs113139483;rs4646500	31;39	0.012979;0.086961
183770	cg05358291	CYP4F2	19	0.155835	1	41.5924	44.2353	-2.64285	TSS1500	rs574587600	31	0.000200
275977	cg08130089	CYP4F2	19	3.01146e-06	1	42.362	35.8068	6.55523	Body	rs2365178;rs62104894;rs3093129;rs569261140	0;13;16;28	0.079473;0.122204;0.061102;0.000200
277562	cg08178764	CYP4F2	19	1	1	27.6771	27.9026	-0.22545	Body	rs566113624;rs3093134;rs555093362;rs556639511	5;22;47;50	0.000200;0.500000;0.000200;0.000200
453212	cg13656062	CYP4F2	19	0.927187	1	57.2855	57.7608	-0.47535	5'UTR	rs3093097	35	0.216454
582593	cg17653190	CYP4F2	19	0.557956	1	42.2101	40.8553	1.35482	3'UTR	rs573658925;rs373777630;rs3093204;rs3093203	0;1;23;40	0.000200;0.000200;0.032847;0.123203
751783	cg23771530	CYP4F2	19	0.114126	1	38.2616	41.0971	-2.83549	Body	rs3093197	3	0.500000
813890	cg25984597	CYP4F2	19	1	1	61.4914	61.6653	-0.17391	TSS200	rs537108568	1	0.000200
20401	cg00571805	CYP4F22	19	0.494089	1	42.7829	41.2726	1.51023	5'UTR	rs114357681	29	0.002796
35319	cg00996623	CYP4F22	19	0.782685	1	22.3373	21.6576	0.67975	5'UTR	rs548622333;rs559700261;rs537617428	1;27;41	0.000399;0.000599;0.000200
61750	cg01773376	CYP4F22	19	0.660433	1	16.3315	15.539	0.79252	TSS200	rs534911413	22	0.000200
116756	cg03375880	CYP4F22	19	0.754414	1	51.5969	52.5143	-0.91739	Body	rs530178342	12	0.000200
162535	cg04738224	CYP4F22	19	1	1	16.516	16.4611	0.0549	TSS1500	rs573182078;rs112222025;rs111337143	37;22;14	0.000200;0.500000;0.000200
162722	cg04743066	CYP4F22	19	0.351287	1	44.9835	43.0928	1.8907	TSS1500	rs572087825	44	0.000399
194836	cg05696779	CYP4F22	19	1	1	33.6267	33.3914	0.23536	5'UTR	rs2060261;rs529343526	1;40	0.132788;0.000200
246871	cg07247925	CYP4F22	19	0.00420951	1	55.7351	51.303	4.43202	5'UTR	rs553919222;rs528892983	41;45	0.000998;0.000200
288731	cg08520349	CYP4F22	19	0.0565736	1	61.9048	65.0138	-3.10896	5'UTR
289267	cg08535317	CYP4F22	19	0.00649349	1	46.9265	51.4145	-4.48793	Body	rs138565041	24	0.001198
296821	cg08766627	CYP4F22	19	0.242147	1	61.7414	59.6108	2.13059	5'UTR	rs35179917;rs10419316;rs557603931	11;36;43	0.003195;0.161342;0.000200
299222	cg08840230	CYP4F22	19	0.43854	1	48.4333	46.7696	1.66378	5'UTR	rs116593026;rs573583474;rs542936273	1;31;41	0.003794;0.000399;0.000200
316745	cg09372051	CYP4F22	19	0.494977	1	22.9798	21.7466	1.23323	5'UTR	rs186042657;rs116529259	17;47	0.000799;0.010383
318006	cg09412503	CYP4F22	19	0.99718	1	42.1114	41.8174	0.29396	Body	rs149616338;rs146904240;rs572278771;rs200712099;rs118203937	36;18;17;4;1	0.005192;0.000200;0.000998;0.001000;0.000200
322033	cg09535567	CYP4F22	19	0.227834	1	77.0026	75.2514	1.75112	Body	rs148922687;rs143835816;rs145640942	32;31;1	0.000220;0.000399;0.000799
410521	cg12313593	CYP4F22	19	0.626628	1	14.9516	15.7945	-0.8429	TSS200	rs534911413	10	0.000200
448558	cg13525067	CYP4F22	19	0.311779	1	7.8193	8.92536	-1.10606	3'UTR	rs146912509;rs563508697	16;33	0.005192;0.000200
469301	cg14116584	CYP4F22	19	0.310215	1	58.2331	60.2172	-1.9841	Body	rs530212835	17	0.000200
494582	cg14851685	CYP4F22	19	0.459139	1	20.4308	19.1904	1.24041	TSS1500	rs190276230;rs199950375;rs554981246	9;31;37	0.000200;0.001398;0.001198
535640	cg16175013	CYP4F22	19	0.880978	1	30.3955	30.9518	-0.55627	5'UTR
549825	cg16608318	CYP4F22	19	0.245643	1	12.9261	11.5268	1.39926	Body
554959	cg16762802	CYP4F22	19	0.147076	1	11.8407	13.5511	-1.71037	Body	rs559794155;rs573447968;rs6512044	37;14;1	0.000200;0.000200;0.384585
620385	cg18992113	CYP4F22	19	0.960455	1	33.4659	33.0923	0.37359	5'UTR	rs186042657;rs116529259	41;11	0.000799;0.010383
620617	cg19001086	CYP4F22	19	0.631887	1	53.3145	52.1257	1.18885	Body	rs540487957;rs560225402;rs80302562	1;42;49	0.000200;0.000799;0.005391
622336	cg19062489	CYP4F22	19	1	1	16.5999	16.4439	0.15592	Body
696360	cg21758587	CYP4F22	19	0.591312	1	38.4745	39.7564	-1.2819	5'UTR	rs181373254;rs140322447	0;12	0.001997;0.000200
704790	cg22068747	CYP4F22	19	0.00769097	1	23.1062	26.8271	-3.72093	5'UTR	rs537356658;rs550934088;rs554633941	34;21;1	0.000200;0.000200;0.001997
770758	cg24445796	CYP4F22	19	0.653025	1	51.286	50.1406	1.1454	TSS1500	rs566955809;rs74792929;rs529739770;rs150917224	0;11;26;27	0.000399;0.500000;0.000399;0.000200
771067	cg24456663	CYP4F22	19	1	1	2.16014	2.63055	-0.470408	TSS200	rs139248346;rs62115951;rs577230967;rs539580866	44;19;15;14	0.000399;0.017372;0.000200;0.000200
854950	cg27393487	CYP4F22	19	0.150811	1	31.441	29.0636	2.37743	Body	rs140562887	8	0.000220
862135	cg27638815	CYP4F22	19	0.741243	1	17.7397	17.0533	0.68637	3'UTR
115819	cg03346908	CYP4F22;CYP4F22	19	1	1	43.2851	43.1397	0.14548	ExonBnd;Body	rs201956948	21	0.001000
449700	cg13557545	CYP4F22;CYP4F22	19	1	1	44.636	46.0574	-1.42141	ExonBnd;Body	rs116743462;rs145733350;rs148922687;rs143835816	0;1;45;46	0.000200;0.000659;0.000220;0.000399
584393	cg17716453	CYP4F22;CYP4F22	19	0.955914	1	2.23285	2.39203	-0.159179	1stExon;5'UTR	rs62115951;rs577230967;rs539580866	45;41;40	0.017372;0.000200;0.000200
64744	cg01859415	CYP4F24P	19	0.512383	1	47.2823	48.7878	-1.5055	Body	rs529625567;rs187340664;rs563063089	44;6;1	0.000200;0.000200;0.000200
445165	cg13430145	CYP4F24P	19	0.93049	1	47.0247	47.5051	-0.48037	TSS1500	rs559585237	17	0.000200
831354	cg26584538	CYP4F24P	19	0.356106	1	23.3326	21.7998	1.53281	Body	rs553513504	18	0.000200
849119	cg27192625	CYP4F24P	19	0.348959	1	27.2403	28.961	-1.72074	TSS1500	rs559585237	25	0.000200
811828	cg25912308	CYP4F24P;CYP4F24P	19	0.833922	1	51.6514	52.3758	-0.72439	ExonBnd;Body	rs530785992;rs550998839;rs139431862;rs539962193	47;45;9;1	0.000599;0.000200;0.000799;0.000200
355650	cg10572035	CYP4F29P	21	0.232993	1	56.9824	54.7535	2.22886	TSS200	rs562036434;rs531070655;rs550669763;rs372164231;rs531238803	0;9;15;34;41	0.000200;0.000799;0.000200;0.002796;0.002196
559726	cg16919930	CYP4F29P	21	0.0664814	1	37.0991	34.0859	3.01314	TSS1500	rs557902529;rs185176337	3;16	0.000599;0.001997
671259	cg20840639	CYP4F29P	21	0.616537	1	54.967	56.1952	-1.22818	TSS200	rs531070655;rs550669763;rs372164231;rs531238803	0;6;25;32	0.000799;0.000200;0.002796;0.002196
109594	cg03163448	CYP4F3	19	0.224599	1	59.4657	61.7111	-2.24531	TSS1500	rs139542895;rs116098212;rs145174734	1;11;30	0.000799;0.008586;0.000599
151234	cg04396421	CYP4F3	19	0.792751	1	40.4941	41.3117	-0.81762	TSS1500	rs78661923;rs541257582;rs111782866;rs3794987	0;1;9;17	0.000799;0.000200;0.002396;0.180411
182282	cg05315112	CYP4F3	19	1	1	41.9176	40.8911	1.02653	3'UTR	rs563840317;rs34234124;rs1140855;rs571225169	1;14;24;44	0.000200;0.001997;0.090256;0.000200
542234	cg16377880	CYP4F3	19	0.953879	1	30.8874	30.5072	0.38016	TSS1500	rs565880687;rs140430483;rs117500578;rs568288850;rs566998514	44;41;15;3;2	0.000998;0.000200;0.005990;0.000799;0.000200
695976	cg21745599	CYP4F3	19	0.995624	1	39.9555	39.6599	0.29559	Body	rs145586542;rs547830426	1;32	0.000399;0.000200
845475	cg27067618	CYP4F3	19	0.512041	1	16.5144	15.4745	1.03985	5'UTR	rs187406779	21	0.000399
277102	cg08164447	CYP4F3;CYP4F3;CYP4F3	19	0.125215	1	33.4399	36.1221	-2.68222	Body;Body;Body	rs556874461;rs530285380;rs192970238;rs2073600;rs528610438	51;45;40;37;2	0.000399;0.000200;0.000399;0.478435;0.000200
297922	cg08802144	CYP4F3;CYP4F3;CYP4F3	19	1	1	24.0609	23.9443	0.11659	TSS1500;TSS1500;TSS1500	rs188730572;rs558565993	51;1	0.001198;0.000599
584163	cg17709148	CYP4F3;CYP4F3;CYP4F3	19	0.0664602	1	44.5459	47.7994	-3.25358	Body;Body;Body	rs552131266;rs28371484	45;1	0.000399;0.017572
655770	cg20272421	CYP4F3;CYP4F3;CYP4F3	19	0.753097	1	27.5822	26.7809	0.80137	Body;Body;Body	rs137973883;rs567216671	1;17	0.000599;0.000200
656640	cg20303886	CYP4F3;CYP4F3;CYP4F3	19	0.79587	1	29.1106	28.3832	0.72744	Body;Body;Body	rs146545263	1	0.000998
123755	cg03580272	CYP4F8	19	0.0540676	1	29.6534	26.7488	2.90453	TSS1500	rs532958805	3	0.002196
225248	cg06624547	CYP4F8	19	0.283389	1	52.642	50.5486	2.09338	TSS1500	rs2001214;rs564633705;rs144250054;rs546969610;rs559335500	30;9;6;5;1	0.383786;0.000200;0.000399;0.000399;0.000200
255665	cg07512206	CYP4F8	19	0.525291	1	30.1124	28.8065	1.30582	TSS200	rs10417069;rs563994928	0;35	0.010184;0.000200
289795	cg08550407	CYP4F8	19	0.393711	1	38.8011	37.0705	1.73066	TSS1500	rs188762882	3	0.000200
451546	cg13608716	CYP4F8	19	0.245578	1	29.8563	27.8624	1.9939	Body	rs116023858	35	0.002995
489874	cg14704714	CYP4F8	19	0.259219	1	12.4549	13.8898	-1.43492	3'UTR	rs143328598;rs2283606;rs560930948	48;43;5	0.000200;0.153155;0.000200
611824	cg18680587	CYP4F8	19	1	1	47.6504	50.3963	-2.74591	TSS200	rs117925261	4	0.005591
668196	cg20725493	CYP4F8	19	0.0260697	1	26.6478	23.5358	3.11202	Body
772620	cg24511170	CYP4F8	19	1	1	31.3637	31.1519	0.21174	TSS1500	rs2001214;rs564633705	23;2	0.383786;0.000200
6855	cg00188503	CYP4V2	4	1.8063e-06	1	8.10438	12.3138	-4.20942	TSS1500	rs575336511;rs10001084;rs554681727	32;21;1	0.000200;0.123003;0.000200
37467	cg01056775	CYP4V2	4	0.0973745	1	7.29078	8.88113	-1.59035	TSS1500	rs182592515;rs72646231	28;1	0.000200;0.000799
70095	cg02012338	CYP4V2	4	1	1	82.5385	82.5455	-0.00698	Body	rs72646281	44	0.002796
161714	cg04713327	CYP4V2	4	1	1	1.55725	1.60917	-0.051917	TSS200	rs532679821;rs185916348;rs189293742;rs538084423	4;9;18;46	0.000200;0.000200;0.000200;0.001198
247483	cg07266299	CYP4V2	4	0.756694	1	3.05008	3.42645	-0.376374	TSS1500	rs6813694	6	0.003195
251370	cg07382806	CYP4V2	4	0.93624	1	42.2637	41.8044	0.45926	Body	rs546931853	38	0.000200
311751	cg09224134	CYP4V2	4	1	1	1.06399	1.55717	-0.493186	TSS200	rs532679821;rs185916348;rs189293742;rs538084423	8;13;22;50	0.000200;0.000200;0.000200;0.001198
321736	cg09526685	CYP4V2	4	0.0899076	1	44.3111	41.3685	2.9426	Body	rs542487032	14	0.000200
347146	cg10309005	CYP4V2	4	0.111242	1	45.2751	48.1852	-2.91018	Body	rs78829591;rs183161799;rs186580725;rs35079309	48;12;11;9	0.500000;0.000399;0.000599;0.213658
399750	cg11969330	CYP4V2	4	1	1	12.2507	12.1939	0.05684	Body	rs112757693;rs547720240;rs112987177;rs111378201;rs4997691;rs538913599;rs552117955;rs112571383	48;45;40;37;21;18;15;5	0.500000;0.001797;0.500000;0.500000;0.483826;0.000399;0.000200;0.500000
424620	cg12770336	CYP4V2	4	0.908616	1	86.4458	86.1454	0.30042	Body	rs538948358;rs572040908;rs534576977;rs558521914	15;18;47;50	0.000200;0.000399;0.000200;0.000399
461431	cg13895461	CYP4V2	4	0.491411	1	1.89736	2.49238	-0.595021	TSS200	rs189293742;rs538084423;rs548487913	4;32;49	0.000200;0.001198;0.000200
507258	cg15260519	CYP4V2	4	0.564549	1	10.1384	10.9461	-0.8077	Body	rs562331817;rs80250369	15;23	0.000599;0.040934
570429	cg17262932	CYP4V2	4	0.586879	1	6.07509	6.7234	-0.648314	TSS200	rs577277539;rs549805175;rs7662717;rs575598063;rs180866229;rs560870580;rs574483318	4;12;18;21;29;31;43	0.006589;0.000200;0.137780;0.000200;0.000200;0.002796;0.000200
570675	cg17271338	CYP4V2	4	0.94327	1	3.48025	3.29521	0.185036	TSS1500	rs565028826;rs6813815	14;49	0.000799;0.133786
736535	cg23232844	CYP4V2	4	1	1	18.6225	18.7485	-0.12603	TSS1500	rs575336511;rs10001084;rs554681727	44;33;13	0.000200;0.123003;0.000200
742419	cg23442198	CYP4V2	4	0.560146	1	78.601	79.583	-0.98196	Body	rs533359797;rs72646280	4;21	0.000399;0.005263
748714	cg23663824	CYP4V2	4	0.546484	1	12.969	13.8902	-0.92117	TSS200	rs577277539;rs549805175;rs7662717;rs575598063;rs180866229;rs560870580	18;26;32;35;43;45	0.006589;0.000200;0.137780;0.000200;0.000200;0.002796
780837	cg24794857	CYP4V2	4	0.804379	1	7.92852	8.35568	-0.427152	Body	rs190298766;rs569914724	31;12	0.000200;0.000200
10758	cg00304673	CYP4V2;CYP4V2	4	0.99923	1	1.14722	1.25087	-0.103655	1stExon;5'UTR	rs72646235	2	0.005556
108800	cg03139956	CYP4V2;CYP4V2	4	1	1	85.534	83.611	1.92299	ExonBnd;Body	rs2276917;rs61748269;rs200636986;rs150187626;rs138739819	37;17;8;2;1	0.369409;0.013578;0.001000;0.000399;0.000200
58457	cg01671335	CYP4X1	1	0.937712	1	46.7551	47.2163	-0.46117	Body	rs369469614;rs572703361;rs181278532	0;12;21	0.000399;0.000200;0.000200
104802	cg03021048	CYP4X1	1	0.20842	1	5.91708	7.11054	-1.19346	TSS200	rs150525877	7	0.000200
184489	cg05377753	CYP4X1	1	0.224375	1	56.4795	58.7731	-2.29361	Body	rs559788175;rs116671785;rs564373191;rs531622747;rs114317199	0;1;11;12;40	0.000998;0.039736;0.000200;0.000200;0.009185
220917	cg06496648	CYP4X1	1	1	1	40.4368	39.3942	1.04269	TSS1500	rs142560466;rs78030163;rs2055498	31;35;40	0.000200;0.500000;0.036042
253279	cg07442166	CYP4X1	1	0.852866	1	66.1563	65.545	0.61132	Body	rs111810706	18	0.500000
309994	cg09169006	CYP4X1	1	0.387027	1	79.9386	78.6649	1.27378	Body	rs199790231;rs149188605;rs115915334	14;13;11	0.000998;0.000220;0.000399
349695	cg10387890	CYP4X1	1	0.700036	1	9.18044	9.773	-0.592562	1stExon	rs527743703	43	0.000799
395249	cg11828446	CYP4X1	1	0.860116	1	24.0805	24.6351	-0.55457	Body	rs2036462;rs557731759;rs568738179	10;20;20	0.229433;0.006190;0.006190
403953	cg12100785	CYP4X1	1	0.120444	1	54.119	56.9217	-2.80264	Body	rs557160657	0	0.000200
436514	cg13158571	CYP4X1	1	0.150887	1	20.6184	22.757	-2.13862	TSS200
464293	cg13975894	CYP4X1	1	0.635264	1	62.5631	61.444	1.11905	TSS1500	rs143342117;rs147347575	18;38	0.002196;0.000998
476559	cg14321486	CYP4X1	1	0.944068	1	66.9179	67.3127	-0.39478	TSS1500	rs9326152	30	0.435104
552541	cg16689634	CYP4X1	1	0.948783	1	14.5457	14.2574	0.2883	1stExon	rs527743703	47	0.000799
658182	cg20360937	CYP4X1	1	0.831143	1	85.1752	85.6015	-0.42632	Body	rs114061113;rs190435023;rs147729067	48;27;2	0.007987;0.000200;0.001398
687797	cg21445612	CYP4X1	1	0.00447781	1	83.5892	80.6676	2.9216	Body	rs72681986;rs188837089	16;1	0.001997;0.001398
699765	cg21882593	CYP4X1	1	0.0228412	1	77.8508	80.5775	-2.7267	Body	rs114519235	27	0.000599
716134	cg22502179	CYP4X1	1	1	1	47.0297	46.1437	0.88605	TSS1500	rs538442737;rs139318767	8;9	0.000599;0.010583
720790	cg22675396	CYP4X1	1	0.741209	1	48.392	47.4481	0.9439	TSS1500
786384	cg24990525	CYP4X1	1	0.138492	1	75.8177	77.8739	-2.05615	Body	rs534713554;rs113187364;rs141825921;rs148377792	34;27;24;18	0.000399;0.500000;0.000220;0.001597
828178	cg26477511	CYP4X1	1	0.042592	1	63.6865	66.8882	-3.20164	Body	rs115416850;rs184693328;rs533502409	12;31;50	0.006190;0.000399;0.000200
838516	cg26833303	CYP4X1	1	1	1	64.6628	64.8885	-0.22572	Body	rs145209704;rs114204376;rs185499833	14;3;1	0.000200;0.007987;0.001797
9129	cg00255821	CYP4X1;CYP4X1	1	0.99286	1	2.79395	2.91814	-0.124185	1stExon;5'UTR	rs375886524;rs562423579;rs574305764	39;9;6	0.001198;0.000200;0.000200
830582	cg26558485	CYP4X1;CYP4X1	1	1	1	4.11403	4.05195	0.062078	1stExon;5'UTR	rs150525877;rs191352151;rs536043584;rs554383978	51;25;16;1	0.000200;0.000399;0.000200;0.002396
123666	cg03577644	CYP4Z1	1	0.693442	1	34.1062	33.1141	0.99215	TSS1500	rs539473187;rs11211435;rs184738292	0;15;45	0.003994;0.419728;0.000998
137002	cg03977478	CYP4Z1	1	0.713992	1	42.6752	43.6873	-1.01216	Body	rs531452221;rs372738351;rs377359359;rs535520705	1;11;16;46	0.000599;0.000998;0.000200;0.000200
164673	cg04800534	CYP4Z1	1	0.273376	1	37.1702	39.2955	-2.12529	TSS1500	rs12022635	13	0.420128
267201	cg07865275	CYP4Z1	1	1	1	25.6567	25.5293	0.12738	Body	rs546125348;rs2134470;rs2742089	31;14;2	0.000200;0.500000;0.000399
298235	cg08811988	CYP4Z1	1	1	1	21.656	21.5489	0.10706	Body	rs559263727	10	0.001198
361315	cg10751811	CYP4Z1	1	0.684866	1	20.1568	21.0047	-0.8479	Body
651397	cg20107306	CYP4Z1	1	0.283621	1	77.9988	76.4317	1.56712	Body	rs368442583	1	0.000200
658651	cg20379598	CYP4Z1	1	0.02154	1	62.6743	59.1058	3.56854	TSS1500	rs140514157	32	0.005990
714349	cg22435349	CYP4Z1	1	1	1	63.8528	59.7152	4.13763	Body	rs527559208;rs147800302;rs570581112	51;36;2	0.000200;0.001597;0.000200
126112	cg03649470	CYP4Z2P	1	1	1	13.4649	17.4375	-3.97252	Body	rs190405391	15	0.000399
237081	cg06961025	CYP4Z2P	1	0.383088	1	59.2666	57.5161	1.75055	TSS1500	rs147397275;rs551981126;rs181144478	48;46;1	0.005791;0.000399;0.001198
281909	cg08306696	CYP4Z2P	1	0.371676	1	80.9895	82.228	-1.23852	TSS1500	rs183478024	8	0.001198
430069	cg12946856	CYP4Z2P	1	0.875308	1	35.4003	34.8092	0.59109	Body	rs2653924	40	0.125200
534863	cg16149574	CYP4Z2P	1	0.163463	1	31.2564	33.6967	-2.44026	Body	rs149465358;rs541736671;rs200280976;rs553521699	38;24;17;2	0.000399;0.000200;0.001500;0.000200
859471	cg27547967	CYP4Z2P	1	1	1	32.9631	33.117	-0.15395	TSS1500	rs139251260;rs189639159;rs562043763;rs574119518	1;36;37;38	0.003594;0.000599;0.000200;0.000200
320653	cg09493406	CYP51A1	7	0.0696464	1	84.9598	86.7876	-1.82773	TSS1500	rs569684370;rs186018382;rs555311605	36;13;1	0.000200;0.001198;0.000200
7752	cg00216504	CYP51A1;CYP51A1	7	1	1	16.4206	13.9914	2.42922	5'UTR;1stExon
47250	cg01341755	CYP51A1;CYP51A1	7	1	1	13.0966	13.1419	-0.04539	TSS1500;TSS1500	rs181460605;rs566359382;rs73228555	2;18;28	0.001198;0.000200;0.005990
58990	cg01689657	CYP51A1;CYP51A1	7	1	1	15.9581	16.1183	-0.16014	TSS1500;TSS1500	rs544880840;rs539173174	13;1	0.001597;0.000200
114447	cg03308706	CYP51A1;CYP51A1	7	1	1	2.24495	3.20125	-0.956298	5'UTR;Body
128304	cg03714773	CYP51A1;CYP51A1	7	0.000610161	1	25.0013	29.7744	-4.77311	TSS1500;TSS1500
174985	cg05099121	CYP51A1;CYP51A1	7	0.50441	1	1.83074	2.41023	-0.579491	TSS200;TSS1500	rs117814311	37	0.005192
246393	cg07233446	CYP51A1;CYP51A1	7	0.393943	1	48.5886	46.8078	1.78076	5'UTR;Body	rs538451471	24	0.000200
259957	cg07641350	CYP51A1;CYP51A1	7	0.157083	1	51.532	48.9546	2.57739	5'UTR;Body	rs192843518	43	0.001797
292920	cg08647641	CYP51A1;CYP51A1	7	0.980333	1	2.56892	2.43412	0.134808	5'UTR;TSS200	rs570345075;rs535747801;rs556005178	33;13;6	0.000200;0.001597;0.000200
358341	cg10655371	CYP51A1;CYP51A1	7	0.000554936	1	70.3994	65.8072	4.59227	Body;Body	rs190739455;rs182066668	17;2	0.000599;0.000399
394553	cg11808355	CYP51A1;CYP51A1	7	0.165803	1	77.5053	75.5796	1.92567	Body;Body	rs536240329;rs201632962	44;40	0.000200;0.000399
477734	cg14355428	CYP51A1;CYP51A1	7	1	1	17.1684	20.2085	-3.04013	5'UTR;Body
485582	cg14576616	CYP51A1;CYP51A1	7	1	1	1.47612	1.5709	-0.094782	5'UTR;TSS200	rs570345075;rs535747801;rs556005178	48;28;21	0.000200;0.001597;0.000200
590700	cg17934367	CYP51A1;CYP51A1	7	0.554896	1	1.47423	1.99137	-0.517141	TSS200;TSS1500	rs562005303;rs145976943	17;11	0.000399;0.000599
604572	cg18422172	CYP51A1;CYP51A1	7	0.619387	1	5.26897	5.85338	-0.584417	TSS1500;TSS1500	rs550222306;rs569980241;rs529274088	48;47;44	0.000200;0.000200;0.000200
661035	cg20464580	CYP51A1;CYP51A1	7	1	1	7.21617	7.17169	0.044484	5'UTR;TSS200	rs570345075;rs535747801;rs556005178	5;25;32	0.000200;0.001597;0.000200
703715	cg22030102	CYP51A1;CYP51A1	7	0.025321	1	74.0754	77.0113	-2.93587	5'UTR;Body	rs530789069;rs550900215	0;1	0.001198;0.000200
706055	cg22117172	CYP51A1;CYP51A1	7	0.237732	1	10.6747	12.0715	-1.3968	TSS1500;TSS1500
710539	cg22286616	CYP51A1;CYP51A1	7	0.998155	1	2.37159	2.48632	-0.114725	TSS200;TSS1500	rs117814311	21	0.005192
718178	cg22577606	CYP51A1;CYP51A1	7	0.785213	1	13.1898	13.7405	-0.55073	5'UTR;Body	rs2073795;rs547888815	1;21	0.170527;0.000200
749099	cg23676798	CYP51A1;CYP51A1	7	0.8384	1	8.5664	8.18165	0.384749	5'UTR;TSS200	rs570345075;rs535747801;rs556005178	15;35;42	0.000200;0.001597;0.000200
758333	cg24002213	CYP51A1;CYP51A1	7	0.571329	1	2.50677	1.98851	0.518258	TSS200;TSS1500	rs145976943;rs541178051;rs564584193	0;13;34	0.000599;0.000200;0.000200
382435	cg11421459	CYP51A1;CYP51A1;CYP51A1	7	0.100476	1	5.21947	6.64294	-1.42348	5'UTR;TSS200;1stExon	rs566178154;rs186981322;rs553499071	38;27;24	0.000399;0.000399;0.000200
475207	cg14283194	CYP51A1;CYP51A1;CYP51A1	7	0.891344	1	17.9869	17.562	0.42489	5'UTR;1stExon;5'UTR	rs561760790;rs142544033;rs184314514;rs570951197;rs189739058	1;11;15;39;47	0.000200;0.000200;0.001597;0.000200;0.000200
783845	cg24896109	CYP51A1;CYP51A1;CYP51A1	7	0.970559	1	5.15559	4.98538	0.170203	5'UTR;TSS200;1stExon	rs186981322;rs553499071	45;42	0.000399;0.000200
44812	cg01270444	CYP51A1-AS1;CYP51A1-AS1	7	0.830522	1	68.99	68.3531	0.63693	Body;Body	rs74816342	2	0.006789
55299	cg01575061	CYP51A1-AS1;CYP51A1-AS1	7	0.949297	1	63.209	63.6081	-0.39902	Body;Body	rs74816342;rs183313072	34;32	0.006789;0.001198
75466	cg02169883	CYP51A1-AS1;CYP51A1-AS1	7	0.759403	1	54.0688	54.967	-0.89818	Body;Body
107896	cg03113015	CYP51A1-AS1;CYP51A1-AS1	7	1	1	26.0619	25.932	0.12996	Body;Body
126243	cg03653113	CYP51A1-AS1;CYP51A1-AS1	7	0.85461	1	69.236	69.8176	-0.58167	Body;Body	rs10953065	16	0.294529
171560	cg05000981	CYP51A1-AS1;CYP51A1-AS1	7	0.906308	1	63.6097	64.1118	-0.50209	Body;Body
401021	cg12010995	CYP7A1	8	0.971097	1	75.5123	75.2264	0.28593	TSS1500	rs555889866;rs3824260;rs534995886	4;38;47	0.000200;0.449281;0.000200
523951	cg15805923	CYP7A1	8	1	1	67.4698	67.7143	-0.2445	TSS1500	rs570237906	5	0.000200
717491	cg22550275	CYP7A1	8	1	1	44.9551	45.0925	-0.13737	Body	rs562022097	1	0.000399
804441	cg25634507	CYP7A1	8	2.89897e-05	1	62.4106	56.542	5.86861	TSS1500	rs528199502;rs186620537	36;46	0.000200;0.000200
2021	cg00054210	CYP7B1	8	0.108177	1	58.4328	55.6611	2.7717	TSS1500	rs189871029	46	0.000399
11023	cg00313094	CYP7B1	8	0.000274121	1	24.6899	29.7034	-5.01352	Body	rs147796188;rs11995512;rs564740573	9;7;2	0.001597;0.403155;0.000200
32887	cg00927790	CYP7B1	8	0.00395589	1	15.9828	19.4128	-3.43002	Body	rs141763268;rs73237764;rs563957317	39;2;1	0.000200;0.020967;0.000200
52996	cg01510388	CYP7B1	8	0.0496316	1	61.728	58.557	3.17101	TSS1500
61720	cg01772547	CYP7B1	8	0.19807	1	42.1193	44.5731	-2.4538	Body	rs534007373;rs549285262	1;48	0.000200;0.000200
63152	cg01811930	CYP7B1	8	0.0141359	1	23.3242	26.8037	-3.47955	Body	rs561129369	43	0.000200
95431	cg02751430	CYP7B1	8	0.509069	1	57.4325	58.8978	-1.46528	Body	rs141763268	1	0.000200
99798	cg02879655	CYP7B1	8	0.233873	1	43.2003	45.5179	-2.31763	Body	rs572077803	1	0.000399
106390	cg03066009	CYP7B1	8	0.971405	1	25.8435	25.5286	0.31495	Body	rs181742007;rs10808739	42;1	0.000200;0.217452
111314	cg03214200	CYP7B1	8	0.768111	1	39.0099	39.8811	-0.87117	Body	rs148753338	0	0.001398
112953	cg03263002	CYP7B1	8	0.0808115	1	27.3696	30.1599	-2.79033	Body	rs184477696;rs563298424;rs530484623;rs144410030	0;29;33;42	0.000399;0.000399;0.000200;0.000399
181917	cg05304815	CYP7B1	8	0.626942	1	67.6711	68.7448	-1.07364	Body	rs567290683	0	0.000200
336147	cg09975850	CYP7B1	8	0.883468	1	10.5564	10.9135	-0.35704	TSS200	rs572397606	41	0.000200
373000	cg11126904	CYP7B1	8	1	1	60.9538	61.136	-0.1822	Body	rs575308562;rs113124790	47;49	0.000200;0.014776
424172	cg12755298	CYP7B1	8	0.294108	1	4.43717	5.39488	-0.957714	1stExon	rs531385629;rs181854355;rs571177831	40;18;14	0.000200;0.000399;0.000200
470623	cg14155810	CYP7B1	8	0.00085119	1	16.4544	20.4051	-3.95076	Body	rs572858410;rs540198313	1;22	0.000399;0.000399
504274	cg15160198	CYP7B1	8	0.410089	1	5.25373	6.08994	-0.836214	TSS200	rs545390947;rs370925315	5;17	0.000200;0.003395
535379	cg16167274	CYP7B1	8	0.0147063	1	30.0107	33.7987	-3.788	Body	rs145152682;rs371522442;rs569241534	1;9;16	0.000399;0.001198;0.000200
552977	cg16702666	CYP7B1	8	1	1	69.7486	71.2053	-1.45672	TSS1500	rs540999470	20	0.000399
573255	cg17347634	CYP7B1	8	0.0619185	1	71.0498	73.7507	-2.70098	TSS1500	rs188056623;rs148979987;rs7829301	4;25;29	0.000200;0.000399;0.081669
577628	cg17487799	CYP7B1	8	0.682827	1	26.8907	25.9568	0.93393	Body	rs574258349;rs10957322	27;1	0.000200;0.213858
602656	cg18353028	CYP7B1	8	0.528773	1	26.8513	28.1359	-1.28459	Body	rs544281500;rs562958749;rs578047081;rs545198037	0;1;19;32	0.000200;0.000200;0.000399;0.000200
605509	cg18453976	CYP7B1	8	0.147455	1	29.4278	31.8941	-2.46633	Body
632054	cg19424531	CYP7B1	8	1	1	37.6577	36.9383	0.71939	TSS200	rs561023699;rs531422567	22;21	0.000200;0.000200
676522	cg21034416	CYP7B1	8	1	1	21.2905	21.4849	-0.19447	Body	rs546040286	3	0.000200
676715	cg21040242	CYP7B1	8	0.0140344	1	26.7893	30.4564	-3.66701	Body
698527	cg21838981	CYP7B1	8	1.86764e-06	1	32.6324	39.6319	-6.99949	Body
709917	cg22262361	CYP7B1	8	0.0115652	1	45.6464	49.8644	-4.218	Body
710563	cg22287624	CYP7B1	8	0.55294	1	6.23618	6.93124	-0.695061	TSS200	rs572397606;rs117576566	21;36	0.000200;0.046725
749802	cg23697780	CYP7B1	8	0.795191	1	80.6516	81.2061	-0.55451	TSS1500
786369	cg24990212	CYP7B1	8	1	1	36.2667	38.5391	-2.27236	Body	rs139515464;rs574280617	50;16	0.001597;0.000200
151955	cg04418492	CYP7B1;CYP7B1	8	1	1	5.83126	4.2784	1.55285	1stExon;5'UTR	rs191075257	41	0.000799
363380	cg10816489	CYP7B1;CYP7B1	8	0.543306	1	7.86116	8.62472	-0.763555	1stExon;5'UTR	rs191075257	14	0.000799
243441	cg07147573	CYP8B1	3	0.419123	1	86.0427	85.0488	0.99394	TSS1500	rs550930200	22	0.000200
318605	cg09430445	CYP8B1	3	0.0832101	1	76.4229	78.7077	-2.28481	TSS1500	rs573103266	12	0.000399
329461	cg09767885	CYP8B1	3	1	1	67.5514	68.5454	-0.994	TSS1500	rs550930200;rs113965633	0;35	0.000200;0.500000
479400	cg14404298	CYP8B1	3	0.164643	1	69.9438	72.1386	-2.19482	TSS1500	rs530184697;rs189013419;rs190798654;rs538824865	37;36;2;1	0.000200;0.000799;0.000200;0.000399
817816	cg26124860	CYP8B1	3	0.379836	1	80.213	78.9346	1.2784	TSS1500
260414	cg07655795	CYP8B1;CYP8B1	3	0.199094	1	76.4071	78.2287	-1.8216	1stExon;5'UTR	rs538957616;rs558232942	32;31	0.000200;0.000399
387571	cg11592576	CYP8B1;CYP8B1	3	0.383993	1	71.0176	72.5452	-1.5276	3'UTR;1stExon	rs79670156	8	0.000399
658309	cg20365867	CYP8B1;CYP8B1	3	1	1	91.0901	91.1683	-0.07818	5'UTR;1stExon	rs137965201	30	0.000799
702366	cg21979032	CYP8B1;CYP8B1	3	0.83031	1	79.1334	79.6517	-0.51834	5'UTR;1stExon
820279	cg26210302	CYP8B1;CYP8B1	3	1	1	69.786	71.4202	-1.63414	3'UTR;1stExon	rs560482526;rs12494055;rs73829300	6;36;46	0.000200;0.315695;0.000399
299080	cg08835790	CYP2U1	4	1	1	72.1781	67.996	4.18208	Body	rs9995856;rs552878623;rs573024250;rs188940956	46;19;13;4	0.101637;0.000399;0.000599;0.000200
807980	cg25761771	CYP2U1	4	0.656852	1	90.6193	90.09	0.52926	Body	rs558272155;rs577575303;rs543415915	36;33;27	0.000200;0.000200;0.000399
423114	cg12720083	CYP2D6;CYP2D6	22	0.228871	1	85.4693	84.1028	1.36648	1stExon;1stExon	rs146838345;rs139638916;rs118203758;rs5030862;rs146558635;rs373243894;rs149136787;rs143218187;rs151226748;rs1065852	37;34;32;31;30;29;18;15;9;7	0.000228;0.000229;0.000599;0.000230;0.000230;0.000200;0.000234;0.000471;0.000240;0.119010
412620	cg12387434	CYP11A1;CYP11A1	15	0.498211	1	30.3711	29.0019	1.36912	Body;5'UTR
108962	cg03144814	CYP19A1;CYP19A1	15	0.0665979	1	43.852	47.1016	-3.24965	5'UTR;5'UTR	rs550223978;rs190914198;rs141319468;rs547198300;rs115469882	51;40;39;18;2	0.000200;0.000399;0.003994;0.000399;0.001797
861341	cg27612364	CYP39A1	6	0.88464	1	1.04952	1.26222	-0.212701	1stExon;TSS1500	rs541018088;rs532709618;rs201575429;rs527595994;rs552421663;rs564143159	51;42;37;35;32;2	0.000200;0.000599;0.000200;0.000599;0.000200;0.000399
118862	cg03438742	CYP39A1	6	1	1	11.3548	10.9356	0.41922	1stExon	rs370356439;rs996876;rs189159541	0;29;35	0.001597;0.000000;0.000998
169861	cg04950384	CYP39A1	6	1	1	4.5534	4.55242	0.000979	TSS1500	rs996876;rs189159541	43;37	0.000000;0.000998
813106	cg25955837	CYP39A1	6	0.350716	1	10.8392	9.72607	1.11312	TSS1500	rs189159541;rs575094395;rs576550546	47;8;4	0.000998;0.001997;0.000200
481059	cg14450995	CYP39A1;CYP39A1;CYP39A1	6	0.0897646	1	41.3975	44.4362	-3.03862	5'UTR;Body;Body	rs376995914;rs139749284;rs549753073	33;27;9	0.000998;0.001198;0.000200
583299	cg17677814	CYP39A1;CYP39A1;CYP39A1	6	1	1	1.30879	1.54868	-0.239892	TSS200;TSS200;TSS200	rs568099297;rs535421771;rs554549081	47;39;18	0.000799;0.000399;0.000799
475318	cg14286187	CYP39A1;CYP39A1;CYP39A1;CYP39A1	6	0.919888	1	8.88622	9.16801	-0.281792	1stExon;1stExon;1stExon;5'UTR	rs61661828;rs202131486;rs199681970;rs12192544;rs59926524;rs147181001	0;7;8;12;31;50	0.002196;0.000200;0.001000;0.142772;0.001997;0.000395

## Sheet: Sheet2
TargetID
cg07641578
cg00455178
cg24775120
cg16544887
cg03544918
cg10896827
cg02143877
cg07225966
cg24182584
cg12932492
cg21459645
cg24828322
cg22267183
cg14250048
cg23685712
cg12100607
cg02137675
cg05939495
cg05944462
cg15151764
cg17790333
cg18068537
cg20330630
cg24849517
cg00615746
cg03449379
cg03630056
cg04874865
cg04971286
cg05454635
cg06285340
cg06384523
cg06457577
cg06837499
cg07131601
cg10970701
cg12931909
cg14349956
cg14855334
cg15673413
cg17794241
cg20491017
cg21573592
cg23660703
cg23808031
cg24578679
cg25788983
cg02916102
cg08033551
cg09490603
cg16332610
cg18630275
cg01942530
cg02318454
cg03330425
cg05416055
cg08230698
cg08389266
cg09120035
cg14149685
cg17015994
cg20073007
cg21901156
cg25376393
cg26785106
cg00136400
cg02226239
cg02467735
cg05210898
cg07954324
cg10500909
cg11324259
cg14389499
cg15847600
cg20130989
cg24155084
cg02156704
cg02721701
cg04471890
cg09201719
cg09729955
cg10127942
cg15595910
cg24525156
cg24934431
cg27496231
cg07809032
cg10756593
cg17932736
cg00004322
cg01666163
cg01879211
cg01916429
cg03334874
cg03815549
cg04083508
cg04348026
cg05492904
cg05852309
cg06996165
cg07043857
cg07110166
cg08315265
cg08365349
cg09205611
cg09577907
cg09725032
cg09819222
cg11285703
cg12009872
cg12118187
cg12330748
cg12641629
cg13106148
cg13216022
cg13845570
cg14156797
cg14313646
cg14424631
cg14446103
cg14465057
cg14694011
cg15286970
cg16122750
cg17848615
cg18916208
cg19111801
cg19359072
cg19946085
cg20266498
cg20745775
cg21478137
cg21792583
cg23028286
cg23397427
cg23699588
cg23719916
cg24094625
cg24203279
cg24758719
cg25814224
cg26466181
cg27467060
cg02325664
cg15329467
cg15890210
cg00213123
cg00353139
cg00370022
cg01919118
cg02196734
cg03797501
cg04069642
cg05010179
cg05549655
cg06342062
cg09611756
cg10009577
cg10481417
cg11924019
cg12101586
cg12925764
cg13027682
cg13035254
cg13570656
cg17183213
cg17852385
cg18092474
cg18723873
cg19817399
cg19889264
cg20004910
cg20433014
cg22549041
cg23655854
cg23680900
cg23727072
cg24776413
cg26424993
cg26516004
cg26704579
cg27051335
cg27426425
cg01359532
cg03353233
cg04968473
cg05849935
cg07330330
cg09207718
cg11473616
cg14503537
cg18256630
cg23022457
cg23514400
cg25235648
cg00565882
cg01103387
cg01410359
cg01584760
cg01834566
cg01936270
cg02162897
cg03648789
cg03890222
cg05062676
cg06264984
cg06861880
cg07057636
cg07301433
cg07380506
cg08620474
cg08761102
cg09130556
cg09456297
cg09799983
cg11656478
cg11735238
cg12802310
cg14407177
cg14957547
cg16060486
cg16248783
cg16439198
cg20254225
cg20408276
cg21715189
cg22488859
cg23151000
cg23549225
cg24720192
cg26036993
cg26144569
cg07078841
cg18451022
cg25856383
cg01708765
cg02661810
cg03020500
cg03461013
cg04946225
cg05034340
cg07014416
cg07089639
cg10254697
cg13549428
cg14953826
cg15331030
cg15496634
cg16170087
cg17741958
cg17995626
cg18561265
cg19029016
cg24745207
cg25177901
cg26727710
cg27272117
cg01295477
cg06892541
cg09730903
cg11161318
cg11838380
cg14577373
cg16796381
cg18942464
cg20822767
cg21181051
cg22303930
cg00053661
cg09020147
cg10252059
cg14036686
cg17681313
cg27413025
cg02953039
cg03157588
cg03239580
cg04771084
cg08557799
cg11675917
cg12274082
cg14026451
cg14261401
cg14616667
cg17404532
cg22575347
cg24487856
cg27449793
cg18790646
cg13142750
cg00287413
cg01462727
cg02604290
cg02673418
cg02712555
cg03307911
cg03620299
cg05120028
cg07379483
cg10574372
cg12324645
cg12751354
cg12978433
cg13233725
cg13328331
cg13646093
cg14595058
cg17592008
cg17997279
cg21902821
cg22257236
cg23362380
cg24582168
cg24849555
cg00711027
cg06240412
cg06368932
cg10671478
cg18956481
cg24742599
cg25220748
cg18080906
cg02078870
cg02325540
cg03099492
cg03549582
cg04082461
cg04609350
cg09192377
cg10145436
cg10716835
cg11310684
cg14539900
cg14613832
cg15055355
cg16445268
cg17538572
cg17712828
cg22536554
cg24849846
cg00429402
cg19453618
cg26652906
cg00999152
cg01959421
cg03717555
cg04586286
cg04884908
cg04940582
cg05227078
cg05414442
cg05889979
cg06049781
cg06122697
cg07163401
cg08286738
cg08641090
cg09984469
cg10883901
cg13948082
cg14447606
cg14657116
cg14932468
cg15052330
cg15160709
cg15392489
cg15821816
cg18079845
cg18244289
cg19599251
cg20097440
cg22540115
cg22856324
cg22979783
cg25297992
cg02849536
cg13637213
cg16364095
cg17318467
cg25662807
cg25905184
cg00714725
cg00790395
cg01416891
cg02394395
cg02466572
cg02825977
cg03208426
cg05193369
cg05219493
cg06857304
cg07204602
cg07606384
cg09233204
cg09440270
cg10556384
cg12110262
cg12752627
cg14375937
cg15356713
cg15980076
cg16577651
cg17011709
cg17181022
cg17743250
cg19305681
cg20322977
cg22044002
cg24785804
cg25083618
cg26404725
cg01797727
cg01872077
cg02930667
cg03460682
cg08111152
cg08143211
cg10925943
cg12806497
cg13033320
cg13648565
cg13908635
cg15713912
cg16605823
cg17774679
cg21612644
cg22707705
cg22811307
cg25480102
cg26104932
cg26175971
cg10147666
cg14553243
cg01182309
cg01438091
cg04321714
cg06883848
cg07060721
cg12735750
cg13918664
cg16984335
cg18413900
cg18787440
cg19794395
cg20372759
cg23101118
cg24110768
cg04905829
cg24722099
cg01665559
cg02270508
cg04946274
cg05224662
cg05780766
cg07258300
cg07317449
cg08022717
cg09199330
cg10985347
cg16751203
cg17940908
cg18368599
cg19201144
cg19269749
cg19411094
cg19989151
cg21855830
cg23280866
cg24923516
cg27029606
cg07054292
cg04017324
cg04176888
cg05372113
cg06352713
cg07506573
cg10710468
cg11834681
cg11988807
cg12978820
cg13482327
cg18591496
cg20683809
cg23851330
cg04653029
cg05910970
cg13531315
cg13537471
cg14550611
cg19645066
cg08009568
cg09508736
cg17435250
cg21111256
cg00420847
cg25424194
cg01124941
cg01247837
cg02073501
cg04039479
cg04171829
cg06811798
cg07151194
cg07291917
cg07455963
cg08852641
cg09286079
cg10322876
cg10381451
cg11176656
cg11539883
cg13526492
cg15843278
cg18115248
cg19756068
cg24033278
cg24426371
cg25028129
cg26669393
cg09400269
cg15371623
cg16338317
cg17719630
cg20656962
cg01409498
cg03343515
cg10575842
cg04501839
cg04899273
cg05835416
cg06852652
cg07073035
cg09345077
cg16227251
cg17014018
cg17725512
cg18174075
cg19852607
cg20087457
cg20426415
cg21343508
cg21636366
cg14196507
cg00051662
cg02808805
cg04189838
cg05991489
cg18564458
cg20031717
cg24857560
cg27505447
cg12759420
cg14717122
cg00782158
cg04164578
cg09550024
cg12253859
cg14191040
cg23202385
cg23234854
cg24140586
cg24804666
cg04692870
cg07016288
cg09322432
cg10840135
cg11881141
cg13463109
cg15597984
cg17498424
cg20046859
cg20195005
cg22650942
cg25452165
cg04141107
cg24307449
cg21509645
cg22195884
cg00392007
cg00645731
cg00969815
cg05519181
cg11221132
cg12850546
cg14773441
cg19513890
cg26169700
cg26793846
cg00321709
cg00436603
cg00720244
cg01355198
cg01465364
cg03134882
cg05194426
cg05417377
cg05473257
cg07381788
cg08472147
cg09208540
cg10862468
cg10986462
cg11445109
cg13315147
cg16538390
cg18984983
cg19469447
cg19571004
cg19721068
cg21024264
cg23400446
cg24530264
cg25330361
cg26065573
cg19837601
cg01454153
cg01659133
cg02474193
cg03259038
cg03860210
cg06210526
cg06579354
cg07750118
cg08561071
cg09128733
cg09274963
cg09991444
cg10239449
cg11267879
cg12955039
cg13861326
cg15249911
cg17222579
cg24207610
cg26859042
cg27168410
cg09347059
cg13676449
cg01014382
cg09417522
cg14579602
cg16083149
cg02089480
cg02814457
cg03009196
cg04996523
cg05773604
cg06886493
cg07430760
cg11540204
cg13132577
cg13799302
cg16667730
cg17760678
cg19365328
cg20690488
cg25336746
cg26802968
cg26815229
cg27061049
cg01385795
cg01781902
cg02622885
cg05241163
cg05454237
cg06326648
cg06969268
cg08228804
cg08460032
cg08581512
cg11980188
cg16802027
cg16846991
cg18844120
cg20321331
cg23792245
cg25454890
cg26528620
cg02997111
cg03620853
cg04291888
cg04417607
cg05312704
cg08736471
cg13069030
cg16643152
cg17693865
cg17914753
cg18105767
cg19430423
cg19834071
cg21117476
cg21480043
cg23008047
cg23532138
cg25520249
cg27003968
cg04482003
cg04988370
cg10492511
cg12919977
cg13447847
cg15700776
cg16826482
cg17004290
cg17198433
cg17480204
cg18759144
cg19037922
cg19608105
cg19683962
cg19983627
cg21363128
cg22402852
cg23301257
cg25075866
cg26235836
cg17481219
cg22215700
cg01578764
cg01842807
cg02099474
cg03322234
cg03490148
cg03966685
cg04141948
cg05183927
cg06145435
cg06783955
cg07131210
cg08883853
cg08911208
cg09414673
cg10318148
cg12195211
cg15914863
cg16182351
cg17954243
cg20646556
cg21077578
cg22025233
cg23332328
cg24286812
cg27053785
cg27663279
cg25428297
cg07337446
cg14678666
cg16175713
cg02363721
cg04548490
cg14761389
cg25164469
cg07574468
cg27049722
cg01660244
cg11574612
cg13163765
cg09906752
cg10297191
cg16351364
cg16759888
cg19557537
cg24457126
cg04358264
cg09914773
cg14770351
cg19046783
cg22821554
cg23326197
cg01526453
cg08653918
cg20572918
cg24014584
cg04023717
cg05592255
cg07148145
cg13364756
cg14267754
cg16047292
cg17461336
cg18988856
cg21542643
cg07728254
cg09778949
cg15680717
cg19219276
cg14260643
cg15257783
cg01243068
cg05867406
cg13684156
cg11308746
cg06306260
cg06459378
cg07715041
cg08287220
cg04621521
cg05654672
cg20873579
cg22377117
cg03117097
cg04972472
cg07688051
cg14022610
cg15071593
cg15772882
cg18504691
cg01117627
cg01680839
cg02633955
cg03185924
cg04276484
cg04297664
cg04365942
cg06621100
cg06633543
cg07449091
cg08563978
cg10958254
cg12830119
cg12868494
cg12981596
cg13504000
cg13551450
cg13950903
cg14404466
cg15837511
cg15928534
cg16030377
cg16098762
cg18364769
cg20080497
cg23209098
cg23245063
cg23733753
cg24305039
cg26100130
cg27288725
cg10318458
cg12060132
cg12651712
cg18106370
cg20299573
cg23529010
cg05442599
cg10749607
cg24869186
cg18529851
cg24893618
cg26501689
cg00503298
cg12563487
cg12637574
cg13465381
cg14222679
cg15027165
cg15943304
cg18894915
cg19092343
cg23414387
cg23440155
cg08799993
cg24173903
cg01198539
cg08670281
cg09768458
cg10003048
cg12624051
cg17548913
cg18449879
cg18812944
cg24655310
cg24656834
cg24803063
cg26617938
cg26851661
cg02824980
cg04608829
cg14711976
cg15123925
cg23080427
cg25813714
cg04650417
cg06292004
cg08701393
cg21114383
cg22669123
cg01231180
cg05358291
cg08130089
cg08178764
cg13656062
cg17653190
cg23771530
cg25984597
cg00571805
cg00996623
cg01773376
cg03375880
cg04738224
cg04743066
cg05696779
cg07247925
cg08520349
cg08535317
cg08766627
cg08840230
cg09372051
cg09412503
cg09535567
cg12313593
cg13525067
cg14116584
cg14851685
cg16175013
cg16608318
cg16762802
cg18992113
cg19001086
cg19062489
cg21758587
cg22068747
cg24445796
cg24456663
cg27393487
cg27638815
cg03346908
cg13557545
cg17716453
cg01859415
cg13430145
cg26584538
cg27192625
cg25912308
cg10572035
cg16919930
cg20840639
cg03163448
cg04396421
cg05315112
cg16377880
cg21745599
cg27067618
cg08164447
cg08802144
cg17709148
cg20272421
cg20303886
cg03580272
cg06624547
cg07512206
cg08550407
cg13608716
cg14704714
cg18680587
cg20725493
cg24511170
cg00188503
cg01056775
cg02012338
cg04713327
cg07266299
cg07382806
cg09224134
cg09526685
cg10309005
cg11969330
cg12770336
cg13895461
cg15260519
cg17262932
cg17271338
cg23232844
cg23442198
cg23663824
cg24794857
cg00304673
cg03139956
cg01671335
cg03021048
cg05377753
cg06496648
cg07442166
cg09169006
cg10387890
cg11828446
cg12100785
cg13158571
cg13975894
cg14321486
cg16689634
cg20360937
cg21445612
cg21882593
cg22502179
cg22675396
cg24990525
cg26051329
cg26477511
cg26833303
cg00255821
cg26558485
cg03577644
cg03977478
cg04800534
cg07865275
cg08811988
cg10751811
cg20107306
cg20379598
cg22435349
cg23276445
cg03649470
cg06961025
cg08306696
cg12946856
cg16149574
cg27547967
cg09493406
cg00216504
cg01341755
cg01689657
cg03308706
cg03714773
cg05099121
cg07233446
cg07641350
cg08647641
cg10655371
cg11808355
cg14355428
cg14576616
cg17934367
cg18422172
cg20464580
cg22030102
cg22117172
cg22286616
cg22577606
cg23676798
cg24002213
cg11421459
cg14283194
cg24896109
cg01270444
cg01575061
cg02169883
cg03113015
cg03653113
cg05000981
cg04957014
cg12010995
cg15805923
cg22550275
cg25634507
cg00054210
cg00313094
cg00927790
cg01510388
cg01772547
cg01811930
cg02751430
cg02879655
cg03066009
cg03214200
cg03263002
cg05304815
cg09975850
cg11126904
cg12755298
cg14155810
cg15160198
cg16167274
cg16702666
cg17347634
cg17487799
cg18353028
cg18453976
cg19424531
cg21034416
cg21040242
cg21838981
cg22262361
cg22287624
cg23697780
cg24990212
cg04418492
cg10816489
cg07147573
cg09430445
cg09767885
cg14404298
cg26124860
cg07655795
cg11592576
cg20365867
cg21979032
cg26210302
cg08835790
cg25761771
cg12720083
cg12387434
cg03144814
cg27612364
cg03438742
cg04950384
cg25955837
cg14450995
cg17677814
cg25217269
cg14286187
