# Supplementary material for: Placental cytochrome P450 methylomes in infants exposed to prenatal opioids: exploring the effects of neonatal opioid withdrawal syndrome on health horizons
Source: Front Genet. 2024 Jan 4;14:1292148. doi: 10.3389/fgene.2023.1292148 (PMC10805101; doi:10.3389/fgene.2023.1292148)
Supplement: Supplementary file 4 [file Table1.xlsx]

## Sheet: Sheet1
Index	TargetID	UCSC_REFGENE_NAME	CHR	p-Val	FDR p-Val	% Methylation Cases	% Methylation Control	% Methylation change	UCSC_REFGENE_GROUP	SNP_ID	SNP_DISTANCE	SNP_MINORALLELEFREQUENCY
259968	cg07641578	CYP2D7P1	22	1.78686e-38	1.54563e-32	81.6801	71.2722	10.4079	Body	rs150262848;rs56404506;rs182099554;rs531919222;rs2982055;rs56127449;rs568625244	51;47;27;26;16;2;1	0.024960;0.276558;0.000200;0.000200;0.314097;0.009025;0.000200
16134	cg00455178	CYP2R1	11	2.5392e-23	2.19641e-17	13.4976	24.2113	-10.7136	TSS1500	rs551390589	26	0.000200
780281	cg24775120	CYP2U1	4	2.13693e-16	1.84844e-10	59.0507	70.0426	-10.9918	Body
547721	cg16544887	CYP2R1	11	1.16669e-13	1.00919e-07	17.2463	25.9184	-8.67209	TSS1500	rs551390589	24	0.000200
122499	cg03544918	CYP2R1	11	1.14799e-12	9.93014e-07	17.2647	25.5686	-8.30389	TSS200	rs187639972;rs559606182;rs533135263	46;22;20	0.000998;0.000200;0.000200
365860	cg10896827	CYP4V2	4	1.32994e-10	0.00011504	68.7814	76.5379	-7.75646	3'UTR	rs528848568;rs549421198;rs77175303	39;31;20	0.000200;0.000998;0.005591
74556	cg02143877	CYP24A1;CYP24A1;CYP24A1;CYP24A1	20	2.22547e-10	0.000192503	46.8752	56.2635	-9.38829	5'UTR;1stExon;1stExon;5'UTR
246133	cg07225966	CYP26C1	10	1.57209e-09	0.00135986	46.6266	55.5904	-8.96376	TSS1500	rs571734576	33	0.000599
763530	cg24182584	CYP1A2	15	2.93214e-09	0.0025363	77.7987	83.7488	-5.95015	Body	rs200075745;rs138459442;rs35647699;rs2470890	15;21;36;41	0.000200;0.000220;0.005078;0.236222
429560	cg12932492	CYP19A1;CYP19A1	15	1.11621e-08	0.00965524	45.421	53.9494	-8.52836	5'UTR;5'UTR	rs28490942;rs540006005	19;20	0.436502;0.000399
688188	cg21459645	CYP27A1	2	1.81015e-07	0.156578	66.4041	73.0995	-6.69538	Body	rs539967460;rs551901003	25;1	0.000200;0.000200
781799	cg24828322	CYP2C8	10	2.79743e-07	0.241978	45.9603	53.6746	-7.7144	TSS1500	rs545798094;rs559045076;rs7475244	0;2;31	0.000599;0.000799;0.000599
710048	cg22267183	CYP19A1;CYP19A1	15	3.08926e-07	0.267221	77.9099	83.123	-5.21314	5'UTR;5'UTR	rs537908001;rs556531404;rs578046500;rs539365151	29;23;13;1	0.000998;0.000200;0.000399;0.000200
474029	cg14250048	CYP2E1	10	7.11619e-07	0.61555	38.2789	31.6557	6.62328	TSS200
749404	cg23685712	CYP24A1;CYP24A1	20	7.24576e-07	0.626758	51.2814	58.6311	-7.34971	1stExon;1stExon	rs550482750;rs151204685;rs371315145	47;39;24	0.000200;0.000399;0.000399
403946	cg12100607	CYP51A1;CYP51A1	7	8.83183e-07	0.763953	70.1154	76.0915	-5.97611	Body;Body	rs562345631;rs182718401;rs547998057;rs560036855	2;16;27;48	0.000200;0.000599;0.000200;0.000200
74375	cg02137675	CYP11A1	15	0.437557	1	34.7967	33.4706	1.3261	TSS200	rs556547969	34	0.000399
202949	cg05939495	CYP11A1	15	1	1	34.6168	34.7606	-0.14382	TSS200	rs556547969	0	0.000399
203133	cg05944462	CYP11A1	15	1	1	65.6114	65.5062	0.10521	TSS1500
504009	cg15151764	CYP11A1	15	0.0164263	1	83.0436	85.3377	-2.29402	TSS1500	rs561534686	11	0.000200
586618	cg17790333	CYP11A1	15	0.0365149	1	76.1756	78.6481	-2.47248	TSS200	rs145149444;rs538989387;rs553869860	1;40;50	0.000799;0.000799;0.000399
594495	cg18068537	CYP11A1	15	0.695794	1	35.1697	34.3831	0.78656	TSS200
657382	cg20330630	CYP11A1	15	0.394154	1	55.4633	53.9719	1.49135	TSS1500
782414	cg24849517	CYP11A1	15	0.0529725	1	60.0509	57.135	2.91586	TSS1500	rs555173664	1	0.000200
22037	cg00615746	CYP11A1;CYP11A1	15	0.652034	1	54.2724	55.1905	-0.91812	Body;TSS1500	rs145747443	50	0.000200
119255	cg03449379	CYP11A1;CYP11A1	15	0.116903	1	31.7947	29.4949	2.29983	3'UTR;3'UTR	rs571633868	0	0.000399
125453	cg03630056	CYP11A1;CYP11A1	15	0.301515	1	72.3275	73.7929	-1.46537	Body;5'UTR	rs558610180	0	0.000200
167202	cg04874865	CYP11A1;CYP11A1	15	0.898504	1	90.7883	90.97	-0.18167	Body;Body	rs143879080;rs6160	3;17	0.000399;0.008234
170517	cg04971286	CYP11A1;CYP11A1	15	0.134559	1	87.9799	89.2311	-1.25128	Body;Body	rs550237890;rs199673149	39;36	0.000200;0.000200
186945	cg05454635	CYP11A1;CYP11A1	15	0.600534	1	30.1941	29.2623	0.93171	Body;5'UTR
214138	cg06285340	CYP11A1;CYP11A1	15	0.278371	1	44.3403	46.2229	-1.88258	1stExon;TSS1500	rs200512170	46	0.000200
217338	cg06384523	CYP11A1;CYP11A1	15	0.401086	1	59.0216	57.5754	1.44626	TSS200;Body	rs552282522	23	0.000200
219672	cg06457577	CYP11A1;CYP11A1	15	0.00976869	1	85.4673	87.705	-2.23769	Body;Body	rs538118268;rs146830942	32;21	0.000200;0.000200
232755	cg06837499	CYP11A1;CYP11A1	15	0.504938	1	80.4282	81.2798	-0.85162	Body;5'UTR	rs562164788;rs150562828	20;2	0.000799;0.003794
242865	cg07131601	CYP11A1;CYP11A1	15	0.0461136	1	84.6734	82.7448	1.92855	TSS1500;Body	rs556244012	45	0.000200
368163	cg10970701	CYP11A1;CYP11A1	15	0.000166763	1	75.9881	80.1675	-4.17945	Body;Body	rs565795598;rs536323741	1;51	0.000200;0.000799
429545	cg12931909	CYP11A1;CYP11A1	15	0.692589	1	89.1107	88.6932	0.41747	Body;Body	rs572665499;rs74522504;rs555219883	0;1;29	0.000200;0.000799;0.000000
477545	cg14349956	CYP11A1;CYP11A1	15	0.245825	1	87.9783	86.9313	1.04694	Body;Body	rs559963981;rs138182745;rs149170405	30;40;49	0.000200;0.000220;0.000220
494708	cg14855334	CYP11A1;CYP11A1	15	0.900828	1	1.13351	1.2758	-0.14229	Body;TSS200	rs574487351;rs544583641;rs563021537	45;43;15	0.000599;0.000200;0.000200
519798	cg15673413	CYP11A1;CYP11A1	15	0.0204191	1	57.0605	60.6122	-3.55177	Body;5'UTR
586704	cg17794241	CYP11A1;CYP11A1	15	0.975784	1	36.5131	36.7383	-0.22524	Body;TSS200	rs552282522	19	0.000200
661727	cg20491017	CYP11A1;CYP11A1	15	0.0802694	1	51.609	54.4429	-2.8339	Body;5'UTR	rs562164788;rs150562828;rs548448579;rs116141294	1;19;28;39	0.000799;0.003794;0.000200;0.002796
691428	cg21573592	CYP11A1;CYP11A1	15	0.075945	1	87.2737	88.7685	-1.49477	Body;Body	rs550237890;rs199673149	49;46	0.000200;0.000200
748633	cg23660703	CYP11A1;CYP11A1	15	1	1	29.6036	27.7655	1.83812	1stExon;5'UTR
752681	cg23808031	CYP11A1;CYP11A1	15	0.0995434	1	52.1105	54.7933	-2.68283	TSS1500;1stExon	rs183457466;rs148276149;rs533078157;rs551176186;rs141127674;rs150725205	42;39;35;21;9;2	0.000200;0.000220;0.000399;0.000200;0.000998;0.000220
774519	cg24578679	CYP11A1;CYP11A1	15	1	1	7.43621	4.9357	2.50051	Body;TSS200	rs563021537	35	0.000200
808694	cg25788983	CYP11A1;CYP11A1	15	0.0578616	1	29.3375	26.7091	2.62841	Body;5'UTR	rs181789750	21	0.000998
101120	cg02916102	CYP11A1;CYP11A1;CYP11A1	15	0.828867	1	1.23392	1.43325	-0.199324	1stExon;Body;5'UTR	rs557032774;rs117592939;rs540023757;rs188569257;rs573524277	1;23;27;33;44	0.000599;0.015375;0.000599;0.000399;0.000200
272717	cg08033551	CYP11A1;CYP11A1;CYP11A1	15	0.519827	1	38.1376	36.9655	1.17216	5'UTR;1stExon;TSS1500	rs567971184;rs538148049	19;38	0.000200;0.000200
320575	cg09490603	CYP11A1;CYP11A1;CYP11A1	15	0.00358754	1	9.01445	6.69828	2.31617	1stExon;Body;5'UTR	rs546236728	41	0.000200
540784	cg16332610	CYP11A1;CYP11A1;CYP11A1	15	1	1	7.84276	7.80126	0.041502	1stExon;Body;5'UTR	rs533223069	47	0.003994
610467	cg18630275	CYP11A1;CYP11A1;CYP11A1;CYP11A1	15	0.0587431	1	56.8503	59.8105	-2.96026	Body;ExonBnd;ExonBnd;Body	rs560966443;rs531531464;rs549836034;rs111361716;rs565170516;rs139449608	39;30;10;8;2;1	0.000200;0.000200;0.000200;0.500000;0.000200;0.000220
67667	cg01942530	CYP11B1;CYP11B1	8	0.733358	1	37.4601	36.7356	0.72448	TSS1500;TSS1500	rs528477303;rs540744877;rs377608641	0;30;41	0.000399;0.000200;0.019369
80516	cg02318454	CYP11B1;CYP11B1	8	0.768082	1	58.4432	59.102	-0.65886	1stExon;1stExon	rs200952801;rs4534;rs397831740;rs201951316;rs201103987;rs140274628	44;41;24;17;2;1	0.000200;0.073582;0.013492;0.000599;0.000599;0.000220
115227	cg03330425	CYP11B1;CYP11B1	8	0.697001	1	25.4538	24.7537	0.70007	TSS200;TSS200	rs539054150;rs5280	50;12	0.000200;0.073283
185779	cg05416055	CYP11B1;CYP11B1	8	0.200045	1	34.2235	32.236	1.98755	Body;Body	rs200318572;rs186769755;rs575146428;rs61751136	1;30;37;40	0.000200;0.000998;0.000399;0.000699
279278	cg08230698	CYP11B1;CYP11B1	8	1	1	33.5559	31.4706	2.08523	Body;Body	rs200151403;rs61751149;rs142484434;rs61751148;rs150930202;rs140336749	0;1;8;16;22;30	0.000200;0.500000;0.000220;0.500000;0.000399;0.000200
284497	cg08389266	CYP11B1;CYP11B1	8	8.07237e-06	1	49.4918	43.1643	6.32751	3'UTR;3'UTR
308313	cg09120035	CYP11B1;CYP11B1	8	0.0280811	1	54.8179	58.2465	-3.42858	1stExon;1stExon	rs144224988;rs147788769;rs139569725;rs61751134;rs142591816;rs150983560	0;7;8;31;35;41	0.000200;0.000220;0.000399;0.000890;0.000399;0.000220
470409	cg14149685	CYP11B1;CYP11B1	8	0.0315352	1	40.0502	36.8228	3.22742	Body;Body	rs200342486;rs542739915;rs199688260;rs4998903;rs4998902;rs181764014	47;46;36;20;14;9	0.000200;0.000200;0.000200;0.000907;0.000998;0.000200
562663	cg17015994	CYP11B1;CYP11B1	8	0.612902	1	27.8334	28.7353	-0.90189	TSS200;TSS200	rs5280	50	0.073283
650481	cg20073007	CYP11B1;CYP11B1	8	0.000111334	1	24.9143	20.3548	4.55942	Body;Body	rs6398;rs201960529;rs566780544;rs6387	14;19;34;42	0.500000;0.000200;0.000200;0.218151
700232	cg21901156	CYP11B1;CYP11B1	8	0.727064	1	33.745	34.4724	-0.72739	TSS200;TSS200	rs539054150	38	0.000200
797159	cg25376393	CYP11B1;CYP11B1	8	0.0149944	1	41.0014	37.3875	3.61392	Body;Body	rs557707841;rs5290;rs141368413;rs147004517	44;25;23;1	0.000200;0.001797;0.001198;0.000221
837039	cg26785106	CYP11B1;CYP11B1	8	0.00625742	1	61.0203	57.0723	3.94794	Body;Body	rs537019407;rs61752763;rs570812777;rs535231159;rs144235977	0;9;16;28;35	0.000200;0.025459;0.000200;0.000200;0.001198
5009	cg00136400	CYP11B2	8	0.722413	1	36.3109	35.5703	0.74057	TSS1500	rs543633098	48	0.000399
77287	cg02226239	CYP11B2	8	0.355677	1	37.5548	35.9972	1.5576	1stExon	rs63748989;rs5281;rs367950425	45;11;2	0.001805;0.002496;0.000200
85596	cg02467735	CYP11B2	8	0.0347938	1	55.49	52.2674	3.22262	TSS1500	rs61758605;rs61758606;rs61758607;rs144393889	7;16;31;31	0.002796;0.006048;0.006024;0.001997
178723	cg05210898	CYP11B2	8	0.216666	1	45.9767	48.0843	-2.10759	Body	rs139015464;rs572401955;rs530981721;rs4072020	8;36;44;46	0.001198;0.000200;0.000200;0.172524
270174	cg07954324	CYP11B2	8	0.0844884	1	34.7977	32.228	2.5697	TSS200	rs61758597;rs5305	42;38	0.001779;0.050000
353315	cg10500909	CYP11B2	8	1	1	29.8516	31.7561	-1.90456	TSS1500	rs146384753;rs559062217	10;3	0.000599;0.000200
379311	cg11324259	CYP11B2	8	1	1	45.0342	45.1713	-0.13708	TSS200	rs61758598;rs572709771;rs201986603	41;30;11	0.001779;0.000200;0.001198
478905	cg14389499	CYP11B2	8	0.331301	1	26.3644	24.9232	1.44119	TSS1500	rs376791918;rs547983239;rs181772675	48;35;3	0.000200;0.000200;0.002196
525417	cg15847600	CYP11B2	8	0.409354	1	34.279	32.8926	1.38632	Body	rs542797226;rs36018151;rs61248603;rs57117244;rs397978895;rs544233594;rs562509678	44;23;21;20;20;15;4	0.000998;0.295128;0.176717;0.176917;0.016187;0.000200;0.000200
652018	cg20130989	CYP11B2	8	1	1	21.802	21.8033	-0.00132	3'UTR	rs28390200;rs28491316;rs3201272;rs117910248	0;9;23;41	0.093850;0.309904;0.000000;0.002196
762741	cg24155084	CYP11B2	8	0.680607	1	40.5697	39.7248	0.84499	TSS1500	rs559062217;rs376791918;rs547983239	47;23;10	0.000200;0.000200;0.000200
75007	cg02156704	CYP11B2;CYP11B2	8	0.278161	1	39.3069	37.5109	1.79601	ExonBnd;Body	rs138231115	2	0.000220
94394	cg02721701	CYP17A1	10	0.719237	1	78.8153	79.3727	-0.55745	TSS200	rs34103489;rs17115144	0;1	0.005045;0.014177
153673	cg04471890	CYP17A1	10	0.00621003	1	86.8974	89.1129	-2.21552	TSS200	rs45473395;rs547466224;rs2486758	0;4;45	0.000300;0.000200;0.177316
311039	cg09201719	CYP17A1	10	0.784688	1	89.1121	88.7914	0.32067	1stExon	rs61754265;rs6163;rs61754264	0;34;49	0.000100;0.410343;0.001779
328231	cg09729955	CYP17A1	10	0.405307	1	35.2427	33.8353	1.40737	TSS1500	rs553169155	9	0.000399
341158	cg10127942	CYP17A1	10	1	1	86.9024	86.8586	0.04382	TSS1500	rs576242858;rs45492993;rs61752857	1;26;45	0.001597;0.005618;0.000899
517283	cg15595910	CYP17A1	10	0.355237	1	56.0719	57.6813	-1.60935	TSS1500	rs562073915;rs10883784;rs534099137	14;26;27	0.000200;0.187899;0.000200
773029	cg24525156	CYP17A1	10	1	1	63.2651	67.3083	-4.04322	Body	rs61754278	0	0.001842
784890	cg24934431	CYP17A1	10	0.18718	1	75.7862	77.4615	-1.67522	TSS1500	rs577820870;rs544942572;rs563159528;rs190440742;rs550192082	39;35;18;14;1	0.000200;0.000200;0.000200;0.003794;0.001597
857897	cg27496231	CYP17A1	10	0.668511	1	86.0087	86.5101	-0.50144	Body	rs201222065	2	0.000200
265377	cg07809032	CYP17A1;CYP17A1	10	0.380122	1	39.4192	37.9076	1.51152	ExonBnd;Body	rs190959000;rs567775035	34;2	0.000200;0.000200
361443	cg10756593	CYP17A1;CYP17A1	10	0.0235798	1	82.4696	84.6925	-2.22296	ExonBnd;Body	rs372108005;rs148877970	1;20	0.000200;0.000220
590649	cg17932736	CYP17A1;CYP17A1	10	0.0118692	1	75.8264	78.7622	-2.9358	ExonBnd;Body	rs142037395	2	0.000566
170	cg00004322	CYP19A1;CYP19A1	15	0.0501908	1	38.5884	41.6947	-3.10633	Body;Body	rs556790101;rs575253080	10;25	0.000200;0.000599
58312	cg01666163	CYP19A1;CYP19A1	15	0.36176	1	87.3928	88.2452	-0.85247	5'UTR;5'UTR	rs530192973;rs548378371;rs61199151;rs28757081	36;26;20;19	0.000399;0.000200;0.002196;0.029054
65433	cg01879211	CYP19A1;CYP19A1	15	0.00694165	1	75.9614	79.0766	-3.11523	5'UTR;5'UTR	rs530048834;rs548176716;rs572107297	41;27;2	0.000200;0.000200;0.000200
66734	cg01916429	CYP19A1;CYP19A1	15	0.459929	1	65.1352	66.3752	-1.24006	5'UTR;5'UTR	rs568863875;rs539475653	40;50	0.000200;0.000599
115394	cg03334874	CYP19A1;CYP19A1	15	0.00445781	1	69.2343	72.9565	-3.72219	Body;Body	rs150484460;rs572438951	0;31	0.000399;0.000200
131688	cg03815549	CYP19A1;CYP19A1	15	0.023465	1	75.9777	78.6435	-2.66579	Body;Body	rs376389852;rs527493834	1;26	0.000399;0.000200
140490	cg04083508	CYP19A1;CYP19A1	15	0.0382558	1	71.0902	73.8104	-2.72022	5'UTR;5'UTR	rs574225144;rs141382390	13;2	0.002196;0.000399
149622	cg04348026	CYP19A1;CYP19A1	15	0.0031386	1	62.3191	66.5433	-4.22416	5'UTR;5'UTR	rs191790969;rs567716682	41;17	0.000200;0.000200
188186	cg05492904	CYP19A1;CYP19A1	15	0.621577	1	64.1248	63.2124	0.91243	5'UTR;5'UTR	rs575638499	2	0.000200
199835	cg05852309	CYP19A1;CYP19A1	15	0.00276151	1	71.7117	67.8934	3.81832	5'UTR;5'UTR	rs573523355;rs544205715;rs375507543	20;39;50	0.000200;0.000200;0.000200
238233	cg06996165	CYP19A1;CYP19A1	15	9.35476e-06	1	39.6841	46.3628	-6.67864	5'UTR;5'UTR	rs184169438;rs539415863;rs551675755	22;25;48	0.000399;0.000799;0.000200
239852	cg07043857	CYP19A1;CYP19A1	15	0.453602	1	85.5705	86.356	-0.78552	Body;Body	rs201842322;rs142652579;rs146495071	1;9;11	0.000599;0.000200;0.000220
242134	cg07110166	CYP19A1;CYP19A1	15	0.00212449	1	74.6537	78.2524	-3.59877	5'UTR;5'UTR	rs114320799;rs147956487;rs75695885	34;2;1	0.007588;0.000399;0.010583
282172	cg08315265	CYP19A1;CYP19A1	15	0.0550628	1	73.9151	76.323	-2.40795	5'UTR;5'UTR	rs28757163;rs530619947	22;2	0.005208;0.000200
283743	cg08365349	CYP19A1;CYP19A1	15	0.376701	1	37.0767	35.5784	1.49826	5'UTR;5'UTR	rs541483224;rs561030284	31;20	0.000200;0.000399
311164	cg09205611	CYP19A1;CYP19A1	15	0.958804	1	75.6876	75.8964	-0.20876	TSS1500;TSS1500	rs571925035;rs151115556;rs59400756;rs59539994	50;35;13;1	0.000200;0.001198;0.003395;0.002083
323382	cg09577907	CYP19A1;CYP19A1	15	0.851321	1	49.357	49.8631	-0.50612	5'UTR;5'UTR
328061	cg09725032	CYP19A1;CYP19A1	15	0.0387173	1	79.8517	82.0773	-2.22563	5'UTR;5'UTR
331040	cg09819222	CYP19A1;CYP19A1	15	1.29761e-05	1	51.4183	57.9469	-6.52864	5'UTR;5'UTR	rs538879587	13	0.000599
378056	cg11285703	CYP19A1;CYP19A1	15	1	1	75.8932	75.3133	0.5799	Body;Body	rs143250867	33	0.001597
400990	cg12009872	CYP19A1;CYP19A1	15	0.0110899	1	64.2462	67.8538	-3.60764	Body;Body
404486	cg12118187	CYP19A1;CYP19A1	15	0.14837	1	77.1522	78.9058	-1.75354	5'UTR;5'UTR	rs541814250;rs192166993;rs568628497	51;30;4	0.000399;0.000200;0.000200
410968	cg12330748	CYP19A1;CYP19A1	15	0.0896726	1	49.5137	52.2874	-2.77368	5'UTR;5'UTR	rs544019991;rs565406789;rs532851451;rs541023576	0;34;50;51	0.000200;0.000200;0.000200;0.000200
420723	cg12641629	CYP19A1;CYP19A1	15	0.519897	1	62.1884	61.0471	1.14123	5'UTR;5'UTR	rs183687208;rs17647802;rs12900137;rs12899740;rs80328845;rs560430552	1;11;21;29;43;50	0.000399;0.059705;0.224840;0.196685;0.500000;0.000399
434926	cg13106148	CYP19A1;CYP19A1	15	0.412838	1	54.464	55.9321	-1.46812	5'UTR;5'UTR	rs59236653;rs150972916;rs116712458	0;8;47	0.010982;0.147963;0.004593
438292	cg13216022	CYP19A1;CYP19A1	15	0.0134211	1	38.1391	34.5348	3.60437	TSS1500;TSS1500	rs556115429	6	0.000200
459732	cg13845570	CYP19A1;CYP19A1	15	0.0248588	1	79.6364	82.0424	-2.40599	5'UTR;5'UTR	rs183957547	48	0.000998
470659	cg14156797	CYP19A1;CYP19A1	15	0.152842	1	59.1512	61.4305	-2.27929	5'UTR;5'UTR	rs10851499	45	0.443291
476288	cg14313646	CYP19A1;CYP19A1	15	0.0177481	1	79.2679	81.82	-2.5521	5'UTR;5'UTR	rs570309612	46	0.000200
480155	cg14424631	CYP19A1;CYP19A1	15	1	1	57.8063	57.7722	0.03412	Body;Body	rs527950867	32	0.000399
480899	cg14446103	CYP19A1;CYP19A1	15	0.624888	1	75.893	75.1364	0.75663	5'UTR;5'UTR	rs28757106;rs540761950;rs559434369	0;27;35	0.005192;0.000200;0.000200
481564	cg14465057	CYP19A1;CYP19A1	15	0.0861744	1	84.3133	85.951	-1.63778	5'UTR;5'UTR	rs531959126;rs547320043;rs150975128	4;8;45	0.000200;0.000200;0.000200
489537	cg14694011	CYP19A1;CYP19A1	15	0.0444524	1	36.6919	33.7154	2.97651	TSS1500;TSS1500	rs57876754	19	0.002083
508007	cg15286970	CYP19A1;CYP19A1	15	0.825144	1	81.1587	81.5329	-0.37423	5'UTR;5'UTR	rs115507736;rs375261934	39;1	0.002396;0.000399
534019	cg16122750	CYP19A1;CYP19A1	15	0.766611	1	61.8188	61.176	0.64284	3'UTR;3'UTR
588317	cg17848615	CYP19A1;CYP19A1	15	0.955285	1	89.8025	89.6688	0.1337	5'UTR;5'UTR	rs138795687	40	0.000200
618468	cg18916208	CYP19A1;CYP19A1	15	0.631857	1	66.436	67.3058	-0.86975	5'UTR;5'UTR	rs28757071	1	0.005591
623676	cg19111801	CYP19A1;CYP19A1	15	0.0269222	1	76.3338	73.6702	2.66361	5'UTR;5'UTR	rs77295334;rs59944627;rs565472999;rs374358556;rs541044476	1;6;13;32;44	0.003395;0.209065;0.000200;0.001597;0.000200
630214	cg19359072	CYP19A1;CYP19A1	15	0.0383546	1	72.7882	75.4231	-2.6349	5'UTR;5'UTR	rs149185183	3	0.002196
646985	cg19946085	CYP19A1;CYP19A1	15	0.00553308	1	69.2629	72.9023	-3.63939	5'UTR;5'UTR	rs71471599	4	0.500000
655592	cg20266498	CYP19A1;CYP19A1	15	0.490459	1	37.9187	36.6834	1.2353	TSS1500;TSS1500	rs752760	18	0.368211
668766	cg20745775	CYP19A1;CYP19A1	15	0.386007	1	32.5955	31.1754	1.42008	5'UTR;5'UTR	rs150584221;rs547136384	26;2	0.000998;0.000200
688709	cg21478137	CYP19A1;CYP19A1	15	0.677706	1	16.906	16.2888	0.61722	Body;Body	rs558384292	1	0.000200
697257	cg21792583	CYP19A1;CYP19A1	15	1	1	81.8818	81.8707	0.01109	5'UTR;5'UTR	rs557187539;rs16964265;rs60479860	15;31;38	0.000200;0.012979;0.002083
730769	cg23028286	CYP19A1;CYP19A1	15	0.377085	1	82.417	83.4209	-1.00385	5'UTR;5'UTR	rs548497163	17	0.000200
741173	cg23397427	CYP19A1;CYP19A1	15	0.0231715	1	76.2871	78.9387	-2.65154	5'UTR;5'UTR	rs541541961;rs563016885	26;15	0.000200;0.000200
749865	cg23699588	CYP19A1;CYP19A1	15	0.000720209	1	75.8629	79.6758	-3.81289	5'UTR;5'UTR
750464	cg23719916	CYP19A1;CYP19A1	15	0.987382	1	83.3117	83.1816	0.13016	Body;Body
760995	cg24094625	CYP19A1;CYP19A1	15	0.0773794	1	60.6192	63.3269	-2.70775	5'UTR;5'UTR
764095	cg24203279	CYP19A1;CYP19A1	15	0.027361	1	58.4758	61.8376	-3.36182	Body;Body	rs375705450	2	0.000599
779809	cg24758719	CYP19A1;CYP19A1	15	0.423932	1	83.4404	84.3357	-0.89527	5'UTR;5'UTR	rs141790383;rs116833286	5;17	0.000200;0.002596
809343	cg25814224	CYP19A1;CYP19A1	15	0.0316612	1	74.6863	77.3047	-2.61842	5'UTR;5'UTR
827817	cg26466181	CYP19A1;CYP19A1	15	0.100316	1	81.6728	83.3997	-1.72695	5'UTR;5'UTR	rs57062469	0	0.011182
857055	cg27467060	CYP19A1;CYP19A1	15	0.116842	1	85.515	86.9631	-1.44813	5'UTR;5'UTR	rs565711649	21	0.002596
80776	cg02325664	CYP19A1;CYP19A1;CYP19A1;CYP19A1	15	0.903298	1	76.1606	76.4594	-0.29883	ExonBnd;ExonBnd;Body;Body	rs181766689	1	0.000200
509232	cg15329467	CYP19A1;CYP19A1;CYP19A1;CYP19A1	15	0.561805	1	40.6593	39.5633	1.09597	1stExon;1stExon;5'UTR;5'UTR	rs549563644;rs28892003	14;30	0.000399;0.003395
526728	cg15890210	CYP19A1;CYP19A1;CYP19A1;CYP19A1	15	0.0554201	1	76.615	78.8803	-2.26529	ExonBnd;ExonBnd;Body;Body	rs147160979	1	0.000399
7628	cg00213123	CYP1A1	15	0.34466	1	25.1588	23.7759	1.38295	TSS1500	rs113018831	31	0.500000
12504	cg00353139	CYP1A1	15	0.250957	1	5.2482	6.1837	-0.935498	TSS200	rs552361034;rs570421098	49;44	0.000200;0.000200
13111	cg00370022	CYP1A1	15	0.00137855	1	74.1887	77.9568	-3.7681	Body	rs112522537;rs537005466;rs138474634;rs55864856;rs17861094;rs554072118;rs139919943;rs112517897;rs572138243;rs35035798	1;3;5;7;14;23;31;38;42;51	0.500000;0.000200;0.001198;0.000799;0.025959;0.000200;0.000220;0.500000;0.000200;0.004883
66814	cg01919118	CYP1A1	15	0.00970635	1	7.00359	5.0928	1.91079	TSS1500	rs546673825;rs567821428;rs535044141	48;21;18	0.000998;0.000200;0.000200
76336	cg02196734	CYP1A1	15	1	1	13.1799	12.8112	0.36875	TSS200
131108	cg03797501	CYP1A1	15	0.0220851	1	4.96921	3.42141	1.5478	TSS1500	rs550178336;rs569180029;rs4646418	14;32;43	0.000200;0.000200;0.003994
140031	cg04069642	CYP1A1	15	0.150676	1	58.5207	60.8213	-2.30062	5'UTR	rs113983316	1	0.000200
171901	cg05010179	CYP1A1	15	0.36502	1	3.4134	2.7613	0.652102	TSS1500	rs138417196	16	0.003395
190008	cg05549655	CYP1A1	15	0.3256	1	22.9388	24.3731	-1.43433	TSS1500	rs36090160	42	0.015974
215965	cg06342062	CYP1A1	15	0.0808127	1	63.1571	65.7716	-2.61455	5'UTR	rs554825354;rs35543944;rs34268526	47;42;14	0.000200;0.005990;0.005791
324500	cg09611756	CYP1A1	15	0.00744145	1	19.5514	22.8659	-3.31447	TSS1500	rs36099343;rs575543759	18;38	0.005691;0.000399
337224	cg10009577	CYP1A1	15	0.146216	1	13.1412	11.6508	1.49038	TSS1500
352658	cg10481417	CYP1A1	15	0.00143281	1	8.50802	6.0589	2.44912	TSS1500	rs552214118	42	0.002196
398287	cg11924019	CYP1A1	15	0.817417	1	43.6662	44.2426	-0.57635	TSS1500
403974	cg12101586	CYP1A1	15	0.429767	1	49.8033	51.2487	-1.44545	TSS1500
429366	cg12925764	CYP1A1	15	0.97726	1	3.19146	3.28636	-0.094905	TSS1500	rs35339247;rs558352482;rs573391863	47;48;50	0.000100;0.000599;0.000399
432463	cg13027682	CYP1A1	15	0.938093	1	1.543	1.4273	0.115705	TSS1500
432685	cg13035254	CYP1A1	15	0.000871951	1	94.6088	96.2685	-1.65974	Body	rs141173079;rs377233098;rs45528935;rs2229150	0;1;23;24	0.000200;0.000200;0.001098;0.000100
450182	cg13570656	CYP1A1	15	0.849469	1	33.7601	34.2418	-0.48171	TSS1500	rs374583096	2	0.000399
567974	cg17183213	CYP1A1	15	0.737492	1	66.6386	67.3048	-0.66616	3'UTR	rs145951947;rs555951865	13;4	0.000399;0.000599
588431	cg17852385	CYP1A1	15	0.864088	1	31.3744	31.8161	-0.44168	TSS1500	rs374583096	10	0.000399
595218	cg18092474	CYP1A1	15	0.0124419	1	53.3753	57.2594	-3.88403	TSS1500	rs528978492;rs36018288	8;41	0.000200;0.005020
613034	cg18723873	CYP1A1	15	1	1	2.78446	2.80974	-0.025276	TSS1500	rs575543759	16	0.000399
643267	cg19817399	CYP1A1	15	0.00697904	1	10.5316	8.22625	2.30531	TSS1500	rs528319556	40	0.000599
645302	cg19889264	CYP1A1	15	0.00977939	1	7.66493	5.6954	1.96952	TSS1500	rs546673825	17	0.000998
648607	cg20004910	CYP1A1	15	0.00955319	1	6.35628	4.50216	1.85412	TSS1500	rs3826041;rs538400980	38;49	0.425519;0.004992
660148	cg20433014	CYP1A1	15	0.430341	1	15.6573	14.6818	0.97556	TSS1500	rs570612352	26	0.000200
717453	cg22549041	CYP1A1	15	0.28961	1	57.8604	59.643	-1.78264	TSS1500	rs3809585;rs36074335	38;43	0.017173;0.002596
748469	cg23655854	CYP1A1	15	0.734819	1	79.4998	78.9713	0.5285	5'UTR	rs56105568;rs149262994	0;1	0.003195;0.000399
749245	cg23680900	CYP1A1	15	0.0167471	1	15.7943	13.3274	2.4668	TSS200
750664	cg23727072	CYP1A1	15	0.134643	1	26.0931	28.2646	-2.17147	TSS1500	rs546071383	44	0.000200
780324	cg24776413	CYP1A1	15	0.00501248	1	13.411	10.7742	2.63687	TSS200	rs535126556	46	0.000399
826621	cg26424993	CYP1A1	15	0.814333	1	86.1855	86.5124	-0.32686	3'UTR	rs145951947	1	0.000399
829271	cg26516004	CYP1A1	15	0.122452	1	84.6724	86.1493	-1.47695	TSS1500	rs181486405	20	0.001198
834807	cg26704579	CYP1A1	15	0.237166	1	12.9191	11.6721	1.24698	TSS1500	rs546673825	7	0.000998
844963	cg27051335	CYP1A1	15	0.341379	1	3.65922	2.97021	0.68901	TSS1500
855924	cg27426425	CYP1A1	15	0.0965201	1	3.31248	2.24488	1.0676	TSS1500
47851	cg01359532	CYP1A2	15	0.0098752	1	25.5671	22.3174	3.24965	Body	rs568512962;rs182966048;rs34931285	13;19;22	0.000200;0.000799;0.004971
116034	cg03353233	CYP1A2	15	0.162382	1	83.9525	85.3452	-1.39268	Body	rs147248980;rs369511887;rs140747247;rs567343028;rs144697774	41;37;24;2;1	0.000220;0.000200;0.000200;0.000200;0.000220
170439	cg04968473	CYP1A2	15	0.000810286	1	70.5016	74.7195	-4.21787	TSS1500
199759	cg05849935	CYP1A2	15	0.129719	1	82.3189	83.8968	-1.57796	TSS1500	rs534565278;rs56661147;rs574510717	44;22;20	0.000200;0.005391;0.000200
249631	cg07330330	CYP1A2	15	0.662852	1	77.5933	78.2559	-0.66261	Body	rs548871877	1	0.000200
311216	cg09207718	CYP1A2	15	0.761147	1	72.5411	71.9715	0.56962	5'UTR	rs567562053;rs35198905	1;32	0.000399;0.009896
383999	cg11473616	CYP1A2	15	0.614875	1	71.9865	72.8165	-0.83002	TSS200	rs563021865	22	0.000200
482886	cg14503537	CYP1A2	15	0.0697229	1	74.1803	71.8577	2.32259	Body	rs3743484	49	0.094249
599991	cg18256630	CYP1A2	15	0.00503527	1	52.2276	56.564	-4.33639	TSS1500
730596	cg23022457	CYP1A2	15	0.219259	1	81.8865	83.2268	-1.34035	TSS1500	rs552972426;rs574649552;rs535402025;rs140904510	45;17;3;1	0.000200;0.001198;0.000200;0.003395
744440	cg23514400	CYP1A2	15	0.0271824	1	63.2123	66.4321	-3.21977	Body	rs143028942;rs148212809	6;1	0.000220;0.000220
793223	cg25235648	CYP1A2	15	0.00077574	1	60.9517	65.7688	-4.81709	TSS1500
20192	cg00565882	CYP1B1	2	0.113412	1	28.5768	26.3464	2.23044	Body	rs538382460;rs72889744	22;2	0.000799;0.000200
39084	cg01103387	CYP1B1	2	0.616249	1	28.7686	29.6746	-0.90602	Body	rs34443711;rs550447178	27;33	0.500000;0.000200
49621	cg01410359	CYP1B1	2	0.00603009	1	49.9099	54.1961	-4.28623	Body
55611	cg01584760	CYP1B1	2	0.00177404	1	80.7875	83.9029	-3.11544	3'UTR	rs547944494;rs142396010	7;2	0.000200;0.000399
63943	cg01834566	CYP1B1	2	0.00836178	1	10.1832	7.95288	2.23036	TSS200	rs557962059;rs578008002;rs34159921	0;1;2	0.002396;0.041334;0.002564
67433	cg01936270	CYP1B1	2	1	1	14.5865	11.5678	3.01862	TSS1500
75220	cg02162897	CYP1B1	2	1	1	31.0691	30.9478	0.12134	Body
126088	cg03648789	CYP1B1	2	1	1	7.95099	5.69521	2.25578	TSS1500	rs533359754;rs551856903	35;30	0.001797;0.000200
134116	cg03890222	CYP1B1	2	0.00175625	1	37.4594	42.2288	-4.76942	Body	rs4987135;rs9341246;rs145847992	38;3;2	0.004995;0.002959;0.000227
173751	cg05062676	CYP1B1	2	0.0110154	1	23.6929	20.5862	3.10662	TSS1500	rs76937735;rs565793804	32;42	0.000200;0.000200
213542	cg06264984	CYP1B1	2	0.811093	1	32.0928	32.6431	-0.55033	Body	rs74506965	30	0.002995
233586	cg06861880	CYP1B1	2	0.15279	1	6.97562	5.82248	1.15314	TSS1500	rs547941799	42	0.000599
240334	cg07057636	CYP1B1	2	0.0370873	1	11.9601	10.0149	1.94525	TSS200
248611	cg07301433	CYP1B1	2	0.170657	1	3.35913	2.448	0.911136	TSS1500	rs566305749	18	0.000599
251275	cg07380506	CYP1B1	2	0.137263	1	5.2368	6.41093	-1.17412	TSS200	rs141332671;rs2567206	19;25	0.000200;0.227236
292007	cg08620474	CYP1B1	2	0.186536	1	5.50762	6.58009	-1.07247	TSS1500	rs541757524	45	0.000200
296640	cg08761102	CYP1B1	2	2.62004e-05	1	9.90002	6.6167	3.28331	TSS1500
308677	cg09130556	CYP1B1	2	1	1	3.95965	3.56787	0.391779	TSS1500	rs566305749;rs533359754;rs551856903	49;28;23	0.000599;0.001797;0.000200
319487	cg09456297	CYP1B1	2	0.867233	1	2.61012	2.42546	0.184656	TSS1500	rs162558;rs2551189	13;44	0.125799;0.037037
330454	cg09799983	CYP1B1	2	1.85259e-06	1	40.4694	47.6421	-7.17266	Body	rs144123960;rs9341250	26;23	0.000239;0.004886
389606	cg11656478	CYP1B1	2	0.105551	1	83.3393	84.9524	-1.61304	3'UTR	rs576444289;rs1799885;rs555706078;rs117346328	33;14;11;2	0.000200;0.500000;0.000200;0.000399
392169	cg11735238	CYP1B1	2	0.715469	1	33.0383	33.7842	-0.74587	5'UTR	rs552119047;rs4987134	51;50	0.000200;0.011881
425583	cg12802310	CYP1B1	2	0.337916	1	39.514	37.8896	1.62444	TSS1500	rs567361571;rs534693355	49;4	0.000200;0.000200
479493	cg14407177	CYP1B1	2	0.623629	1	80.1085	80.7867	-0.67823	Body	rs145488651;rs528878630;rs147998053	31;4;1	0.000399;0.000200;0.000221
497835	cg14957547	CYP1B1	2	0.353834	1	3.51517	2.84646	0.668703	TSS200
532117	cg16060486	CYP1B1	2	0.832171	1	2.27691	2.48933	-0.212424	TSS200
538013	cg16248783	CYP1B1	2	0.146944	1	6.13384	5.01455	1.11928	TSS1500	rs2551189;rs9341238;rs9341237;rs555315643	38;22;17;7	0.037037;0.500000;0.006329;0.000998
544303	cg16439198	CYP1B1	2	0.214916	1	21.1316	22.8249	-1.69327	5'UTR
655259	cg20254225	CYP1B1	2	0.873318	1	22.1356	22.5063	-0.37068	Body	rs189445746	11	0.001198
659454	cg20408276	CYP1B1	2	0.76583	1	28.929	28.3207	0.60828	Body	rs567521200	1	0.000200
695219	cg21715189	CYP1B1	2	0.632666	1	32.1431	31.2547	0.88841	TSS1500
715728	cg22488859	CYP1B1	2	0.214767	1	5.79235	4.82629	0.966065	TSS1500
734183	cg23151000	CYP1B1	2	1	1	7.82343	7.72091	0.102518	5'UTR
745497	cg23549225	CYP1B1	2	0.0493665	1	7.38658	5.84906	1.53752	TSS1500	rs547941799	45	0.000599
778684	cg24720192	CYP1B1	2	1	1	1.47324	2.01743	-0.544183	TSS1500	rs555315643;rs374599221	50;19	0.000998;0.002995
815319	cg26036993	CYP1B1	2	1	1	9.32496	9.42207	-0.097105	TSS1500
818397	cg26144569	CYP1B1	2	0.808596	1	40.0296	40.6174	-0.58772	TSS1500
241053	cg07078841	CYP1B1;CYP1B1	2	0.00393813	1	8.2501	6.02811	2.22198	1stExon;5'UTR	rs551966690;rs564142274;rs146603044	15;41;50	0.000200;0.000200;0.002796
605418	cg18451022	CYP1B1;CYP1B1	2	0.000305443	1	16.392	12.8175	3.57447	1stExon;5'UTR	rs551966690;rs564142274;rs146603044	8;34;43	0.000200;0.000200;0.002796
810486	cg25856383	CYP1B1;CYP1B1	2	0.634504	1	7.80068	7.30106	0.499619	1stExon;5'UTR	rs552932800;rs34819684	39;40	0.001198;0.005020
59611	cg01708765	CYP1B1-AS1	2	0.428782	1	14.285	13.3448	0.94022	Body	rs114165479;rs575968609	46;39	0.023762;0.000200
92444	cg02661810	CYP1B1-AS1	2	0.378745	1	42.7356	44.311	-1.57544	TSS1500
104774	cg03020500	CYP1B1-AS1	2	0.344994	1	86.6549	87.5607	-0.90571	Body	rs537334596;rs183947111	44;12	0.000200;0.000200
119641	cg03461013	CYP1B1-AS1	2	0.218276	1	42.661	40.6345	2.02656	Body	rs559483324;rs541443227	34;33	0.000200;0.000200
169706	cg04946225	CYP1B1-AS1	2	0.511891	1	67.9712	69.0584	-1.0872	Body	rs569670943;rs555784583;rs137884353;rs142307709;rs78599398;rs72904130;rs572121026;rs539132347;rs115111779;rs76044662	0;1;19;20;26;32;33;36;37;45	0.000200;0.000599;0.004393;0.001797;0.019369;0.046925;0.000399;0.000200;0.002396;0.004992
172721	cg05034340	CYP1B1-AS1	2	0.0552703	1	71.6654	74.1785	-2.51306	Body	rs144241064;rs185330789	45;2	0.000200;0.000399
238881	cg07014416	CYP1B1-AS1	2	0.00469901	1	64.2754	68.2462	-3.97082	Body	rs548053341;rs550776998	25;1	0.000200;0.000200
241412	cg07089639	CYP1B1-AS1	2	0.00347628	1	37.5383	33.3815	4.15688	Body	rs527979703;rs147881524;rs77047899	21;32;34	0.000200;0.005192;0.000399
345438	cg10254697	CYP1B1-AS1	2	0.0211052	1	74.9552	77.7259	-2.7707	Body	rs571869186;rs545498358	16;1	0.000200;0.000200
449379	cg13549428	CYP1B1-AS1	2	0.0323846	1	85.0096	86.9411	-1.93151	Body	rs527853244	0	0.000200
497738	cg14953826	CYP1B1-AS1	2	0.519727	1	81.1019	81.9144	-0.81251	Body	rs10171697;rs543479527;rs140557338;rs528842771;rs376555817	38;32;28;15;2	0.099641;0.000200;0.000399;0.000200;0.000200
509268	cg15331030	CYP1B1-AS1	2	0.687695	1	57.6185	56.7958	0.8227	Body	rs576550250;rs537039932;rs556454073;rs145144941;rs557324593	50;34;18;12;1	0.000998;0.000200;0.000200;0.005192;0.000200
514341	cg15496634	CYP1B1-AS1	2	0.328176	1	55.6238	57.3137	-1.68991	Body	rs146015814	2	0.005990
535469	cg16170087	CYP1B1-AS1	2	0.00107019	1	61.9404	66.5927	-4.6524	Body	rs55968095;rs554799351	16;1	0.227636;0.000399
585177	cg17741958	CYP1B1-AS1	2	0.639005	1	43.6757	42.7335	0.9422	Body	rs76562198;rs144640220;rs563428021;rs376252075	49;45;14;1	0.005192;0.000200;0.000399;0.001597
592399	cg17995626	CYP1B1-AS1	2	0.000409401	1	22.4908	18.4514	4.03945	Body
608536	cg18561265	CYP1B1-AS1	2	0.834088	1	30.2831	29.7934	0.48972	Body	rs529282096;rs569712770;rs186409180;rs555369498	0;8;20;49	0.000200;0.000599;0.000200;0.000200
621437	cg19029016	CYP1B1-AS1	2	0.00111488	1	52.9603	57.9224	-4.96204	Body	rs532127149;rs192311884	1;28	0.000200;0.000200
779461	cg24745207	CYP1B1-AS1	2	0.000141773	1	64.2094	69.4054	-5.19599	Body	rs149106814	25	0.001597
791606	cg25177901	CYP1B1-AS1	2	0.128998	1	23.5588	21.5676	1.99121	Body	rs545238646;rs148017621	27;40	0.000200;0.000599
835469	cg26727710	CYP1B1-AS1	2	0.357381	1	71.5149	72.8664	-1.35148	Body	rs150334907;rs181275009;rs439230	0;1;17	0.000399;0.000399;0.249700
851270	cg27272117	CYP1B1-AS1	2	1	1	49.9292	49.9784	-0.04914	Body	rs192985460;rs550324156;rs79126824;rs170818;rs184668370	1;19;24;32;33	0.001398;0.000200;0.046126;0.055911;0.000200
45657	cg01295477	CYP20A1	2	0.219131	1	5.75582	4.79909	0.956732	Body	rs557496090	25	0.000200
234715	cg06892541	CYP20A1	2	1	1	76.9741	76.9693	0.00475	Body	rs570447396;rs188340910	33;2	0.002596;0.000200
328262	cg09730903	CYP20A1	2	1	1	68.2482	68.3816	-0.13336	TSS1500
374067	cg11161318	CYP20A1	2	0.708899	1	74.0418	74.6807	-0.63886	TSS1500	rs563734554	14	0.000200
395564	cg11838380	CYP20A1	2	1	1	11.9814	12.0084	-0.02709	Body	rs80093110;rs28662332	29;15	0.035942;0.097843
485612	cg14577373	CYP20A1	2	0.173386	1	65.0882	67.1493	-2.06114	TSS1500	rs563734554	1	0.000200
556016	cg16796381	CYP20A1	2	0.182834	1	32.6365	30.6144	2.02208	TSS200
619120	cg18942464	CYP20A1	2	0.732076	1	88.1067	88.4958	-0.38914	Body	rs550031027;rs568401561;rs4675324	0;11;27	0.000200;0.000000;0.408946
670816	cg20822767	CYP20A1	2	0.431012	1	87.2038	86.4221	0.78173	TSS1500	rs545087325	33	0.000200
680651	cg21181051	CYP20A1	2	0.0169731	1	74.4898	77.3758	-2.88606	TSS1500
710948	cg22303930	CYP20A1	2	0.0319995	1	5.19249	3.7104	1.48209	Body
2005	cg00053661	CYP20A1;CYP20A1	2	0.000496802	1	9.62908	6.8606	2.76848	1stExon;5'UTR	rs561593319;rs573442366;rs540457321;rs565504672;rs375636734;rs550692337;rs562104403;rs375917906	1;10;21;24;45;48;50;51	0.000200;0.000000;0.000200;0.000200;0.000200;0.000200;0.000200;0.001198
305203	cg09020147	CYP20A1;CYP20A1	2	0.946949	1	1.60039	1.49122	0.10917	5'UTR;1stExon	rs533769012;rs553396552;rs578020810	45;31;12	0.000200;0.000200;0.000200
345365	cg10252059	CYP20A1;CYP20A1	2	0.0142027	1	12.5121	10.2332	2.27893	1stExon;5'UTR	rs140060429	1	0.003994
466541	cg14036686	CYP20A1;CYP20A1	2	0.574172	1	2.84597	2.41386	0.432115	5'UTR;1stExon	rs533769012;rs553396552;rs578020810	16;30;49	0.000200;0.000200;0.000200
583401	cg17681313	CYP20A1;CYP20A1	2	0.00228071	1	17.0807	13.9306	3.15008	1stExon;5'UTR
855513	cg27413025	CYP20A1;CYP20A1	2	0.0207538	1	14.6162	12.3002	2.31594	1stExon;5'UTR
102439	cg02953039	CYP21A2;CYP21A2	6	0.969565	1	58.8065	59.0454	-0.23888	Body;Body	rs552304134;rs570785206;rs143877763;rs201552310	32;19;2;1	0.000399;0.000599;0.000599;0.001000
109401	cg03157588	CYP21A2;CYP21A2	6	0.851761	1	62.5731	63.0448	-0.47176	TSS200;TSS200	rs191516492;rs183137942	7;2	0.003195;0.001198
112197	cg03239580	CYP21A2;CYP21A2	6	0.869095	1	45.2199	45.6874	-0.46754	TSS1500;TSS1500	rs28361032;rs559510549;rs530279222	37;2;1	0.259385;0.000200;0.000399
163635	cg04771084	CYP21A2;CYP21A2	6	0.0123273	1	44.8859	48.8414	-3.95553	TSS200;TSS200	rs554150508;rs565981857;rs536404600	11;29;32	0.000200;0.000200;0.000200
290041	cg08557799	CYP21A2;CYP21A2	6	0.000546639	1	76.9229	80.7119	-3.78894	Body;Body	rs547552654;rs566065375;rs536315886	11;4;1	0.000200;0.002396;0.000200
390225	cg11675917	CYP21A2;CYP21A2	6	0.0045352	1	78.2818	81.355	-3.0732	TSS200;TSS200	rs189666496;rs4959020	14;18	0.012580;0.013578
409292	cg12274082	CYP21A2;CYP21A2	6	0.82847	1	49.2801	49.8349	-0.55481	Body;Body	rs151344505;rs568758408;rs536088585;rs557564791	32;28;11;1	0.000799;0.000200;0.000200;0.000200
466160	cg14026451	CYP21A2;CYP21A2	6	0.919747	1	37.5917	37.9391	-0.34734	Body;Body	rs148288899;rs12530380;rs6476;rs150496227;rs553299378;rs199675184;rs537179722;rs563771116	41;40;34;24;19;11;3;2	0.000222;0.066946;0.002796;0.000222;0.000200;0.000200;0.173522;0.174121
474450	cg14261401	CYP21A2;CYP21A2	6	1	1	43.6048	43.3491	0.25563	Body;Body	rs112398415;rs573516769;rs541124841;rs552745567	51;20;13;12	0.001398;0.000200;0.000399;0.000200
486998	cg14616667	CYP21A2;CYP21A2	6	1	1	81.9369	80.5017	1.43519	TSS200;TSS200	rs551876345;rs550211233;rs3128755;rs3128756	7;8;19;21	0.010783;0.002995;0.005990;0.005990
574981	cg17404532	CYP21A2;CYP21A2	6	0.648804	1	44.1514	43.2287	0.92263	TSS200;TSS200	rs185370592;rs371853738	7;2	0.003594;0.000998
718122	cg22575347	CYP21A2;CYP21A2	6	0.006012	1	51.2388	55.5095	-4.27072	TSS200;TSS200	rs4959020	0	0.013578
771948	cg24487856	CYP21A2;CYP21A2	6	0.297186	1	40.9173	42.7226	-1.80537	Body;Body	rs6476;rs150496227;rs553299378;rs199675184;rs537179722;rs563771116;rs576187326	51;41;36;28;20;19;2	0.002796;0.000222;0.000200;0.000200;0.173522;0.174121;0.000200
856578	cg27449793	CYP21A2;CYP21A2	6	0.0169596	1	75.7903	78.5945	-2.80426	TSS200;TSS200	rs191516492	2	0.003195
615000	cg18790646	CYP21A2;CYP21A2;CYP21A2;CYP21A2	6	0.0414859	1	77.755	80.0814	-2.32643	5'UTR;5'UTR;1stExon;1stExon	rs560258688;rs528002451;rs542910191;rs543417478	31;13;11;2	0.000200;0.000200;0.000399;0.022364
436006	cg13142750	CYP21A2;CYP21A2	6	0.481401	1	29.6864	28.5218	1.16451	3'UTR;3'UTR	rs28573154;rs560499982;rs527704007;rs549693151	1;18;24;38	0.216653;0.002396;0.078075;0.000200
10161	cg00287413	CYP24A1;CYP24A1	20	0.391079	1	56.5493	58.0578	-1.50853	Body;Body	rs554485379;rs188310808	39;38	0.000399;0.000200
51421	cg01462727	CYP24A1;CYP24A1	20	0.46685	1	66.5682	67.7715	-1.2033	Body;Body	rs555274529;rs531391584;rs534932131;rs558053719;rs577739545	40;28;11;4;2	0.000200;0.000399;0.000200;0.000200;0.000399
90326	cg02604290	CYP24A1;CYP24A1	20	0.700529	1	22.3791	23.0511	-0.67199	TSS200;TSS200	rs543649094;rs563855444;rs529569993	27;20;12	0.000200;0.000200;0.000200
92809	cg02673418	CYP24A1;CYP24A1	20	0.255387	1	23.1169	24.7468	-1.62995	TSS1500;TSS1500	rs187147516;rs542198674	6;43	0.009784;0.143970
94114	cg02712555	CYP24A1;CYP24A1	20	0.0188554	1	17.675	20.4823	-2.80722	TSS1500;TSS1500	rs377383414;rs536169079;rs549721154	38;31;5	0.002796;0.007987;0.000200
114421	cg03307911	CYP24A1;CYP24A1	20	0.904413	1	23.4144	23.7378	-0.32341	TSS200;TSS200	rs543649094;rs563855444;rs529569993	39;32;24	0.000200;0.000200;0.000200
125110	cg03620299	CYP24A1;CYP24A1	20	0.0183496	1	71.8358	74.8461	-3.01035	Body;Body	rs142936544;rs551884123;rs79276611;rs538102677	39;31;26;21	0.001198;0.000200;0.007388;0.000200
175646	cg05120028	CYP24A1;CYP24A1	20	0.00349138	1	28.4796	32.6329	-4.1533	TSS200;TSS200	rs377383414;rs536169079	17;10	0.002796;0.007987
251229	cg07379483	CYP24A1;CYP24A1	20	0.459323	1	79.4893	80.439	-0.94974	Body;Body	rs200305803;rs539392099;rs201594722;rs549626881;rs112596218	43;27;20;18;2	0.000200;0.000200;0.001000;0.000200;0.000399
355732	cg10574372	CYP24A1;CYP24A1	20	0.8485	1	80.2937	80.6436	-0.34997	Body;Body	rs554758520;rs548379202;rs577329678	43;6;2	0.000200;0.001597;0.000200
410814	cg12324645	CYP24A1;CYP24A1	20	0.000238332	1	66.0885	71.0005	-4.91204	3'UTR;3'UTR	rs148408871;rs192266208	15;14	0.000200;0.000599
424055	cg12751354	CYP24A1;CYP24A1	20	0.000525491	1	66.5641	71.1955	-4.63147	3'UTR;3'UTR	rs538344226	10	0.000399
431003	cg12978433	CYP24A1;CYP24A1	20	0.342229	1	47.7724	49.4597	-1.68732	1stExon;1stExon	rs527394772;rs566481776;rs564693272;rs61749689	1;13;14;49	0.000399;0.000799;0.000200;0.008187
438831	cg13233725	CYP24A1;CYP24A1	20	0.000191742	1	79.7166	83.4741	-3.75749	3'UTR;3'UTR	rs34599923;rs531909384;rs188181796	48;22;2	0.000998;0.000200;0.000200
441804	cg13328331	CYP24A1;CYP24A1	20	0.320303	1	53.6427	55.3716	-1.7289	Body;Body	rs34043203	16	0.054613
452860	cg13646093	CYP24A1;CYP24A1	20	1	1	59.7582	60.2276	-0.46936	Body;Body	rs6022995	2	0.008986
486215	cg14595058	CYP24A1;CYP24A1	20	0.467013	1	54.5892	53.2722	1.31702	TSS1500;TSS1500	rs536768701;rs2248359;rs574193832	50;25;8	0.000200;0.449281;0.000200
580848	cg17592008	CYP24A1;CYP24A1	20	0.627856	1	56.2806	57.2415	-0.96091	Body;Body	rs2585430;rs140021073;rs570352248;rs184327650	8;12;15;35	0.243211;0.003594;0.000200;0.000200
592444	cg17997279	CYP24A1;CYP24A1	20	0.00181109	1	59.8917	64.4382	-4.54647	TSS1500;TSS1500	rs577531146;rs536768701;rs2248359	1;21;46	0.000200;0.000200;0.449281
700294	cg21902821	CYP24A1;CYP24A1	20	0.402997	1	84.7767	85.6612	-0.88449	Body;Body	rs539392099;rs201594722;rs549626881;rs112596218;rs200955146	43;36;34;18;1	0.000200;0.001000;0.000200;0.000399;0.001000
709785	cg22257236	CYP24A1;CYP24A1	20	1	1	45.2772	46.1375	-0.86032	Body;Body	rs562116796;rs2296237	0;46	0.000200;0.395567
740224	cg23362380	CYP24A1;CYP24A1	20	0.7805	1	79.0201	79.4838	-0.46369	Body;Body
774620	cg24582168	CYP24A1;CYP24A1	20	0.67261	1	33.2875	34.1219	-0.8344	Body;Body
782415	cg24849555	CYP24A1;CYP24A1	20	0.818473	1	61.3366	61.8804	-0.54383	Body;Body
25354	cg00711027	CYP24A1;CYP24A1;CYP24A1;CYP24A1	20	0.171858	1	60.4003	62.5701	-2.1698	ExonBnd;ExonBnd;Body;Body	rs563765337;rs531438091;rs73135773;rs143523685;rs59241115	51;40;29;21;1	0.000399;0.000200;0.000200;0.000375;0.003195
212810	cg06240412	CYP24A1;CYP24A1;CYP24A1;CYP24A1	20	0.00199511	1	76.7824	80.2261	-3.44361	ExonBnd;ExonBnd;Body;Body	rs571886397	1	0.000200
216789	cg06368932	CYP24A1;CYP24A1;CYP24A1;CYP24A1	20	0.00141842	1	54.7172	59.5387	-4.82143	1stExon;1stExon;5'UTR;5'UTR
358859	cg10671478	CYP24A1;CYP24A1;CYP24A1;CYP24A1	20	0.00446827	1	57.3186	61.5853	-4.26672	1stExon;1stExon;5'UTR;5'UTR
619498	cg18956481	CYP24A1;CYP24A1;CYP24A1;CYP24A1	20	0.00141223	1	57.3154	62.0572	-4.74187	5'UTR;1stExon;1stExon;5'UTR
779383	cg24742599	CYP24A1;CYP24A1;CYP24A1;CYP24A1	20	0.156949	1	79.7661	81.375	-1.60892	ExonBnd;ExonBnd;Body;Body	rs528653327;rs552082262	15;26	0.000200;0.000200
792811	cg25220748	CYP24A1;CYP24A1;CYP24A1;CYP24A1	20	0.091824	1	45.9107	48.6759	-2.7652	1stExon;1stExon;5'UTR;5'UTR
594831	cg18080906	CYP26A1	10	1	1	7.32037	7.94891	-0.628539	TSS1500	rs60353767	45	0.119010
72403	cg02078870	CYP26A1;CYP26A1	10	1	1	1.81022	3.03802	-1.2278	TSS1500;TSS200	rs578010792	31	0.000998
80773	cg02325540	CYP26A1;CYP26A1	10	0.0201288	1	10.5367	8.50924	2.02744	Body;Body	rs200286083;rs199544648;rs60549655	43;40;6	0.000399;0.000200;0.000399
107461	cg03099492	CYP26A1;CYP26A1	10	1	1	15.3931	14.315	1.07814	TSS1500;TSS200	rs111947416;rs565057473	45;8	0.500000;0.000200
122676	cg03549582	CYP26A1;CYP26A1	10	1	1	4.28577	4.77825	-0.49248	TSS200;5'UTR	rs571971356;rs533727979	49;19	0.000200;0.000200
140454	cg04082461	CYP26A1;CYP26A1	10	1	1	5.76454	4.24986	1.51468	TSS1500;TSS1500	rs549546021	23	0.000200
158405	cg04609350	CYP26A1;CYP26A1	10	0.00668165	1	19.3532	16.3441	3.0091	TSS1500;TSS200	rs147146881	27	0.000599
310784	cg09192377	CYP26A1;CYP26A1	10	0.23938	1	10.4689	9.32942	1.13948	Body;Body	rs150026228	25	0.000220
341763	cg10145436	CYP26A1;CYP26A1	10	1	1	21.3284	16.5674	4.76102	TSS1500;TSS200	rs578010792	25	0.000998
360252	cg10716835	CYP26A1;CYP26A1	10	0.497857	1	4.25689	4.82471	-0.56782	Body;Body	rs60549655;rs35355587;rs140213678	31;16;6	0.000399;0.002196;0.000200
378864	cg11310684	CYP26A1;CYP26A1	10	0.0240118	1	13.6502	11.4481	2.20213	TSS1500;TSS1500	rs549546021	41	0.000200
484245	cg14539900	CYP26A1;CYP26A1	10	0.026769	1	20.0821	17.5155	2.56662	TSS1500;TSS200	rs578010792	37	0.000998
486880	cg14613832	CYP26A1;CYP26A1	10	0.172949	1	4.85759	3.86525	0.992336	TSS200;5'UTR	rs533727979	38	0.000200
500883	cg15055355	CYP26A1;CYP26A1	10	0.986083	1	6.41186	6.3085	0.103359	TSS200;5'UTR	rs533727979	49	0.000200
544485	cg16445268	CYP26A1;CYP26A1	10	0.385759	1	69.6232	70.9514	-1.32813	Body;Body	rs74435030;rs142962735	7;8	0.000220;0.000220
579272	cg17538572	CYP26A1;CYP26A1	10	1	1	30.549	29.0882	1.46078	Body;Body	rs149343022	13	0.000799
584274	cg17712828	CYP26A1;CYP26A1	10	0.15898	1	8.99468	7.74784	1.24684	TSS200;5'UTR
717095	cg22536554	CYP26A1;CYP26A1	10	1.8923e-05	1	10.0149	6.66836	3.34653	Body;Body	rs150026228	43	0.000220
782428	cg24849846	CYP26A1;CYP26A1	10	0.151971	1	10.801	9.44283	1.35812	TSS1500;TSS200	rs147146881	31	0.000599
15278	cg00429402	CYP26A1;CYP26A1;CYP26A1	10	1	1	1.96154	1.96291	-0.00137	1stExon;5'UTR;5'UTR	rs117884953;rs376312987	21;4	0.015176;0.001997
632868	cg19453618	CYP26A1;CYP26A1;CYP26A1	10	0.229629	1	8.90401	7.81509	1.08892	1stExon;TSS200;5'UTR	rs571971356;rs533727979	1;31	0.000200;0.000200
833177	cg26652906	CYP26A1;CYP26A1;CYP26A1	10	0.634587	1	1.93092	2.29956	-0.368642	1stExon;TSS200;5'UTR	rs531826710	2	0.000200
35409	cg00999152	CYP26B1	2	0.141059	1	70.2498	72.2973	-2.04759	Body	rs543828012;rs562110546;rs577204552;rs545003619	1;2;7;8	0.000200;0.000200;0.002995;0.001398
68242	cg01959421	CYP26B1	2	0.575076	1	80.346	81.0917	-0.74569	Body	rs540244236;rs144432204;rs528864917;rs550487694	0;33;37;38	0.000799;0.001597;0.000200;0.000200
128392	cg03717555	CYP26B1	2	0.170474	1	7.28114	6.15146	1.12968	Body
157599	cg04586286	CYP26B1	2	0.806996	1	73.3338	72.85	0.48376	Body	rs376643612;rs539063237	43;5	0.001198;0.000200
167569	cg04884908	CYP26B1	2	0.00472307	1	6.9664	4.90864	2.05776	1stExon	rs544776719;rs199868322;rs530591207	28;25;17	0.000200;0.000200;0.000200
169502	cg04940582	CYP26B1	2	1	1	55.0719	53.5267	1.54523	3'UTR	rs575381062	11	0.000200
179285	cg05227078	CYP26B1	2	0.111892	1	20.84	18.8753	1.9647	Body	rs559589614;rs530150605	18;1	0.000200;0.000200
185733	cg05414442	CYP26B1	2	0.373917	1	33.5473	32.0847	1.46265	3'UTR	rs569064850;rs10178600;rs557688310;rs572737916	34;16;15;9	0.000200;0.018371;0.001997;0.001797
201156	cg05889979	CYP26B1	2	0.5563	1	68.6474	69.636	-0.98856	Body	rs146777162;rs549700529	21;18	0.001398;0.000399
206574	cg06049781	CYP26B1	2	0.627475	1	15.4636	14.7969	0.66663	Body	rs531021028;rs552308713	18;3	0.001797;0.003395
209003	cg06122697	CYP26B1	2	0.357458	1	71.9235	73.265	-1.34154	Body	rs548867417	1	0.000200
244025	cg07163401	CYP26B1	2	0.683464	1	4.26877	3.89728	0.371488	TSS1500
281257	cg08286738	CYP26B1	2	0.629394	1	15.1374	15.8136	-0.67619	Body
292691	cg08641090	CYP26B1	2	1	1	44.4769	48.2601	-3.78326	TSS200	rs529064996	17	0.000399
336415	cg09984469	CYP26B1	2	0.0644861	1	7.74625	6.26206	1.48419	Body
365463	cg10883901	CYP26B1	2	0.0229625	1	15.6202	13.27	2.35016	Body	rs192805540;rs569987487;rs537377399	43;21;20	0.000200;0.000200;0.000200
463361	cg13948082	CYP26B1	2	0.686579	1	18.0174	17.3965	0.6209	Body
480956	cg14447606	CYP26B1	2	0.353101	1	21.9922	23.3361	-1.34383	Body	rs536455024	21	0.000200
488370	cg14657116	CYP26B1	2	0.702999	1	84.1718	84.6655	-0.49366	Body	rs79138418;rs148075682;rs115576978;rs200414575;rs368475843;rs61751056	31;19;18;16;2;1	0.000399;0.000399;0.000399;0.000200;0.000200;0.005990
497096	cg14932468	CYP26B1	2	0.836453	1	32.8387	33.3424	-0.50374	Body
500791	cg15052330	CYP26B1	2	0.0734394	1	87.5419	89.0298	-1.48786	Body	rs2286964;rs541205721;rs567941619	45;16;15	0.000899;0.000200;0.000599
504294	cg15160709	CYP26B1	2	0.130185	1	34.0615	36.457	-2.3955	3'UTR	rs150765484	0	0.006589
511130	cg15392489	CYP26B1	2	1	1	10.0194	9.39242	0.626939	TSS1500
524486	cg15821816	CYP26B1	2	0.697347	1	83.8348	83.3222	0.51257	Body	rs553489703	48	0.001398
594801	cg18079845	CYP26B1	2	0.012586	1	91.1753	92.8172	-1.64189	Body	rs2286965;rs188235033;rs141249406;rs139076534	29;28;22;1	0.002496;0.000200;0.000221;0.000399
599664	cg18244289	CYP26B1	2	1	1	7.34459	7.29688	0.047709	TSS1500	rs550378414	14	0.000998
636984	cg19599251	CYP26B1	2	0.955411	1	98.0758	98.1455	-0.06965	Body	rs139076534;rs559122650;rs2286964;rs541205721;rs567941619	43;40;31;2;1	0.000399;0.000200;0.000899;0.000200;0.000599
651130	cg20097440	CYP26B1	2	0.211995	1	5.55274	4.5941	0.95864	TSS200
717198	cg22540115	CYP26B1	2	0.8294	1	42.1189	41.5748	0.54406	Body	rs371004140;rs546146301	9;36	0.007788;0.000200
725912	cg22856324	CYP26B1	2	0.250433	1	66.087	67.8505	-1.7635	Body
729372	cg22979783	CYP26B1	2	0.352662	1	54.0215	52.4121	1.60944	Body	rs199556241	49	0.000399
794848	cg25297992	CYP26B1	2	1	1	4.07087	4.81619	-0.745313	TSS1500
98740	cg02849536	CYP26B1;CYP26B1	2	0.678014	1	14.2087	14.7952	-0.58658	TSS1500;TSS1500	rs188161121;rs144667369	4;31	0.001198;0.001198
452559	cg13637213	CYP26B1;CYP26B1	2	0.767879	1	5.18733	5.50525	-0.317915	TSS200;TSS200
541799	cg16364095	CYP26B1;CYP26B1	2	0.189997	1	28.4432	30.4371	-1.99394	TSS1500;TSS1500	rs183732041;rs188161121;rs144667369	33;28;1	0.000399;0.001198;0.001198
572218	cg17318467	CYP26B1;CYP26B1	2	0.949335	1	1.70886	1.60075	0.10811	TSS200;TSS200
805219	cg25662807	CYP26B1;CYP26B1	2	0.00468221	1	20.0743	16.9039	3.17041	TSS1500;TSS1500	rs115075637	1	0.004593
811675	cg25905184	CYP26B1;CYP26B1	2	0.379526	1	13.7196	12.7145	1.00509	Body;Body	rs72846408;rs567067201	20;36	0.000998;0.000200
25506	cg00714725	CYP26C1	10	0.17711	1	13.5192	12.1008	1.4184	Body	rs575370806;rs562665271	3;1	0.000399;0.000399
28149	cg00790395	CYP26C1	10	1	1	20.5165	20.4503	0.06622	Body
49851	cg01416891	CYP26C1	10	0.33332	1	37.6647	39.3342	-1.66946	TSS200	rs530006924;rs1538648;rs373762201	51;34;25	0.000200;0.090555;0.004792
83179	cg02394395	CYP26C1	10	1	1	77.6238	77.6735	-0.04964	Body
85543	cg02466572	CYP26C1	10	0.615111	1	26.372	27.2515	-0.87957	Body
97950	cg02825977	CYP26C1	10	0.436331	1	10.6464	9.82501	0.821421	Body	rs569087860	31	0.000200
111090	cg03208426	CYP26C1	10	1	1	19.3929	16.1139	3.27897	Body	rs527715975;rs547845516	0;12	0.000200;0.000399
178090	cg05193369	CYP26C1	10	0.0961622	1	7.83602	6.47283	1.3632	Body
179009	cg05219493	CYP26C1	10	0.171974	1	63.5268	65.6311	-2.10428	TSS200	rs568902872	12	0.000200
233443	cg06857304	CYP26C1	10	0.635975	1	36.602	35.6855	0.91647	Body
245418	cg07204602	CYP26C1	10	0.947608	1	76.5427	76.3182	0.22449	TSS1500	rs557933605;rs577864619	21;23	0.000200;0.000200
258807	cg07606384	CYP26C1	10	0.965088	1	55.6504	55.9036	-0.25322	Body	rs74452315	22	0.004593
312082	cg09233204	CYP26C1	10	0.401972	1	80.3535	79.3122	1.04127	TSS1500	rs533840462	36	0.000200
318927	cg09440270	CYP26C1	10	0.0906628	1	38.2823	41.0012	-2.71887	TSS1500	rs531435398;rs545167649	34;47	0.000399;0.000200
355228	cg10556384	CYP26C1	10	0.888159	1	21.9455	22.2892	-0.34365	Body	rs148787730;rs543299263;rs557004808	41;15;5	0.000200;0.000200;0.000200
404228	cg12110262	CYP26C1	10	0.0513424	1	23.9814	26.6517	-2.67031	Body	rs571799187;rs12256889	39;19	0.000200;0.439896
424086	cg12752627	CYP26C1	10	0.000108691	1	50.6622	45.0817	5.58059	Body	rs540884657	8	0.000200
478417	cg14375937	CYP26C1	10	0.519936	1	9.02111	9.70955	-0.688448	Body	rs533133175;rs115738184	11;51	0.000399;0.013978
510046	cg15356713	CYP26C1	10	0.15705	1	36.9043	34.6965	2.20779	Body
529502	cg15980076	CYP26C1	10	0.38648	1	26.7155	25.3955	1.32002	Body	rs546059348;rs553017695;rs572375816	33;3;1	0.000200;0.000200;0.000200
548796	cg16577651	CYP26C1	10	0.464092	1	51.5189	52.8731	-1.35424	TSS1500	rs187981385;rs2297918;rs34547823;rs529236536;rs548975167	47;36;28;27;24	0.002796;0.141374;0.002396;0.000200;0.000200
562530	cg17011709	CYP26C1	10	0.631618	1	29.3667	28.5037	0.86303	Body	rs528751110;rs61863115;rs547311338;rs568813660	35;35;36;43	0.000399;0.500000;0.394968;0.003594
567915	cg17181022	CYP26C1	10	1	1	46.0207	45.5335	0.48717	Body	rs74452315	31	0.004593
585220	cg17743250	CYP26C1	10	1	1	67.4308	73.0384	-5.60756	TSS200	rs568902872	16	0.000200
628866	cg19305681	CYP26C1	10	1	1	21.7576	19.2015	2.55616	Body	rs543297361;rs7907583	42;39	0.002596;0.007388
657180	cg20322977	CYP26C1	10	0.0215696	1	50.1759	53.8137	-3.63778	1stExon	rs144906308	17	0.000677
704114	cg22044002	CYP26C1	10	0.261889	1	16.5613	15.2317	1.32951	Body
780566	cg24785804	CYP26C1	10	0.375877	1	26.7218	25.378	1.34386	Body	rs548010400	50	0.000399
789047	cg25083618	CYP26C1	10	0.000288315	1	67.0811	71.866	-4.78489	TSS200	rs374243524;rs188449249;rs534100707	1;6;21	0.000200;0.002995;0.000200
826046	cg26404725	CYP26C1	10	0.616329	1	65.3277	66.2399	-0.91214	TSS1500
62606	cg01797727	CYP27A1	2	0.141218	1	51.9689	54.3997	-2.43085	TSS1500	rs6710529;rs552368440;rs559345803	51;48;1	0.441294;0.000599;0.000399
65189	cg01872077	CYP27A1	2	0.000135506	1	29.9093	25.0502	4.85917	TSS200
101661	cg02930667	CYP27A1	2	0.0878822	1	22.0556	19.9175	2.13815	Body	rs150710089	1	0.000200
119630	cg03460682	CYP27A1	2	0.000549951	1	35.7372	30.993	4.74424	TSS200	rs145194389	20	0.005391
275293	cg08111152	CYP27A1	2	0.0220284	1	36.9555	33.6136	3.34194	TSS200	rs145194389;rs150590414	35;1	0.005391;0.005391
276438	cg08143211	CYP27A1	2	0.40807	1	74.6806	75.8466	-1.16594	Body	rs554577012;rs576103473;rs562882012;rs562041687	1;11;43;43	0.000200;0.000200;0.000399;0.006190
366776	cg10925943	CYP27A1	2	0.115403	1	49.5477	52.1434	-2.59565	Body
425719	cg12806497	CYP27A1	2	0.000322666	1	71.5825	75.9891	-4.40661	Body
432635	cg13033320	CYP27A1	2	0.276419	1	18.5651	17.2017	1.36341	Body
452947	cg13648565	CYP27A1	2	0.677055	1	35.7478	36.5897	-0.84183	Body	rs111375271;rs369094672	44;2	0.000200;0.000399
461868	cg13908635	CYP27A1	2	0.157608	1	86.5075	87.7804	-1.27293	3'UTR	rs151117761;rs150091721	45;14	0.000200;0.000220
521126	cg15713912	CYP27A1	2	0.00167341	1	48.524	53.3918	-4.86777	Body
549759	cg16605823	CYP27A1	2	0.213668	1	83.1394	84.4387	-1.29937	Body	rs528814735	7	0.000200
586163	cg17774679	CYP27A1	2	0.441689	1	73.1593	72.0184	1.14086	TSS1500
692553	cg21612644	CYP27A1	2	0.0586656	1	18.537	16.3746	2.1624	TSS200
721797	cg22707705	CYP27A1	2	0.00494868	1	64.3424	68.289	-3.94662	TSS1500	rs74514236	25	0.012580
724653	cg22811307	CYP27A1	2	0.000141172	1	36.1656	30.9852	5.18044	TSS200	rs145194389	22	0.005391
800074	cg25480102	CYP27A1	2	1	1	42.764	42.724	0.03993	TSS1500	rs145194389	29	0.005391
817214	cg26104932	CYP27A1	2	0.835844	1	41.823	42.3575	-0.53448	Body	rs188904811;rs528296639;rs78672392;rs561834982	27;24;9;1	0.000200;0.000200;0.006190;0.000200
819335	cg26175971	CYP27A1	2	0.381954	1	19.7066	18.5355	1.17114	Body	rs138189735;rs534844099;rs75897848;rs185591162	49;44;21;16	0.000220;0.000200;0.003395;0.000200
341846	cg10147666	CYP27A1;CYP27A1	2	0.000780925	1	25.1423	21.0858	4.05651	5'UTR;1stExon	rs114345604	13	0.014177
484739	cg14553243	CYP27A1;CYP27A1	2	0.00892474	1	21.0374	18.0131	3.02437	5'UTR;1stExon	rs528903816	45	0.000200
41879	cg01182309	CYP27B1	12	1	1	21.2001	21.7364	-0.53632	Body	rs556234365;rs577642812	17;43	0.000200;0.000200
50582	cg01438091	CYP27B1	12	0.907774	1	10.5604	10.7876	-0.22721	Body	rs8176342;rs563225181;rs530682562	3;17;33	0.007288;0.000200;0.000200
148768	cg04321714	CYP27B1	12	0.00565594	1	30.861	34.9103	-4.04928	Body	rs536827929;rs556272855;rs571422853	15;41;43	0.000200;0.000200;0.000200
234420	cg06883848	CYP27B1	12	1	1	11.7278	9.83727	1.89051	Body	rs8176342;rs563225181;rs530682562	50;36;20	0.007288;0.000200;0.000200
240433	cg07060721	CYP27B1	12	0.987303	1	24.5654	24.7402	-0.17482	Body	rs201302886;rs8176345;rs200567715;rs567237244	0;21;30;49	0.000399;0.006490;0.000200;0.000200
423555	cg12735750	CYP27B1	12	0.424037	1	84.1632	85.0358	-0.87257	TSS1500	rs8176339;rs145643125;rs568598978	21;39;40	0.500000;0.000599;0.000200
462307	cg13918664	CYP27B1	12	0.711331	1	10.2872	9.82646	0.46075	Body	rs577036725	29	0.000200
561630	cg16984335	CYP27B1	12	1	1	17.7262	17.6476	0.0786	Body
604344	cg18413900	CYP27B1	12	0.0284514	1	46.7385	50.2399	-3.5014	TSS200	rs113298639;rs139289916	6;2	0.012380;0.001797
614912	cg18787440	CYP27B1	12	0.494523	1	83.8832	84.6606	-0.77735	3'UTR	rs569065283	2	0.000200
642616	cg19794395	CYP27B1	12	0.706258	1	79.2175	78.6423	0.57519	Body	rs145790221	7	0.000220
658496	cg20372759	CYP27B1	12	1	1	90.9896	90.9473	0.04229	TSS1500	rs530991189;rs367795485;rs570777302	13;7;2	0.000200;0.000200;0.000200
732923	cg23101118	CYP27B1	12	0.278575	1	32.9472	34.7227	-1.77553	Body
761437	cg24110768	CYP27B1	12	0.670284	1	21.2645	21.9745	-0.71004	Body	rs529738756	45	0.005391
168332	cg04905829	CYP27B1;CYP27B1	12	0.0226149	1	17.8425	20.5832	-2.74073	5'UTR;1stExon
778748	cg24722099	CYP27B1;CYP27B1	12	1	1	16.7765	16.862	-0.08553	5'UTR;1stExon	rs577501884	42	0.000200
58297	cg01665559	CYP27C1	2	0.579322	1	52.822	51.7516	1.07042	TSS200	rs115224999;rs567239357	14;31	0.015775;0.000200
78803	cg02270508	CYP27C1	2	0.963003	1	46.1777	45.9155	0.26214	Body
169707	cg04946274	CYP27C1	2	0.814133	1	65.3896	64.8595	0.53004	5'UTR	rs116770675;rs552789956;rs141493748	4;26;29	0.005791;0.000200;0.011781
179185	cg05224662	CYP27C1	2	1	1	81.6587	81.7279	-0.06918	Body	rs562491673;rs193171017;rs145756535	16;46;49	0.000200;0.000399;0.000200
197560	cg05780766	CYP27C1	2	0.983324	1	52.7513	52.9665	-0.21514	3'UTR	rs558855469;rs77463432;rs112927093	1;43;51	0.000200;0.500000;0.000599
247186	cg07258300	CYP27C1	2	0.916654	1	55.671	56.0289	-0.35791	TSS1500	rs148123964	1	0.004393
249152	cg07317449	CYP27C1	2	0.860932	1	84.3625	84.6538	-0.2913	TSS1500	rs555912566	51	0.007388
272365	cg08022717	CYP27C1	2	0.11911	1	35.9189	33.5407	2.37818	Body	rs536209928	32	0.000200
310980	cg09199330	CYP27C1	2	0.243898	1	58.3326	60.2583	-1.92567	TSS200
368648	cg10985347	CYP27C1	2	0.0880597	1	46.3248	49.1191	-2.79424	TSS200
554596	cg16751203	CYP27C1	2	0.151282	1	78.6339	80.3127	-1.67879	Body	rs141117840;rs566589590;rs150306913;rs538766815;rs201700234	15;16;23;38;47	0.000220;0.000200;0.000220;0.000200;0.000200
590897	cg17940908	CYP27C1	2	0.0211273	1	63.9531	60.6463	3.30679	TSS1500	rs148123964	3	0.004393
603084	cg18368599	CYP27C1	2	0.511907	1	47.983	46.7557	1.22736	Body	rs183767148	39	0.000399
625984	cg19201144	CYP27C1	2	0.0210557	1	52.5764	49.0621	3.51431	Body	rs149065640;rs138682404;rs146272230	2;7;22	0.000220;0.002396;0.002995
627893	cg19269749	CYP27C1	2	1	1	33.8619	33.0621	0.79982	Body	rs149065640;rs138682404;rs146272230	50;45;30	0.000220;0.002396;0.002995
631671	cg19411094	CYP27C1	2	0.00151523	1	47.3929	52.311	-4.9181	Body	rs569619864	5	0.000200
648176	cg19989151	CYP27C1	2	0.228838	1	85.8354	86.9793	-1.14391	5'UTR	rs567029214;rs539351383	51;6	0.000200;0.000399
699010	cg21855830	CYP27C1	2	0.799563	1	60.7389	61.3233	-0.58437	TSS200	rs567239357	1	0.000200
737961	cg23280866	CYP27C1	2	0.643525	1	56.8771	55.9592	0.91792	TSS1500	rs539067847;rs148123964	12;36	0.000200;0.004393
784545	cg24923516	CYP27C1	2	0.629707	1	21.2832	20.5215	0.76174	Body	rs536209928	1	0.000200
844329	cg27029606	CYP27C1	2	0.585279	1	66.9351	67.8899	-0.95478	Body	rs537534070;rs557476810	0;6	0.000200;0.000399
240211	cg07054292	CYP27C1;CYP27C1	2	0.885132	1	55.335	54.9101	0.42492	1stExon;5'UTR	rs201801731	31	0.010184
138389	cg04017324	CYP2A13	19	0.0476821	1	40.7256	37.7117	3.01393	TSS1500	rs188421246;rs550268136	4;1	0.006190;0.000200
143816	cg04176888	CYP2A13	19	0.33411	1	8.85109	7.94167	0.909422	Body	rs199643958;rs201720562;rs571383026;rs146067729	30;24;19;18	0.000200;0.000200;0.000200;0.000232
184266	cg05372113	CYP2A13	19	0.497668	1	7.28238	7.94772	-0.665336	Body	rs150550130;rs138225940;rs566841796;rs57082577;rs199984436;rs372587042	11;19;31;36;38;41	0.000277;0.000599;0.002995;0.011299;0.001500;0.000998
216282	cg06352713	CYP2A13	19	0.0632674	1	50.4159	53.4153	-2.99935	TSS1500	rs184982397;rs542364590	0;34	0.000998;0.000200
255476	cg07506573	CYP2A13	19	0.00444273	1	40.1718	36.0415	4.13026	TSS1500	rs563813990;rs575393703;rs148846033;rs564391887;rs528344148	1;27;32;43;49	0.003395;0.000200;0.007588;0.000200;0.000599
360055	cg10710468	CYP2A13	19	0.0135723	1	30.9889	27.6183	3.37058	Body	rs147780705;rs113145635;rs534420677	37;33;26	0.002796;0.000399;0.000200
395441	cg11834681	CYP2A13	19	0.0202696	1	63.755	67.1005	-3.34552	Body	rs112782936;rs3745280;rs560241027;rs3745281	4;26;45;49	0.007588;0.010583;0.000200;0.002995
400351	cg11988807	CYP2A13	19	0.554934	1	30.1497	31.1968	-1.04701	Body	rs543496385;rs565293337;rs541517387	1;35;38	0.000599;0.000200;0.001997
431012	cg12978820	CYP2A13	19	0.517813	1	28.0812	27.0135	1.06765	TSS1500	rs193176105;rs541093481;rs114734125	33;4;1	0.000399;0.000200;0.009984
447031	cg13482327	CYP2A13	19	0.0137935	1	46.0435	42.3242	3.71934	TSS1500	rs530627517;rs552439829	37;1	0.000200;0.000200
609416	cg18591496	CYP2A13	19	0.558237	1	12.1586	12.8762	-0.71753	Body	rs150550130;rs138225940;rs566841796;rs57082577;rs199984436;rs372587042	9;17;29;34;36;39	0.000277;0.000599;0.002995;0.011299;0.001500;0.000998
666909	cg20683809	CYP2A13	19	0.666222	1	11.0935	10.5625	0.53103	3'UTR	rs200023795;rs201731003;rs368344608	42;34;33	0.001997;0.001797;0.000799
753931	cg23851330	CYP2A13	19	0.547406	1	73.3638	72.4297	0.93417	Body	rs377129330;rs1709079;rs570907933	28;24;7	0.001597;0.036342;0.000200
159731	cg04653029	CYP2A6	19	0.0651874	1	46.7969	43.9077	2.88924	TSS1500	rs566507807	1	0.002196
201917	cg05910970	CYP2A6	19	7.59348e-06	1	64.882	70.8426	-5.96055	Body	rs56360274;rs28399437	51;31	0.021053;0.500000
448786	cg13531315	CYP2A6	19	0.0145867	1	12.403	10.1401	2.26286	Body	rs28399441;rs2545783;rs200354522;rs60996254;rs200793736	0;2;4;8;23	0.023163;0.000799;0.001000;0.000100;0.000200
448994	cg13537471	CYP2A6	19	1	1	58.0435	58.1843	-0.14083	Body	rs545581940;rs58571639;rs528089983;rs2644907;rs143846985	49;23;18;7;1	0.000200;0.000200;0.000399;0.500000;0.000220
484638	cg14550611	CYP2A6	19	1	1	5.19484	4.5553	0.639539	Body	rs537280653;rs28399440;rs577758165	50;24;2	0.000200;0.002296;0.000200
638278	cg19645066	CYP2A6	19	0.523233	1	35.07	33.9307	1.13926	Body	rs185545560;rs527966463;rs561452609;rs145393137;rs56256500;rs141659852;rs538011777;rs568811809	1;10;27;28;29;39;40;48	0.000200;0.000200;0.001597;0.001597;0.002596;0.000220;0.000200;0.003195
271973	cg08009568	CYP2A7;CYP2A7	19	0.777487	1	39.6187	38.9746	0.64407	TSS1500;TSS1500	rs547214412;rs565594867;rs536548692	2;11;21	0.000200;0.000200;0.000200
321173	cg09508736	CYP2A7;CYP2A7	19	0.302171	1	49.0799	47.311	1.76889	Body;Body	rs556102752;rs577830452;rs12973598	51;47;33	0.000200;0.000599;0.483027
575969	cg17435250	CYP2A7;CYP2A7	19	0.0931663	1	28.4024	26.0631	2.33929	Body;Body	rs549997563;rs199894834;rs538436117;rs145474618;rs78754793;rs3815708;rs3815709	0;6;30;35;39;45;46	0.000200;0.000998;0.001198;0.002596;0.500000;0.482228;0.482228
678605	cg21111256	CYP2A7;CYP2A7	19	0.656607	1	28.6733	29.4988	-0.82558	Body;Body	rs538436117;rs145474618;rs78754793;rs3815708;rs3815709;rs3815710	38;33;29;23;22;15	0.001198;0.002596;0.500000;0.482228;0.482228;0.485024
14970	cg00420847	CYP2A7;CYP2A7;CYP2A7;CYP2A7	19	0.17868	1	51.5083	53.7603	-2.25195	5'UTR;1stExon;5'UTR;1stExon	rs187280527;rs191746810;rs183836750	1;23;38	0.000200;0.000200;0.000599
798509	cg25424194	CYP2A7;CYP2A7;CYP2A7;CYP2A7	19	0.0841244	1	32.919	30.3918	2.52716	5'UTR;1stExon;5'UTR;1stExon	rs555608091;rs182571506;rs189226946;rs556460163	0;9;11;19	0.000599;0.001398;0.001597;0.000200
39866	cg01124941	CYP2B6	19	0.0938187	1	69.2023	71.532	-2.3297	TSS1500	rs531654529;rs549880274;rs150014282	11;14;26	0.000200;0.000200;0.000200
44066	cg01247837	CYP2B6	19	0.0954523	1	51.4109	48.7627	2.64825	Body	rs562909383;rs28706875;rs551613111;rs560497284;rs527670867;rs549142820	10;38;39;43;44;47	0.000200;0.012979;0.001797;0.001797;0.001797;0.001997
72214	cg02073501	CYP2B6	19	0.636941	1	74.2452	75.0028	-0.75763	Body	rs550502319;rs569092964	37;7	0.000200;0.002196
139064	cg04039479	CYP2B6	19	0.00595497	1	44.6435	48.9582	-4.31471	Body	rs529762801;rs2873263;rs147442917;rs28399492;rs550049302	0;1;4;39;51	0.000200;0.003494;0.000799;0.006789;0.000200
143641	cg04171829	CYP2B6	19	0.761268	1	41.639	40.9558	0.68315	Body	rs569922403;rs537311056	1;5	0.000200;0.000200
231777	cg06811798	CYP2B6	19	0.0461265	1	63.7857	66.7057	-2.91999	Body	rs144121983;rs79472458;rs547063135	48;44;2	0.003594;0.008187;0.000200
243596	cg07151194	CYP2B6	19	0.400392	1	54.6596	53.1796	1.47999	Body	rs556764417	30	0.000200
248304	cg07291917	CYP2B6	19	1	1	53.1206	51.0487	2.07191	TSS1500	rs578226478	0	0.000200
253717	cg07455963	CYP2B6	19	0.0109747	1	83.9594	86.2974	-2.33795	Body	rs572503795;rs12721655;rs535039125;rs35773040	30;5;2;1	0.000200;0.000799;0.000200;0.000998
299637	cg08852641	CYP2B6	19	0.313825	1	29.597	28.046	1.55104	Body	rs200207800;rs142421637;rs145946484;rs186335453;rs373926269	42;41;40;37;30	0.001500;0.000599;0.000233;0.000399;0.000200
313862	cg09286079	CYP2B6	19	0.672978	1	53.5649	52.6963	0.86853	Body	rs144760726;rs183427203;rs36060847;rs148009906;rs200207800;rs142421637;rs145946484	40;35;31;23;3;2;1	0.000660;0.000799;0.000200;0.000441;0.001500;0.000599;0.000233
347636	cg10322876	CYP2B6	19	1	1	80.553	83.9929	-3.43982	TSS1500	rs537020818;rs552236119	44;1	0.000200;0.000200
349492	cg10381451	CYP2B6	19	0.597804	1	52.6611	53.7025	-1.0414	Body	rs550502319;rs569092964	31;1	0.000200;0.002196
374530	cg11176656	CYP2B6	19	0.265902	1	53.7501	55.6504	-1.90027	Body	rs143532495;rs35493481;rs538751271	9;11;17	0.000399;0.002000;0.000200
385943	cg11539883	CYP2B6	19	0.000488237	1	61.4801	66.4333	-4.95316	TSS1500	rs531654529;rs549880274	44;47	0.000200;0.000200
448604	cg13526492	CYP2B6	19	0.141462	1	41.6092	44.0421	-2.43288	Body	rs572134005;rs144760726;rs183427203	40;7;2	0.000200;0.000660;0.000799
525263	cg15843278	CYP2B6	19	0.537392	1	31.3717	30.3011	1.07061	Body	rs572134005;rs144760726;rs183427203;rs36060847;rs148009906	51;18;13;9;1	0.000200;0.000660;0.000799;0.000200;0.000441
595917	cg18115248	CYP2B6	19	0.156974	1	49.2833	51.649	-2.36575	TSS1500
641422	cg19756068	CYP2B6	19	0.566793	1	41.7451	42.8553	-1.11019	1stExon	rs200343014;rs147304516	31;1	0.000399;0.000220
759253	cg24033278	CYP2B6	19	1	1	87.1759	88.7921	-1.6162	Body	rs553968231;rs572503795	48;17	0.000200;0.000200
770207	cg24426371	CYP2B6	19	0.867263	1	71.3934	71.7861	-0.39269	Body	rs577597311;rs139801276;rs553968231	42;37;19	0.000399;0.002196;0.000200
787544	cg25028129	CYP2B6	19	1	1	24.6309	24.7308	-0.09998	Body	rs189195985;rs531203043;rs549804083	0;7;8	0.001797;0.000200;0.001797
833689	cg26669393	CYP2B6	19	0.0553124	1	73.2648	70.7847	2.48012	3'UTR	rs144683195;rs189966711;rs544494883	50;44;2	0.002196;0.002196;0.000200
317616	cg09400269	CYP2B7P	19	0.000111883	1	27.5583	22.8044	4.75392	Body	rs546400972;rs57484466;rs16974714	51;45;2	0.000200;0.032348;0.002196
510479	cg15371623	CYP2B7P	19	0.237668	1	49.6865	47.7082	1.97828	Body	rs143712583;rs530077475;rs188877782;rs570100443;rs530720328;rs551961508	0;1;9;20;26;29	0.000399;0.000399;0.000799;0.000399;0.000200;0.000799
540963	cg16338317	CYP2B7P	19	0.0651897	1	61.6089	58.8451	2.76384	TSS200
584507	cg17719630	CYP2B7P	19	0.911434	1	56.3774	56.7452	-0.36777	Body	rs143042450;rs114329121	34;44	0.002596;0.001597
666133	cg20656962	CYP2B7P	19	1	1	43.9533	41.1247	2.82858	Body	rs12461995;rs111724462;rs541733356;rs180981496	0;1;20;29	0.001997;0.000599;0.000399;0.000599
49583	cg01409498	CYP2B7P1	19	0.00881692	1	58.4035	62.3325	-3.92898	TSS1500	rs529982180;rs548488922;rs10543656	25;28;37	0.000200;0.000399;0.388179
115695	cg03343515	CYP2B7P1	19	0.473398	1	49.9344	51.2706	-1.33619	Body	rs34418474;rs543794612	40;38	0.123203;0.000200
355780	cg10575842	CYP2B7P1	19	1	1	77.2071	77.9177	-0.71063	TSS200
154695	cg04501839	CYP2C18;CYP2C18	10	0.692739	1	45.036	45.878	-0.84194	TSS1500;TSS1500	rs187072977;rs191458268;rs577804224;rs540046306;rs181967772	40;37;24;17;4	0.000200;0.000799;0.000200;0.000399;0.000200
168079	cg04899273	CYP2C18;CYP2C18	10	1	1	24.3136	24.2562	0.05745	TSS200;TSS200	rs549074533;rs186302859	31;2	0.000599;0.000200
199288	cg05835416	CYP2C18;CYP2C18	10	0.98534	1	43.6877	43.899	-0.21121	TSS1500;TSS1500	rs531650077;rs541877764;rs561759594;rs546372263;rs530784181	41;36;23;22;3	0.000200;0.000200;0.000799;0.000599;0.000399
233290	cg06852652	CYP2C18;CYP2C18	10	0.00317662	1	75.9426	79.3139	-3.37123	TSS1500;TSS1500	rs541237296;rs180690039;rs557950792	0;14;38	0.000399;0.000200;0.000998
240873	cg07073035	CYP2C18;CYP2C18	10	0.0119066	1	84.141	81.7075	2.43358	TSS1500;TSS1500	rs56024124;rs541816340;rs561698252	0;19;45	0.034744;0.000200;0.000799
315874	cg09345077	CYP2C18;CYP2C18	10	1	1	23.9159	23.9814	-0.06548	Body;Body	rs189077219;rs547943633	32;30	0.001198;0.000200
537293	cg16227251	CYP2C18;CYP2C18	10	0.976514	1	54.6981	54.927	-0.22888	Body;Body
562593	cg17014018	CYP2C18;CYP2C18	10	0.472579	1	67.6	68.7747	-1.17471	TSS1500;TSS1500	rs187072977;rs191458268;rs577804224;rs540046306;rs181967772	38;35;22;15;2	0.000200;0.000799;0.000200;0.000399;0.000200
584689	cg17725512	CYP2C18;CYP2C18	10	0.389512	1	53.8729	55.4057	-1.53284	Body;Body	rs186174073;rs556757426;rs114439291	48;15;11	0.000200;0.000200;0.006190
597656	cg18174075	CYP2C18;CYP2C18	10	0.486709	1	41.3894	42.6833	-1.29395	TSS200;TSS200	rs549074533;rs186302859	1;30	0.000599;0.000200
644257	cg19852607	CYP2C18;CYP2C18	10	0.34881	1	26.6046	25.2004	1.40425	TSS200;TSS200	rs74544468	10	0.023363
650850	cg20087457	CYP2C18;CYP2C18	10	0.000380389	1	72.726	76.9902	-4.26426	TSS1500;TSS1500	rs115834519;rs184343113;rs56024124;rs541816340	0;1;16;35	0.023363;0.000399;0.034744;0.000200
659951	cg20426415	CYP2C18;CYP2C18	10	0.775472	1	46.5082	47.1757	-0.66749	Body;Body	rs111810443	0	0.000399
685236	cg21343508	CYP2C18;CYP2C18	10	0.154979	1	75.9694	77.7479	-1.77856	TSS1500;TSS1500	rs541237296;rs180690039;rs557950792	4;18;42	0.000399;0.000200;0.000998
693198	cg21636366	CYP2C18;CYP2C18	10	0.201871	1	59.2202	61.2866	-2.06643	Body;Body	rs539428834;rs553349325;rs117690007	40;21;2	0.000399;0.000200;0.003195
472093	cg14196507	CYP2C18;CYP2C18;CYP2C18;CYP2C18	10	0.0452048	1	34.6265	37.7226	-3.09615	1stExon;5'UTR;5'UTR;1stExon	rs553558405	48	0.000200
1944	cg00051662	CYP2C19	10	0.0154131	1	44.2671	48.1029	-3.83587	TSS1500	rs182166092	43	0.000200
97402	cg02808805	CYP2C19	10	0.525846	1	69.5982	68.562	1.03621	TSS1500	rs11568731;rs147748472	33;36	0.130000;0.000399
144244	cg04189838	CYP2C19	10	0.252147	1	80.8745	79.5414	1.33311	Body	rs192643600;rs115666503	16;35	0.000399;0.002196
204709	cg05991489	CYP2C19	10	0.934622	1	76.7631	77.007	-0.24389	TSS1500	rs11568729;rs561205449;rs185375194;rs11568734	0;6;8;42	0.000998;0.000200;0.000200;0.000599
608618	cg18564458	CYP2C19	10	0.430329	1	43.0328	44.4731	-1.44026	TSS200	rs367543001;rs555087130;rs28399504;rs367543002;rs367543003;rs141890453	17;24;30;36;39;51	0.002596;0.000200;0.000799;0.002596;0.002596;0.000220
649347	cg20031717	CYP2C19	10	0.260723	1	55.1974	57.1024	-1.905	Body	rs543965836	31	0.000399
782669	cg24857560	CYP2C19	10	0.0158161	1	49.3252	53.1368	-3.81161	TSS1500	rs182166092;rs562949346;rs539473044;rs545191790	25;3;2;1	0.000200;0.000200;0.000200;0.000399
858150	cg27505447	CYP2C19	10	0.309008	1	49.7061	51.4896	-1.78349	TSS200	rs142319531;rs183086137;rs545516230	5;2;1	0.000399;0.000200;0.000200
424293	cg12759420	CYP2C8	10	0.00333084	1	72.7288	76.3254	-3.59655	Body	rs185936754	14	0.000998
490265	cg14717122	CYP2C8	10	0.0292912	1	54.3908	57.8035	-3.41275	3'UTR	rs200819252;rs1058932;rs140481138	0;1;32	0.001000;0.150559;0.000220
27884	cg00782158	CYP2C8;CYP2C8;CYP2C8;CYP2C8	10	0.439525	1	62.2833	63.6091	-1.32585	TSS1500;TSS1500;TSS1500;TSS1500
143387	cg04164578	CYP2C8;CYP2C8;CYP2C8;CYP2C8	10	0.472091	1	40.3226	41.6467	-1.32403	Body;Body;Body;Body	rs190807911;rs181052138;rs201421851;rs553009747;rs143386810	0;1;2;26;30	0.000200;0.000200;0.000200;0.000200;0.000399
322467	cg09550024	CYP2C9	10	0.173742	1	50.7796	48.5533	2.22632	TSS200
408736	cg12253859	CYP2C9	10	0.3922	1	43.3058	41.8003	1.50553	3'UTR	rs9332242	37	0.047923
471877	cg14191040	CYP2C9	10	0.885914	1	32.5966	32.1966	0.39996	Body	rs183455276;rs529327880;rs151286905;rs569341355	50;42;35;2	0.000200;0.000200;0.000200;0.000200
735596	cg23202385	CYP2C9	10	0.533609	1	11.3662	10.6582	0.70799	Body	rs147445173;rs560871191;rs529786745;rs543558432;rs562927714	0;2;6;27;44	0.000599;0.002196;0.000200;0.000200;0.000200
736603	cg23234854	CYP2C9	10	0.0515174	1	42.5074	45.6401	-3.13274	TSS200	rs181972857;rs537270060	23;2	0.000200;0.000200
762321	cg24140586	CYP2C9	10	0.21086	1	58.318	60.3637	-2.04564	TSS1500	rs187864440;rs112013246;rs530860659;rs193156666	40;37;2;1	0.000200;0.500000;0.000799;0.000200
781144	cg24804666	CYP2C9	10	0.000141001	1	31.9392	37.4727	-5.53357	Body	rs559387905;rs528415233;rs77811631	42;39;11	0.000399;0.000200;0.000200
161065	cg04692870	CYP2D6;CYP2D6	22	0.593484	1	34.7768	35.7874	-1.01058	Body;Body	rs574423474;rs370267861;rs373668214;rs528764348;rs546937511;rs565221543	10;21;24;33;41;42	0.000200;0.000998;0.000599;0.000200;0.000599;0.000200
238953	cg07016288	CYP2D6;CYP2D6	22	0.929389	1	53.9786	54.3115	-0.33292	Body;Body	rs200028800;rs200491483;rs368389952;rs78854695;rs202246213	41;35;26;22;21	0.000200;0.001000;0.000599;0.012780;0.000399
315122	cg09322432	CYP2D6;CYP2D6	22	0.0593571	1	54.4223	57.4174	-2.99517	TSS1500;TSS1500	rs560989436;rs190388483;rs548011990	5;16;21	0.000200;0.000799;0.000200
364160	cg10840135	CYP2D6;CYP2D6	22	0.361615	1	52.7588	54.3744	-1.61552	1stExon;1stExon	rs536109057;rs79802111;rs143812937;rs146838345;rs139638916;rs118203758;rs5030862	21;25;26;45;48;50;51	0.000399;0.000718;0.000225;0.000228;0.000229;0.000599;0.000230
396976	cg11881141	CYP2D6;CYP2D6	22	0.367587	1	39.8901	41.4807	-1.59059	Body;Body	rs67497403;rs369508051;rs548405543;rs566717724;rs533964313;rs142302759	1;6;13;14;19;26	0.000799;0.000399;0.000200;0.000200;0.000200;0.001398
446360	cg13463109	CYP2D6;CYP2D6	22	0.0759974	1	80.2613	82.1866	-1.92537	Body;Body	rs28371735;rs141756339;rs185772085;rs574421774;rs1135835	33;22;21;11;9	0.010000;0.000506;0.000200;0.000799;0.000399
517343	cg15597984	CYP2D6;CYP2D6	22	0.027481	1	60.2398	63.5505	-3.31067	TSS200;TSS200	rs35481113;rs35023634;rs540805349;rs559242956;rs533222097	45;38;22;10;1	0.000300;0.500000;0.000399;0.000200;0.000200
577956	cg17498424	CYP2D6;CYP2D6	22	0.435596	1	66.6955	65.4258	1.26961	TSS1500;TSS1500	rs59099247;rs78047908	29;1	0.023762;0.001298
649740	cg20046859	CYP2D6;CYP2D6	22	0.0243195	1	60.6021	63.9655	-3.36347	Body;Body	rs80262685;rs577696827;rs544825251;rs563463814	20;16;2;1	0.015974;0.001198;0.000399;0.001797
653674	cg20195005	CYP2D6;CYP2D6	22	0.702568	1	27.1854	27.9074	-0.72207	TSS1500;TSS1500	rs114155186;rs182976561;rs570232272;rs537067301	0;1;6;25	0.000998;0.000200;0.000399;0.000399
720136	cg22650942	CYP2D6;CYP2D6	22	7.59955e-06	1	57.5492	63.9905	-6.44122	TSS1500;TSS1500	rs572914357;rs563249971;rs530422334;rs549143846;rs1080992;rs147874111	44;38;13;6;2;1	0.000599;0.000200;0.000200;0.000799;0.000699;0.000399
799294	cg25452165	CYP2D6;CYP2D6	22	0.443782	1	58.3799	57.0324	1.34756	Body;Body	rs3892097;rs542441729;rs554875652;rs573146761;rs200720666;rs113678157	39;29;23;15;11;4	0.046526;0.000200;0.000200;0.000200;0.017000;0.009950
142595	cg04141107	CYP2D6;CYP2D6	22	0.401308	1	18.1566	17.0629	1.0937	TSS1500;TSS1500	rs59360719;rs186443092;rs544863334;rs557254045	47;40;24;1	0.001997;0.000599;0.000200;0.000399
766742	cg24307449	CYP2D6;CYP2D6	22	0.00773154	1	70.452	73.8923	-3.4403	TSS200;TSS200	rs540805349;rs559242956;rs533222097	39;27;18	0.000399;0.000200;0.000200
689616	cg21509645	CYP2D7	22	0.393728	1	80.7749	81.8017	-1.02681	Body	rs3021083;rs114596592;rs4996599;rs577813904;rs570200846;rs545322700	6;12;13;29;29;45	0.200879;0.005791;0.001597;0.000200;0.002596;0.000200
708160	cg22195884	CYP2D7	22	0.459827	1	67.7576	68.9568	-1.1992	Body	rs1966154;rs1966155;rs1081002	15;9;2	0.000399;0.000399;0.000100
13900	cg00392007	CYP2D7;CYP2D7	22	0.00154509	1	66.2698	70.5549	-4.28511	Body;ExonBnd	rs545151337;rs371545471;rs185650395	1;3;18	0.000200;0.010982;0.000799
23096	cg00645731	CYP2D7P1	22	0.526296	1	34.6044	35.7602	-1.15587	TSS1500
34340	cg00969815	CYP2D7P1	22	0.309819	1	90.7069	89.8914	0.81555	Body	rs2103556;rs3171708;rs3171709;rs188173161;rs3171710;rs577345879;rs3171711	51;37;35;30;29;8;4	0.412234;0.000000;0.014077;0.000200;0.000000;0.000200;0.000100
189062	cg05519181	CYP2D7P1	22	0.43994	1	71.9003	70.7307	1.16967	TSS1500	rs2856957;rs553254251	33;51	0.111322;0.000200
375985	cg11221132	CYP2D7P1	22	0.0305283	1	63.1105	66.2743	-3.16372	Body	rs543319293;rs530303678;rs562245402;rs529501439	47;16;8;2	0.000399;0.000799;0.000200;0.000200
427064	cg12850546	CYP2D7P1	22	0.0545528	1	82.3501	84.2845	-1.93439	Body	rs531951416;rs550445692;rs568390210;rs535822971;rs4987140	51;49;40;11;10	0.000200;0.000399;0.000200;0.000200;0.500000
491982	cg14773441	CYP2D7P1	22	0.742352	1	68.2231	68.8662	-0.64312	TSS1500	rs550581814	50	0.000200
634531	cg19513890	CYP2D7P1	22	0.480862	1	44.0058	45.3231	-1.31733	Body	rs191494653;rs184023369	18;12	0.003395;0.009784
819162	cg26169700	CYP2D7P1	22	0.681306	1	53.5683	54.4262	-0.85798	Body	rs527540852;rs192761334;rs563782777;rs564208524;rs549881269;rs568027160;rs573137626;rs540451424	2;3;8;9;15;18;27;31	0.000200;0.000799;0.000200;0.000998;0.000200;0.000200;0.000799;0.000599
837305	cg26793846	CYP2D7P1	22	0.507558	1	73.1309	74.1375	-1.00656	Body	rs556641825;rs574791799;rs542001276;rs11913380;rs116047014	1;10;12;40;49	0.000399;0.000799;0.000599;0.009984;0.009385
11343	cg00321709	CYP2E1	10	0.0233349	1	26.6825	29.8824	-3.19997	Body	rs41299408;rs557673666;rs113035133;rs536677362	49;19;4;3	0.004393;0.000599;0.000200;0.000200
15511	cg00436603	CYP2E1	10	1	1	35.9461	35.802	0.14409	TSS200
25724	cg00720244	CYP2E1	10	7.67407e-06	1	78.0691	82.6842	-4.61501	Body	rs193040167	33	0.000200
47705	cg01355198	CYP2E1	10	0.986681	1	69.0491	68.8678	0.18132	Body	rs533468318;rs201120875;rs28371746;rs142845267	0;12;13;45	0.000200;0.000200;0.003195;0.000220
51500	cg01465364	CYP2E1	10	0.964251	1	37.3618	37.1107	0.25106	TSS200
108650	cg03134882	CYP2E1	10	0.214921	1	28.783	26.9609	1.82216	Body	rs577268888;rs41299400	36;17	0.000200;0.017572
178124	cg05194426	CYP2E1	10	0.874297	1	61.9095	62.3387	-0.42912	Body
185820	cg05417377	CYP2E1	10	0.577486	1	40.9898	42.073	-1.0832	Body	rs139603080	2	0.001597
187530	cg05473257	CYP2E1	10	0.329797	1	26.7901	25.3362	1.45393	Body	rs577268888	16	0.000200
251328	cg07381788	CYP2E1	10	0.371704	1	63.6287	62.1624	1.46633	TSS1500	rs562702762	1	0.000200
287173	cg08472147	CYP2E1	10	0.048852	1	29.8533	27.1202	2.73314	TSS1500	rs539905512;rs556399734;rs114646210	1;12;49	0.000200;0.000200;0.003195
311246	cg09208540	CYP2E1	10	0.588111	1	58.5794	57.555	1.02445	TSS1500	rs562702762	23	0.000200
364838	cg10862468	CYP2E1	10	0.0132041	1	34.6445	38.4152	-3.77064	Body	rs28371741;rs190865156;rs536911142;rs943975	0;8;39;42	0.001997;0.000200;0.000200;0.237420
368688	cg10986462	CYP2E1	10	0.0227244	1	53.0266	49.5543	3.47229	TSS1500	rs77154973	3	0.013179
383141	cg11445109	CYP2E1	10	0.0141792	1	36.8854	40.6737	-3.78832	Body
441379	cg13315147	CYP2E1	10	0.433009	1	31.3945	30.1011	1.29343	Body	rs563079533;rs111537354	17;15	0.000200;0.500000
547511	cg16538390	CYP2E1	10	1	1	58.3807	60.0389	-1.65817	Body	rs536768903;rs41283307;rs137917737	23;23;2	0.000799;0.001797;0.000200
620203	cg18984983	CYP2E1	10	0.260398	1	36.0427	34.2306	1.81204	Body	rs537642960	33	0.000200
633277	cg19469447	CYP2E1	10	0.0461231	1	16.3347	18.6649	-2.33019	Body	rs41299408;rs557673666	16;46	0.004393;0.000599
636158	cg19571004	CYP2E1	10	0.417121	1	55.2604	53.8257	1.43472	TSS200	rs6413420;rs572230011	23;6	0.034345;0.000200
640408	cg19721068	CYP2E1	10	0.803187	1	48.3835	47.779	0.60445	Body	rs112863932	1	0.002196
676227	cg21024264	CYP2E1	10	1	1	32.7496	32.6662	0.0834	1stExon	rs527949682;rs369847743;rs143746211;rs114535864	6;16;29;48	0.000200;0.000200;0.000200;0.000399
741265	cg23400446	CYP2E1	10	0.175845	1	29.7456	27.7614	1.98413	Body	rs8192769	23	0.071486
773206	cg24530264	CYP2E1	10	0.620888	1	25.8517	26.7137	-0.862	Body	rs8192769	39	0.071486
795799	cg25330361	CYP2E1	10	0.0411422	1	5.7081	7.32051	-1.61241	Body	rs541672303;rs558353954	26;4	0.000200;0.000399
816059	cg26065573	CYP2E1	10	1	1	68.5724	69.4373	-0.86486	TSS1500	rs34562297;rs117944666;rs11575870;rs541480894;rs6413423	1;13;17;38;39	0.003395;0.021366;0.000399;0.000399;0.059505
643837	cg19837601	CYP2E1;CYP2E1	10	0.349188	1	26.2697	24.8733	1.39632	5'UTR;1stExon	rs6413420;rs572230011;rs541043913;rs11445593;rs397709571;rs374647442	44;27;15;6;5;2	0.034345;0.000200;0.000200;0.028355;0.036842;0.000599
51145	cg01454153	CYP2F1	19	0.549108	1	50.5655	51.7221	-1.15664	TSS200	rs77890115;rs144992619	0;13	0.058506;0.003794
58090	cg01659133	CYP2F1	19	0.00702927	1	77.9659	80.9269	-2.961	Body	rs73545059	11	0.065695
85825	cg02474193	CYP2F1	19	0.495204	1	79.5211	80.4105	-0.88939	Body	rs71358967;rs569581968;rs73545060	11;15;43	0.500000;0.000200;0.074481
112824	cg03259038	CYP2F1	19	0.926631	1	77.0735	77.3286	-0.25508	Body	rs73545063;rs150197628;rs139008556;rs199974498	19;20;21;41	0.074481;0.000200;0.000224;0.001000
133128	cg03860210	CYP2F1	19	0.0209983	1	76.1108	78.8119	-2.70114	TSS1500	rs574177151;rs541585541	0;44	0.000200;0.000200
211826	cg06210526	CYP2F1	19	0.538312	1	63.108	62.0155	1.0925	TSS1500	rs62117444	0	0.060304
223706	cg06579354	CYP2F1	19	0.90354	1	56.6986	56.3155	0.38309	TSS1500	rs529759461	50	0.000200
263496	cg07750118	CYP2F1	19	0.506432	1	85.8442	85.1241	0.72012	Body	rs541072855;rs368904004;rs112698282	13;45;50	0.000200;0.002995;0.000998
290147	cg08561071	CYP2F1	19	0.0244468	1	38.6386	35.3086	3.33003	Body	rs540058724;rs113031476;rs113512828;rs550580377	40;31;5;2	0.000200;0.022164;0.026158;0.000799
308629	cg09128733	CYP2F1	19	0.839236	1	17.6345	17.2495	0.38502	Body	rs374948705;rs149171039;rs201437439;rs199585359;rs200811964;rs79238130;rs144700190	0;1;10;21;22;40;49	0.000399;0.000200;0.001000;0.007188;0.001000;0.005990;0.000200
313509	cg09274963	CYP2F1	19	0.0675903	1	19.2773	17.1398	2.13746	Body	rs374948705;rs149171039;rs201437439;rs199585359;rs200811964;rs79238130	4;5;14;25;26;44	0.000399;0.000200;0.001000;0.007188;0.001000;0.005990
336621	cg09991444	CYP2F1	19	0.0168765	1	74.3768	77.2721	-2.89526	Body
344941	cg10239449	CYP2F1	19	0.0324725	1	61.3855	64.5731	-3.18756	Body	rs71358967;rs569581968	46;50	0.500000;0.000200
377525	cg11267879	CYP2F1	19	0.288705	1	49.2817	51.1307	-1.84899	TSS1500	rs147785203;rs535522381;rs576757883	2;36;37	0.001997;0.000200;0.006589
430309	cg12955039	CYP2F1	19	0.0761434	1	79.2925	77.2553	2.03721	Body	rs199974498;rs544175992;rs141890168;rs202164777;rs115159306	0;17;32;34;38	0.001000;0.000200;0.000555;0.001000;0.015176
460278	cg13861326	CYP2F1	19	0.504761	1	26.4535	25.3848	1.06869	Body	rs565305859;rs571284814;rs58439149	42;8;1	0.000200;0.000799;0.010184
506959	cg15249911	CYP2F1	19	0.060925	1	6.91544	8.49535	-1.57991	3'UTR	rs577556963;rs202044867;rs560583866;rs12461439;rs12461412;rs567780189;rs191465117	45;39;23;19;12;11;3	0.001398;0.000399;0.000998;0.045128;0.004593;0.000200;0.000200
569235	cg17222579	CYP2F1	19	0.0962347	1	85.2439	86.7832	-1.53931	TSS1500	rs529759461;rs187982066;rs192255704;rs532007781	0;16;27;42	0.000200;0.003794;0.000399;0.000200
764192	cg24207610	CYP2F1	19	0.82018	1	76.827	77.2542	-0.42723	Body	rs556970445	31	0.000599
839283	cg26859042	CYP2F1	19	0.0256509	1	58.4061	61.804	-3.39787	5'UTR	rs568349733;rs529764743	17;40	0.000200;0.001797
848433	cg27168410	CYP2F1	19	0.129673	1	72.6526	74.6646	-2.01203	Body	rs528392605;rs144438871	0;40	0.000599;0.001198
315926	cg09347059	CYP2F1;CYP2F1	19	0.734747	1	55.7928	56.531	-0.73821	ExonBnd;Body	rs151222092;rs76335535;rs186281561;rs111817081	51;38;4;1	0.000220;0.002796;0.000200;0.500000
453898	cg13676449	CYP2F1;CYP2F1	19	0.0112292	1	74.2847	77.3435	-3.05874	5'UTR;1stExon	rs1645712	46	0.114417
35946	cg01014382	CYP2G1P	19	0.00170604	1	37.6784	42.4651	-4.7867	TSS1500	rs536876311;rs139447327	12;2	0.000599;0.007388
318184	cg09417522	CYP2G1P	19	0.00239618	1	55.9528	60.5256	-4.57278	TSS1500	rs537079260;rs182801356	33;2	0.000200;0.000200
485683	cg14579602	CYP2G1P	19	0.351346	1	55.9518	57.573	-1.62121	Body	rs6508953;rs528511626;rs12327580	43;25;2	0.342851;0.000200;0.036541
532804	cg16083149	CYP2G1P	19	0.0526971	1	37.0131	34.1229	2.89017	TSS1500	rs540892955;rs559555084	0;24	0.000200;0.000200
72772	cg02089480	CYP2J2	1	0.831655	1	84.3386	84.6675	-0.32891	Body	rs572304823;rs11572253	49;44	0.000200;0.001498
97585	cg02814457	CYP2J2	1	0.0519599	1	39.5588	42.657	-3.0982	TSS200	rs556452627	27	0.000200
104415	cg03009196	CYP2J2	1	0.0325902	1	44.0464	47.4656	-3.41924	TSS200	rs556452627	20	0.000200
171413	cg04996523	CYP2J2	1	0.663993	1	37.7874	38.6683	-0.88095	TSS200	rs11572189;rs890293	23;33	0.000100;0.039137
197301	cg05773604	CYP2J2	1	1.78156e-06	1	59.1827	65.9205	-6.73785	TSS1500	rs148760256;rs549823109	35;2	0.000200;0.000200
234501	cg06886493	CYP2J2	1	0.00230859	1	83.6678	86.4363	-2.76851	Body	rs148214062;rs199889025;rs146616290;rs200652429;rs201042332	0;1;3;4;8	0.001398;0.001000;0.000200;0.000200;0.001000
252894	cg07430760	CYP2J2	1	0.352016	1	38.5311	40.155	-1.62392	1stExon	rs181737961;rs141303570;rs146801076	24;39;50	0.000399;0.000330;0.001198
385954	cg11540204	CYP2J2	1	0.307666	1	44.4193	46.2079	-1.78854	Body	rs184570541;rs573615356	12;2	0.000200;0.003594
435683	cg13132577	CYP2J2	1	0.0214552	1	33.123	36.599	-3.47591	Body	rs551720787	9	0.001198
458157	cg13799302	CYP2J2	1	0.161884	1	39.7375	42.0508	-2.31333	1stExon	rs181737961;rs141303570;rs146801076	30;15;4	0.000399;0.000330;0.001198
551826	cg16667730	CYP2J2	1	0.344776	1	42.7844	44.4559	-1.6715	TSS200	rs556452627	48	0.000200
585787	cg17760678	CYP2J2	1	0.386826	1	43.2964	44.8518	-1.55546	TSS200	rs577951658;rs545273442;rs192249016	22;26;34	0.000200;0.000200;0.001997
630384	cg19365328	CYP2J2	1	0.0207801	1	38.7911	42.4117	-3.62057	TSS1500	rs80144287;rs17119890	42;2	0.500000;0.000100
667114	cg20690488	CYP2J2	1	0.00120986	1	48.9636	53.9611	-4.99747	1stExon	rs143139345;rs569141515	27;1	0.001198;0.000200
795939	cg25336746	CYP2J2	1	0.000166476	1	50.2065	55.9341	-5.72765	TSS1500
837599	cg26802968	CYP2J2	1	1	1	44.1327	46.8222	-2.68952	TSS1500	rs539813877;rs184886478	38;41	0.000200;0.000200
837965	cg26815229	CYP2J2	1	0.0433367	1	52.6369	55.8492	-3.21229	TSS1500	rs561602119;rs11572188	23;37	0.000200;0.500000
845278	cg27061049	CYP2J2	1	0.638261	1	39.9243	40.8703	-0.946	TSS1500	rs17119890	37	0.000100
48786	cg01385795	CYP2R1	11	0.493078	1	14.2248	13.3869	0.83791	Body	rs553141666;rs555096950;rs545273463	48;17;15	0.000799;0.000599;0.000200
62077	cg01781902	CYP2R1	11	0.000690439	1	40.9471	46.1627	-5.21562	Body	rs539744364;rs557499003	5;41	0.000399;0.000200
90991	cg02622885	CYP2R1	11	0.00153547	1	31.4223	36.0475	-4.62526	Body	rs551621652	25	0.000200
179790	cg05241163	CYP2R1	11	0.192272	1	87.2355	86.0399	1.19557	Body
186931	cg05454237	CYP2R1	11	0.144672	1	14.488	16.1544	-1.66635	TSS200	rs187639972	51	0.000998
215461	cg06326648	CYP2R1	11	0.808565	1	48.3419	48.9395	-0.59757	Body	rs568177082;rs529068538	34;44	0.000200;0.000599
237374	cg06969268	CYP2R1	11	0.0657066	1	6.80194	8.34713	-1.54518	Body	rs547650279	44	0.000200
279202	cg08228804	CYP2R1	11	0.246343	1	51.4811	53.4643	-1.98324	TSS1500	rs555275605;rs573279503	2;1	0.000399;0.000200
286729	cg08460032	CYP2R1	11	0.00459848	1	86.7661	89.0633	-2.2972	Body	rs550595409	1	0.000200
290805	cg08581512	CYP2R1	11	0.269811	1	9.58478	10.6897	-1.10489	Body
400091	cg11980188	CYP2R1	11	1.0172e-05	1	12.9232	17.4804	-4.55715	TSS1500
556195	cg16802027	CYP2R1	11	0.721225	1	12.096	11.6166	0.47933	TSS200	rs187639972	40	0.000998
557462	cg16846991	CYP2R1	11	0.00379228	1	74.6344	78.049	-3.41462	Body	rs112205170;rs567512092;rs528079027;rs182378927	0;1;3;14	0.002995;0.000200;0.000200;0.000399
616530	cg18844120	CYP2R1	11	0.0480513	1	72.1954	74.7528	-2.55738	TSS1500	rs192675393;rs558984220;rs577315409	26;13;2	0.000399;0.000998;0.000200
657134	cg20321331	CYP2R1	11	0.0279956	1	10.8629	13.0225	-2.15965	TSS200	rs573405441	10	0.000599
752280	cg23792245	CYP2R1	11	0.00289603	1	9.24261	11.9612	-2.71861	TSS200	rs200462787;rs573405441	1;15	0.000200;0.000599
799370	cg25454890	CYP2R1	11	1	1	23.6416	27.024	-3.38236	1stExon	rs12794714;rs555180485	47;45	0.349241;0.000200
829632	cg26528620	CYP2R1	11	1	1	8.37653	10.9777	-2.60115	Body	rs565862304	26	0.000200
104024	cg02997111	CYP2S1	19	0.0577088	1	11.5057	9.73938	1.76636	TSS1500	rs575229478;rs542503562	28;8	0.000200;0.000200
125128	cg03620853	CYP2S1	19	0.0769248	1	5.0491	3.80102	1.24808	TSS200	rs376296444;rs545869866	23;44	0.000200;0.000200
147741	cg04291888	CYP2S1	19	0.00145197	1	7.29338	4.9781	2.31528	TSS200	rs376296444;rs545869866	25;4	0.000200;0.000200
151929	cg04417607	CYP2S1	19	0.678723	1	47.9109	47.0471	0.86381	TSS1500	rs528330886;rs546460902;rs568041274;rs535336759;rs184002884	49;47;25;4;3	0.000200;0.000200;0.000200;0.000399;0.000799
182202	cg05312704	CYP2S1	19	0.144794	1	84.4705	85.8874	-1.4169	Body	rs145358278;rs145165448	21;51	0.000660;0.000599
295862	cg08736471	CYP2S1	19	0.00218367	1	56.4746	61.0699	-4.59533	3'UTR	rs550002210	39	0.000200
433735	cg13069030	CYP2S1	19	0.350319	1	67.5118	66.0546	1.45724	Body	rs543078107;rs558497417	7;8	0.000599;0.000200
550945	cg16643152	CYP2S1	19	0.117422	1	10.7285	9.26947	1.45906	TSS200	rs575229478;rs542503562;rs563676371	37;17;5	0.000200;0.000200;0.000200
583744	cg17693865	CYP2S1	19	0.175789	1	11.8426	10.4974	1.34511	TSS1500	rs189749062	23	0.000200
590161	cg17914753	CYP2S1	19	1	1	9.59733	9.52952	0.067801	Body	rs77508431	47	0.000399
595595	cg18105767	CYP2S1	19	0.070923	1	17.4219	15.3983	2.02361	TSS1500	rs200321823	33	0.004393
632214	cg19430423	CYP2S1	19	0.0599334	1	66.4421	69.1254	-2.68338	Body	rs561276792	35	0.000599
643744	cg19834071	CYP2S1	19	0.0128896	1	9.131	7.09907	2.03193	TSS200	rs376296444;rs545869866	35;14	0.000200;0.000200
678776	cg21117476	CYP2S1	19	0.155154	1	3.80547	2.83948	0.965992	TSS200	rs376296444	36	0.000200
688756	cg21480043	CYP2S1	19	0.414112	1	10.6552	9.80145	0.853779	1stExon	rs181317441;rs77508431	19;37	0.001597;0.000399
730148	cg23008047	CYP2S1	19	0.835913	1	6.85857	6.59003	0.268546	TSS200	rs528554522	9	0.003395
745030	cg23532138	CYP2S1	19	0.714756	1	47.4096	46.6214	0.7882	3'UTR	rs570226638;rs75334033;rs14477;rs569359795	36;14;13;7	0.000599;0.027556;0.017971;0.000200
801198	cg25520249	CYP2S1	19	0.00105738	1	61.0785	65.7766	-4.69806	Body
843605	cg27003968	CYP2S1;CYP2S1	19	0.587718	1	78.9941	78.2324	0.76161	Body;ExonBnd	rs201580121;rs199771170;rs143636379	42;41;1	0.001000;0.001000;0.000220
153999	cg04482003	CYP2U1	4	0.34042	1	4.27486	3.55852	0.716338	TSS200	rs369089356;rs1493128;rs558001918	35;38;41	0.001797;0.175319;0.001198
171144	cg04988370	CYP2U1	4	0.0811342	1	85.9374	87.4968	-1.55932	Body	rs552099972;rs568702387	26;25	0.000200;0.000200
353006	cg10492511	CYP2U1	4	0.170577	1	56.7698	54.5678	2.20193	Body
429208	cg12919977	CYP2U1	4	0.803311	1	2.5233	2.2875	0.235802	TSS200	rs577874676;rs1493127	14;29	0.000399;0.003794
445816	cg13447847	CYP2U1	4	0.000591123	1	77.5152	81.2277	-3.71248	Body
520685	cg15700776	CYP2U1	4	0.90922	1	14.8137	14.5572	0.25651	TSS1500	rs548725248	1	0.000998
556908	cg16826482	CYP2U1	4	0.0310957	1	88.7796	90.4271	-1.6475	Body
562277	cg17004290	CYP2U1	4	0.0791118	1	40.5624	43.4005	-2.83814	Body	rs6849089;rs542845375	0;24	0.472444;0.000200
568432	cg17198433	CYP2U1	4	0.00362838	1	85.7596	88.2118	-2.45227	Body	rs572063816	1	0.000200
577406	cg17480204	CYP2U1	4	0.0203786	1	12.7785	10.5868	2.1917	TSS200	rs369089356;rs1493128;rs558001918	29;32;35	0.001797;0.175319;0.001198
614049	cg18759144	CYP2U1	4	0.0418696	1	40.3356	43.5761	-3.24047	3'UTR	rs542066738;rs574458014;rs3756271;rs540769307	46;22;2;1	0.000399;0.006390;0.461661;0.000200
621689	cg19037922	CYP2U1	4	0.191313	1	18.1837	19.8479	-1.6642	Body	rs542845375	22	0.000200
637208	cg19608105	CYP2U1	4	0.00982564	1	9.59969	7.45989	2.13979	TSS1500	rs183390150;rs569950859;rs186789169	40;6;3	0.000200;0.001398;0.000200
639303	cg19683962	CYP2U1	4	1	1	3.10708	2.2652	0.841874	TSS200	rs369089356;rs1493128;rs558001918;rs577874676	22;25;28;47	0.001797;0.175319;0.001198;0.000399
648021	cg19983627	CYP2U1	4	0.851599	1	1.24105	1.42299	-0.181936	1stExon
685677	cg21363128	CYP2U1	4	0.4151	1	2.65102	2.08099	0.570027	TSS200	rs369089356;rs1493128;rs558001918;rs577874676;rs1493127	1;4;7;26;41	0.001797;0.175319;0.001198;0.000399;0.003794
713583	cg22402852	CYP2U1	4	0.770853	1	5.51117	5.19726	0.313906	1stExon	rs375489915;rs577594501	35;20	0.000200;0.000200
738487	cg23301257	CYP2U1	4	1	1	1.09027	1.77088	-0.680605	TSS200	rs561251786;rs573925967	7;46	0.000200;0.000599
788846	cg25075866	CYP2U1	4	0.0021979	1	72.9063	76.6279	-3.7216	3'UTR	rs140226585;rs150313889;rs138045275	0;1;35	0.003195;0.001597;0.002995
821064	cg26235836	CYP2U1	4	0.0186218	1	77.6736	80.3186	-2.64504	Body	rs564976109;rs375282969	1;16	0.000200;0.000200
577442	cg17481219	CYP2U1	4	0.271723	1	14.5751	13.3382	1.23687	TSS1500	rs188442280;rs72888991;rs139453395;rs562935182	48;35;20;5	0.004992;0.001997;0.000399;0.000200
708649	cg22215700	CYP2U1	4	0.0763686	1	10.4881	8.88283	1.60525	TSS1500	rs183390150;rs569950859;rs186789169	5;39;42	0.000200;0.001398;0.000200
55417	cg01578764	CYP2W1	7	0.0259046	1	39.6114	43.1223	-3.51091	Body	rs374841296	7	0.000200
64223	cg01842807	CYP2W1	7	0.00211324	1	42.4042	47.1744	-4.77019	Body	rs200372185;rs547544258;rs199680587	0;36;43	0.000399;0.000399;0.000200
73130	cg02099474	CYP2W1	7	0.000585149	1	24.555	29.1614	-4.60639	Body	rs201717553;rs142970046	40;7	0.000200;0.000223
114951	cg03322234	CYP2W1	7	0.469963	1	60.0831	61.3636	-1.28045	TSS200	rs148298954;rs567171308;rs141991093	12;33;39	0.000200;0.000599;0.003594
120614	cg03490148	CYP2W1	7	0.455347	1	39.0229	37.6986	1.32428	Body	rs567640899;rs139775241;rs111856023;rs529558969	17;28;38;42	0.000998;0.000200;0.500000;0.000200
136630	cg03966685	CYP2W1	7	0.188156	1	66.674	68.6366	-1.96252	Body	rs534442982;rs554143165;rs199628199	11;13;39	0.000599;0.000200;0.000200
142635	cg04141948	CYP2W1	7	0.453147	1	51.4241	50.0626	1.3615	Body	rs3817576	35	0.353235
177785	cg05183927	CYP2W1	7	1	1	44.214	44.3339	-0.11985	Body	rs533747532;rs370589869;rs188617371;rs151057365;rs202178680;rs140321437	48;33;30;29;24;1	0.000200;0.000200;0.000200;0.000227;0.000200;0.000236
209723	cg06145435	CYP2W1	7	0.256289	1	49.3627	47.448	1.91476	TSS200	rs12701220;rs576466152;rs111904718;rs558694455;rs71538131;rs572758615	43;42;40;31;9;5	0.181909;0.000200;0.021765;0.000799;0.500000;0.000200
230822	cg06783955	CYP2W1	7	1	1	52.7848	50.556	2.22874	TSS1500	rs369173502;rs561440110;rs565524428	19;27;30	0.000799;0.000200;0.000200
242850	cg07131210	CYP2W1	7	0.0739868	1	60.9591	63.6863	-2.72717	Body	rs569062767	22	0.000200
300795	cg08883853	CYP2W1	7	1	1	12.688	12.7726	-0.08466	Body	rs533054637;rs184035308	12;39	0.000399;0.000399
301742	cg08911208	CYP2W1	7	0.928445	1	38.4258	38.7564	-0.3306	Body	rs563049008;rs71538132;rs551703327	32;21;4	0.000200;0.005990;0.000200
318083	cg09414673	CYP2W1	7	1	1	57.9035	56.7474	1.15612	TSS200	rs71538131;rs572758615;rs541772352	37;33;1	0.500000;0.000200;0.000200
347465	cg10318148	CYP2W1	7	0.761296	1	32.1023	31.4629	0.63936	Body	rs141228662;rs150742176	0;3	0.000200;0.000200
406931	cg12195211	CYP2W1	7	1	1	71.6525	71.6325	0.02001	3'UTR	rs183944138	21	0.000200
527511	cg15914863	CYP2W1	7	0.607453	1	55.3899	56.399	-1.00912	TSS200	rs567171308;rs141991093	1;7	0.000599;0.003594
535901	cg16182351	CYP2W1	7	0.373123	1	38.9126	37.3876	1.52505	Body	rs368213435;rs75358992	30;16	0.001398;0.146765
591250	cg17954243	CYP2W1	7	0.565194	1	55.4304	56.5318	-1.10136	TSS1500	rs373667470;rs190529415;rs201289797;rs111601777;rs71538130	1;24;27;33;34	0.000799;0.004193;0.000200;0.044329;0.000200
665843	cg20646556	CYP2W1	7	1.29577e-06	1	49.5735	42.7776	6.7959	TSS200
677719	cg21077578	CYP2W1	7	0.604966	1	46.7401	47.7748	-1.03472	1stExon	rs368456211;rs182768976;rs567230427;rs529847622;rs2272375	20;27;37;38;43	0.000200;0.000200;0.000200;0.000200;0.360224
703579	cg22025233	CYP2W1	7	0.00421736	1	57.1777	61.4739	-4.29617	1stExon	rs138178506	29	0.000200
739351	cg23332328	CYP2W1	7	0.814504	1	41.5853	41.0116	0.57373	Body
766173	cg24286812	CYP2W1	7	1	1	27.3359	32.3734	-5.0375	Body	rs531160646	16	0.000399
845046	cg27053785	CYP2W1	7	0.0180922	1	84.4717	86.6224	-2.15071	Body	rs143434274;rs147129162;rs73259906;rs545987026;rs374086630;rs111457738	43;31;25;8;7;1	0.000417;0.000399;0.031350;0.000200;0.000998;0.500000
862850	cg27663279	CYP2W1	7	0.81415	1	64.1593	64.6968	-0.53756	Body	rs57806492;rs200427519;rs74859998;rs377382764;rs59398243;rs373124110	47;46;32;24;2;1	0.004193;0.001797;0.500000;0.000200;0.008187;0.002196
798624	cg25428297	CYP2W1;CYP2W1	7	0.909576	1	41.216	40.8422	0.37381	1stExon;5'UTR	rs138178506	36	0.000200
249836	cg07337446	CYP39A1	6	0.01065	1	71.5244	74.7755	-3.25107	3'UTR	rs182565182;rs529331912;rs527814678	1;8;12	0.000200;0.000200;0.001597
489061	cg14678666	CYP39A1	6	0.0211589	1	72.4084	75.3264	-2.918	Body
535665	cg16175713	CYP39A1	6	1	1	21.7035	20.8015	0.90202	Body	rs551144535	13	0.000200
82091	cg02363721	CYP39A1;CYP39A1;CYP39A1	6	0.452339	1	72.57	73.6945	-1.12451	5'UTR;Body;Body	rs571058946;rs201017936;rs2295003;rs568523296;rs192703562	0;1;30;39;40	0.000599;0.000799;0.053514;0.000200;0.000399
156260	cg04548490	CYP39A1;CYP39A1;CYP39A1	6	0.0781836	1	47.4051	50.2793	-2.87417	Body;Body;Body	rs566276274	27	0.000399
491603	cg14761389	CYP39A1;CYP39A1;CYP39A1	6	0.696928	1	24.6316	25.3368	-0.7052	5'UTR;Body;Body
791310	cg25164469	CYP39A1;CYP39A1;CYP39A1	6	1	1	51.471	55.5051	-4.03412	Body;Body;Body	rs737011	40	0.208067
257695	cg07574468	CYP39A1;CYP39A1;CYP39A1;CYP39A1;CYP39A1;CYP39A1	6	0.830853	1	31.6547	32.1638	-0.50905	ExonBnd;ExonBnd;ExonBnd;Body;Body;Body	rs571255953;rs141809814	30;1	0.000200;0.000200
844909	cg27049722	CYP39A1;CYP39A1;CYP39A1	6	0.0452155	1	73.3421	75.8722	-2.53008	TSS1500;TSS1500;TSS1500	rs7752606;rs144626027;rs570010312	11;12;26	0.002196;0.000200;0.000200
58123	cg01660244	CYP39A1;CYP39A1	6	0.00018351	1	11.2506	8.11868	3.13189	5'UTR;1stExon	rs548111993;rs72868094;rs142311340	22;11;7	0.000200;0.001398;0.003195
387002	cg11574612	CYP39A1;CYP39A1	6	0.00215943	1	12.3304	9.58447	2.74595	5'UTR;1stExon
436664	cg13163765	CYP39A1;CYP39A1	6	0.00599285	1	15.4077	12.6567	2.75105	5'UTR;1stExon	rs199637934;rs529215554;rs548111993;rs72868094	49;45;12;1	0.000200;0.000200;0.000200;0.001398
333958	cg09906752	CYP39A1;SLC25A27	6	0.499124	1	32.7593	31.5929	1.1664	TSS1500;Body	rs541081433;rs111996036;rs530616401;rs183520618	45;31;31;29	0.000399;0.500000;0.004193;0.000599
346768	cg10297191	CYP39A1;SLC25A27	6	0.00453583	1	11.6684	9.15775	2.51062	TSS200;TSS200	rs147838590;rs370356439	38;47	0.003195;0.001597
541378	cg16351364	CYP39A1;SLC25A27	6	0.612657	1	7.71105	7.18942	0.521638	TSS200;TSS200	rs147838590;rs370356439	23;32	0.003195;0.001597
554862	cg16759888	CYP39A1;SLC25A27	6	0.437958	1	2.27973	1.74556	0.53417	TSS200;TSS200
635796	cg19557537	CYP39A1;SLC25A27	6	0.595226	1	13.0946	12.4298	0.66479	TSS200;TSS200	rs147838590;rs370356439	26;35	0.003195;0.001597
771076	cg24457126	CYP39A1;SLC25A27	6	0.479933	1	1.51399	1.0446	0.469387	TSS200;TSS200	rs147838590;rs370356439	33;42	0.003195;0.001597
149980	cg04358264	CYP3A4	7	0.0318112	1	67.8639	70.8212	-2.95727	3'UTR	rs28371762;rs528029485;rs28988603	40;34;21	0.000899;0.000200;0.005990
334225	cg09914773	CYP3A4	7	4.09717e-05	1	72.3683	77.246	-4.87777	TSS1500	rs528464429	20	0.000200
491872	cg14770351	CYP3A4	7	1	1	48.0239	51.5119	-3.48797	Body	rs186829537;rs576981923;rs541281128	3;13;14	0.002396;0.000399;0.000399
621929	cg19046783	CYP3A4	7	0.851242	1	71.3852	70.9629	0.42239	TSS1500	rs189924704	18	0.000200
724932	cg22821554	CYP3A4	7	0.62174	1	71.7708	72.5918	-0.82099	TSS1500	rs548751463;rs528464429	1;51	0.000200;0.000200
739174	cg23326197	CYP3A4	7	0.0917377	1	67.3123	69.7215	-2.40924	TSS1500	rs548405186	0	0.000200
53563	cg01526453	CYP3A4;CYP3A4	7	0.0318985	1	69.0991	71.9999	-2.90078	Body;Body	rs532195938;rs547184133;rs35587942	0;6;38	0.000399;0.000200;0.002895
293112	cg08653918	CYP3A4;CYP3A4	7	1	1	85.5121	86.4622	-0.95011	Body;Body
663903	cg20572918	CYP3A4;CYP3A4	7	0.549535	1	80.2988	81.0844	-0.78559	TSS1500;TSS1500	rs528464429	46	0.000200
758708	cg24014584	CYP3A4;CYP3A4	7	0.507637	1	63.0971	64.2592	-1.1621	Body;Body	rs188525538;rs181414078	1;38	0.000200;0.000200
138585	cg04023717	CYP3A43;CYP3A43;CYP3A43	7	0.00026611	1	67.6706	72.4377	-4.76705	3'UTR;3'UTR;3'UTR
191363	cg05592255	CYP3A43;CYP3A43;CYP3A43	7	0.897115	1	60.1578	60.5463	-0.38848	Body;Body;Body
243460	cg07148145	CYP3A43;CYP3A43;CYP3A43	7	0.254076	1	67.225	65.4971	1.72795	Body;Body;Body	rs577274706;rs892753	4;10	0.001997;0.054413
442967	cg13364756	CYP3A43;CYP3A43;CYP3A43	7	0.908706	1	69.0929	69.4228	-0.32992	TSS1500;TSS1500;TSS1500	rs548193888	1	0.000399
474667	cg14267754	CYP3A43;CYP3A43;CYP3A43	7	0.054855	1	68.3554	71.0141	-2.65869	TSS1500;TSS1500;TSS1500	rs182535793;rs558955043	1;10	0.000200;0.000399
531697	cg16047292	CYP3A43;CYP3A43;CYP3A43	7	1	1	35.3136	36.2858	-0.97217	Body;Body;Body	rs553688650;rs186022935;rs557541274;rs566570285	41;27;24;12	0.000399;0.000399;0.000200;0.000399
576751	cg17461336	CYP3A43;CYP3A43;CYP3A43	7	0.197622	1	41.4836	39.3886	2.09497	Body;Body;Body	rs553688650;rs186022935	15;1	0.000399;0.000399
620302	cg18988856	CYP3A43;CYP3A43;CYP3A43	7	0.32157	1	82.7379	83.8293	-1.09135	TSS200;TSS200;TSS200
690532	cg21542643	CYP3A43;CYP3A43;CYP3A43	7	1	1	76.7485	75.1694	1.57914	TSS200;TSS200;TSS200	rs45600736	1	0.004792
262769	cg07728254	CYP3A43;CYP3A43;CYP3A43;CYP3A43;CYP3A43;CYP3A43	7	0.00237188	1	74.1964	77.796	-3.59963	TSS1500;TSS1500;TSS1500;TSS1500;TSS1500;TSS1500	rs555142066;rs192327119;rs182535793;rs558955043	23;15;10;1	0.000200;0.001597;0.000200;0.000399
329766	cg09778949	CYP3A43;CYP3A43;CYP3A43;CYP3A43;CYP3A43;CYP3A43	7	0.00895681	1	66.1994	69.8104	-3.61102	Body;Body;Body;Body;Body;Body	rs529072834;rs550799109	34;2	0.000200;0.000200
520034	cg15680717	CYP3A43;CYP3A43;CYP3A43;CYP3A43;CYP3A43;CYP3A43	7	0.349368	1	59.9756	61.5585	-1.58296	Body;Body;Body;Body;Body;Body	rs186688099	1	0.000200
626438	cg19219276	CYP3A43;CYP3A43;CYP3A43;CYP3A43;CYP3A43;CYP3A43	7	0.193483	1	62.329	64.3717	-2.04275	Body;Body;Body;Body;Body;Body	rs567564873;rs531177042	1;2	0.000200;0.000200
474427	cg14260643	CYP3A5	7	1	1	20.4456	18.7045	1.7411	Body	rs186416201;rs59514026;rs112433593;rs113735665;rs28371766	0;3;4;38;50	0.000399;0.000100;0.500000;0.500000;0.000100
507173	cg15257783	CYP3A5	7	1	1	43.3289	43.465	-0.13615	1stExon	rs562927285	2	0.000200
43885	cg01243068	CYP3A5;CYP3A5;CYP3A5;CYP3A5;CYP3A5	7	0.319671	1	52.225	50.5145	1.71048	5'UTR;Body;Body;5'UTR;Body	rs377623956	1	0.000799
200332	cg05867406	CYP3A5;CYP3A5;CYP3A5;CYP3A5;CYP3A5	7	0.548786	1	84.8494	84.1603	0.68902	5'UTR;Body;Body;5'UTR;Body	rs146495773;rs538151388	33;1	0.000200;0.000200
454178	cg13684156	CYP3A5;CYP3A5;CYP3A5;CYP3A5;CYP3A5	7	1	1	32.0674	29.2762	2.7912	TSS1500;TSS1500;TSS1500;TSS1500;TSS1500	rs141797710;rs556882416;rs575119513;rs143757719;rs570602542	0;1;11;39;50	0.000200;0.000599;0.000200;0.000200;0.000200
378805	cg11308746	CYP3A5;CYP3A5;CYP3A5;CYP3A5;CYP3A5;CYP3A5;CYP3A5;CYP3A5	7	0.583017	1	49.2926	50.3748	-1.08227	ExonBnd;ExonBnd;ExonBnd;ExonBnd;Body;Body;Body;Body	rs144684833;rs146685897	1;13	0.000200;0.000220
214838	cg06306260	CYP3A7	7	0.0403883	1	76.9361	79.3218	-2.38568	Body
219733	cg06459378	CYP3A7	7	1	1	75.6004	77.3174	-1.71697	TSS1500	rs560557484;rs527836167	22;1	0.000200;0.000399
262313	cg07715041	CYP3A7	7	0.00243904	1	62.8639	67.1622	-4.29831	3'UTR	rs112599348;rs542267052;rs560667059;rs531762477	48;39;33;25	0.500000;0.000200;0.000200;0.000200
281268	cg08287220	CYP3A7	7	0.0577031	1	73.7309	76.1256	-2.39465	TSS200	rs45496695;rs183472263;rs376973027	49;17;14	0.010417;0.000200;0.000599
158799	cg04621521	CYP3A7;CYP3A7	7	0.43146	1	70.6215	71.8288	-1.20734	5'UTR;1stExon	rs111944950;rs28451617	11;2	0.500000;0.039337
193460	cg05654672	CYP3A7;CYP3A7-CYP3A51P;CYP3A7-CYP3A51P;CYP3A7	7	0.000483935	1	50.7659	56.0956	-5.32971	ExonBnd;ExonBnd;Body;Body	rs574715990;rs116248418	2;1	0.000200;0.000599
672092	cg20873579	CYP3A7-CYP3A51P	7	0.461149	1	46.7338	48.1031	-1.36927	Body	rs148058741	43	0.066094
712895	cg22377117	CYP3A7-CYP3A51P	7	0.941858	1	35.2389	35.5346	-0.29573	Body	rs577884366;rs191211170;rs552995888	0;9;49	0.000599;0.000399;0.000200
108047	cg03117097	CYP3A7-CYP3A51P;CYP3A7	7	0.00443386	1	70.6845	66.9826	3.70186	Body;Body	rs182057179;rs147089755	0;35	0.000998;0.004593
170560	cg04972472	CYP3A7-CYP3A51P;CYP3A7	7	0.0531116	1	64.6484	67.4614	-2.813	Body;Body
261397	cg07688051	CYP3A7-CYP3A51P;CYP3A7	7	6.70271e-05	1	70.7172	75.6244	-4.90718	Body;Body	rs532059822;rs375337163;rs139268924	47;5;2	0.000200;0.000799;0.001597
466022	cg14022610	CYP3A7-CYP3A51P;CYP3A7	7	0.0403116	1	56.7215	53.5961	3.12538	Body;Body	rs182062370	1	0.000200
501434	cg15071593	CYP3A7-CYP3A51P;CYP3A7	7	0.130101	1	49.4822	51.9901	-2.50789	Body;Body	rs188584399;rs543546861	18;2	0.000998;0.000200
522956	cg15772882	CYP3A7-CYP3A51P;CYP3A7	7	7.49295e-06	1	72.6673	77.9095	-5.24224	Body;Body	rs45537635	0	0.002596
607004	cg18504691	CYP3A7-CYP3A51P;CYP3A7	7	0.0334162	1	69.3481	72.2152	-2.8671	Body;Body	rs2687145	17	0.166034
39622	cg01117627	CYP46A1	14	0.0258439	1	15.458	13.1587	2.29925	TSS200	rs539709482;rs550031516	4;35	0.000200;0.006989
58735	cg01680839	CYP46A1	14	0.935141	1	3.56237	3.69923	-0.136863	TSS1500	rs527491391	34	0.000200
91423	cg02633955	CYP46A1	14	1.78443e-05	1	82.751	86.6073	-3.85623	Body	rs34832190;rs28787321;rs1958318	42;24;19	0.277756;0.440695;0.007987
110354	cg03185924	CYP46A1	14	0.0105162	1	66.9106	70.4183	-3.50768	Body	rs188104574	0	0.000200
147241	cg04276484	CYP46A1	14	0.826166	1	1.99179	1.78241	0.209377	1stExon	rs569975911	0	0.000200
147933	cg04297664	CYP46A1	14	0.327745	1	6.14086	5.33031	0.810547	TSS1500
150212	cg04365942	CYP46A1	14	8.49759e-06	1	7.32196	4.24126	3.0807	TSS1500
225112	cg06621100	CYP46A1	14	0.0556788	1	80.0166	82.0868	-2.07019	Body	rs60326213;rs182718826	42;2	0.059305;0.000200
225537	cg06633543	CYP46A1	14	0.00120588	1	79.6647	82.9873	-3.32255	Body	rs533135624;rs549852364	50;40	0.001198;0.002596
253481	cg07449091	CYP46A1	14	1	1	57.8525	57.8361	0.01635	Body	rs565896579;rs535122422;rs182087635;rs578228164	50;45;11;1	0.000200;0.000599;0.003794;0.000399
290214	cg08563978	CYP46A1	14	0.485027	1	70.3778	71.4792	-1.10143	Body	rs139495975;rs373915902	2;1	0.000200;0.001597
367787	cg10958254	CYP46A1	14	0.000224854	1	55.6319	61.1076	-5.47572	Body	rs35408118;rs534313312	5;2	0.277556;0.000200
426418	cg12830119	CYP46A1	14	0.998677	1	19.8163	19.9562	-0.1399	Body	rs115877717;rs539377331;rs552885078	26;19;13	0.007788;0.000200;0.000200
427614	cg12868494	CYP46A1	14	0.517753	1	84.6649	85.3889	-0.72403	3'UTR	rs574424212;rs374391699;rs144296616	46;38;1	0.000399;0.000399;0.014377
431097	cg12981596	CYP46A1	14	0.0738524	1	81.2716	83.1516	-1.88	Body	rs12435918	32	0.322684
447810	cg13504000	CYP46A1	14	1	1	2.04507	2.03894	0.006123	TSS200
449451	cg13551450	CYP46A1	14	5.14394e-05	1	80.6267	84.5556	-3.92892	3'UTR	rs192811535;rs540697823;rs147831141	47;3;2	0.000200;0.000200;0.000599
463447	cg13950903	CYP46A1	14	0.243581	1	20.1159	18.622	1.49399	TSS1500	rs112841227	10	0.006589
479409	cg14404466	CYP46A1	14	0.000429036	1	53.8098	59.1137	-5.30399	Body	rs111464964;rs141008601	1;15	0.011182;0.001198
525083	cg15837511	CYP46A1	14	0.448766	1	7.38941	8.12146	-0.732045	Body	rs534911996	6	0.000399
527946	cg15928534	CYP46A1	14	1	1	3.39999	3.43627	-0.036281	TSS200
531218	cg16030377	CYP46A1	14	1	1	11.384	11.3301	0.05391	Body	rs534911996	9	0.000399
533299	cg16098762	CYP46A1	14	0.011655	1	5.86275	4.097	1.76575	TSS200	rs550031516	26	0.006989
602975	cg18364769	CYP46A1	14	0.0759659	1	78.0398	80.086	-2.04627	Body	rs116042863	1	0.007388
650674	cg20080497	CYP46A1	14	1.27924e-05	1	77.8927	73.0515	4.84118	Body	rs530569914;rs550870901	6;1	0.000200;0.000200
735826	cg23209098	CYP46A1	14	0.217816	1	5.42196	4.47989	0.942068	TSS1500	rs548252808;rs372267124	11;45	0.000200;0.003794
736920	cg23245063	CYP46A1	14	0.990497	1	29.6384	29.4576	0.18081	Body	rs558570973;rs115980883	31;15	0.000200;0.036941
750867	cg23733753	CYP46A1	14	0.745994	1	26.8784	26.2511	0.62727	Body	rs139560349	5	0.001997
766668	cg24305039	CYP46A1	14	0.533373	1	5.05863	5.61389	-0.555261	TSS200
817069	cg26100130	CYP46A1	14	0.211936	1	2.61957	3.4782	-0.858634	TSS200
851728	cg27288725	CYP46A1	14	0.0543021	1	3.38274	2.1689	1.21384	TSS1500
347478	cg10318458	CYP4A11	1	0.260918	1	26.6377	25.007	1.6307	TSS200	rs528953354;rs541030861;rs559437910;rs532779986	1;2;36;39	0.001597;0.000799;0.000200;0.000200
402583	cg12060132	CYP4A11	1	0.233213	1	26.6859	24.9733	1.71258	3'UTR	rs12735774;rs550253018;rs12735775;rs11211405	1;4;7;16	0.498003;0.001797;0.498003;0.291534
421054	cg12651712	CYP4A11	1	0.281365	1	38.0055	39.8376	-1.83205	1stExon	rs143389976;rs545726650;rs141953822;rs557358158	1;19;29;40	0.000200;0.000998;0.000220;0.000399
595611	cg18106370	CYP4A11	1	0.0573999	1	25.7188	23.2192	2.49963	Body	rs145085638;rs372123144;rs144757469;rs140272422;rs147970101;rs150100316	0;1;4;12;49;50	0.000659;0.000200;0.000220;0.000799;0.000220;0.000220
656506	cg20299573	CYP4A11	1	0.381853	1	26.9704	25.6351	1.33525	1stExon	rs555853875	0	0.000200
744923	cg23529010	CYP4A11	1	0.840006	1	59.5058	58.9988	0.50701	TSS1500
186572	cg05442599	CYP4A22	1	0.0844694	1	44.9131	42.1953	2.71782	TSS200	rs575430794;rs534931495;rs555129597;rs573599228;rs117405989	40;29;19;4;2	0.000200;0.000200;0.000399;0.000200;0.026158
361255	cg10749607	CYP4A22	1	0.169676	1	25.7116	23.8136	1.89795	1stExon	rs140286985;rs137980355;rs534701920	37;18;17	0.000220;0.000220;0.000200
783047	cg24869186	CYP4A22	1	0.504301	1	81.0975	81.9335	-0.83599	Body	rs138871387;rs72894561;rs531385290	22;34;46	0.007788;0.019369;0.000200
607664	cg18529851	CYP4A22;CYP4A22	1	1	1	20.8823	20.9912	-0.10884	Body;Body	rs183880611;rs143425502;rs199906672;rs550279903;rs147982626;rs569148380	44;32;25;17;6;1	0.000200;0.000439;0.001000;0.000200;0.000220;0.000200
783787	cg24893618	CYP4A22;CYP4A22	1	0.171827	1	44.3495	46.6452	-2.29572	TSS1500;TSS1500	rs375415892;rs547760413;rs149495770;rs555769813;rs143082093	25;22;19;7;2	0.001398;0.000399;0.008786;0.000200;0.000799
828850	cg26501689	CYP4A22;CYP4A22	1	0.0843544	1	42.3282	45.138	-2.80987	TSS200;TSS200	rs563473053;rs530681683;rs549470425;rs561196079;rs141842473;rs199678331	15;16;22;31;36;36	0.006190;0.006190;0.007987;0.007987;0.003994;0.001500
17929	cg00503298	CYP4B1;CYP4B1	1	0.0423177	1	67.954	65.1282	2.82586	TSS1500;TSS1500	rs45582131;rs634431;rs139467401;rs45568631	37;24;18;2	0.001997;0.073782;0.000200;0.004992
418205	cg12563487	CYP4B1;CYP4B1	1	1	1	82.2742	83.692	-1.41785	Body;Body	rs45561832;rs577786065	2;1	0.024161;0.000200
420587	cg12637574	CYP4B1;CYP4B1	1	0.723973	1	38.6336	37.8849	0.74863	Body;Body	rs59186786	0	0.000200
446436	cg13465381	CYP4B1;CYP4B1	1	1	1	79.5613	79.6394	-0.07812	Body;Body	rs181704175;rs556468268;rs568140125;rs4646494	0;1;18;37	0.000799;0.000998;0.000200;0.013379
473075	cg14222679	CYP4B1;CYP4B1	1	0.880967	1	81.0566	80.759	0.29758	TSS1500;TSS1500	rs45544733;rs564823142;rs532144771	1;40;46	0.002796;0.000200;0.000599
499992	cg15027165	CYP4B1;CYP4B1	1	0.00343479	1	83.521	86.2065	-2.68553	Body;Body	rs139611523;rs371702253;rs530787349;rs45581132	0;28;38;46	0.000449;0.000799;0.000200;0.007188
528403	cg15943304	CYP4B1;CYP4B1	1	0.137822	1	78.9087	80.6234	-1.71473	Body;Body	rs150307866;rs187612663	30;33	0.000200;0.000399
617962	cg18894915	CYP4B1;CYP4B1	1	0.0803847	1	61.9279	64.5792	-2.6513	TSS200;TSS200	rs568403985;rs546482796	0;25	0.000399;0.000799
623114	cg19092343	CYP4B1;CYP4B1	1	0.163729	1	63.6181	65.7555	-2.1374	3'UTR;3'UTR	rs150362335;rs45470499	20;51	0.000599;0.022963
741666	cg23414387	CYP4B1;CYP4B1	1	0.353518	1	75.031	76.3018	-1.2708	1stExon;1stExon	rs555992529;rs183371507;rs55672106;rs553628563	48;42;12;11	0.000200;0.000399;0.001797;0.000399
742366	cg23440155	CYP4B1;CYP4B1	1	0.915811	1	71.6073	71.3025	0.30489	TSS200;TSS200	rs551981961;rs564407373;rs531805116;rs550009861	46;41;18;1	0.000200;0.000200;0.000200;0.000200
297855	cg08799993	CYP4B1;CYP4B1;CYP4B1;CYP4B1	1	0.372003	1	78.1163	79.2622	-1.14594	ExonBnd;ExonBnd;Body;Body	rs201462962;rs200083913	31;2	0.001000;0.000200
763304	cg24173903	CYP4B1;CYP4B1;CYP4B1;CYP4B1	1	0.0021039	1	71.1947	75.0544	-3.8597	ExonBnd;ExonBnd;Body;Body	rs150307866;rs187612663;rs138753850	33;30;2	0.000200;0.000399;0.000200
42411	cg01198539	CYP4F11;CYP4F11	19	0.497724	1	35.887	34.6852	1.20177	3'UTR;3'UTR	rs45439100;rs139092762;rs578112167;rs534405651	0;1;22;45	0.022364;0.001198;0.000200;0.000200
293643	cg08670281	CYP4F11;CYP4F11	19	0.332919	1	26.8635	25.4156	1.44791	3'UTR;3'UTR	rs529572956;rs12610962;rs58046343	26;27;28	0.000599;0.404553;0.203275
329478	cg09768458	CYP4F11;CYP4F11	19	0.244601	1	21.7788	20.2355	1.54334	Body;Body	rs114405853;rs71334792;rs547102668	6;32;33	0.016174;0.500000;0.000200
337010	cg10003048	CYP4F11;CYP4F11	19	1	1	22.1249	16.293	5.83191	TSS1500;TSS1500	rs78210242;rs578078806;rs540600498	0;1;26	0.022564;0.000799;0.000200
420170	cg12624051	CYP4F11;CYP4F11	19	0.113093	1	39.4068	36.9368	2.47006	TSS200;TSS200	rs566976839;rs569482288	48;27	0.000200;0.000399
579580	cg17548913	CYP4F11;CYP4F11	19	0.989821	1	31.2414	31.0559	0.18551	3'UTR;3'UTR	rs45439100;rs139092762	36;37	0.022364;0.001198
605375	cg18449879	CYP4F11;CYP4F11	19	0.0413809	1	44.0395	40.9048	3.13471	1stExon;Body	rs201187403;rs199572323;rs140848882;rs140733161	48;36;9;8	0.001000;0.000200;0.000200;0.000220
615656	cg18812944	CYP4F11;CYP4F11	19	0.0723543	1	31.4907	28.9159	2.5748	TSS1500;TSS1500	rs560592403;rs529370551;rs192476404	27;28;42	0.000200;0.000399;0.000399
776695	cg24655310	CYP4F11;CYP4F11	19	0.808857	1	23.0327	23.5232	-0.49044	1stExon;Body	rs144570608;rs550803822;rs147538310;rs116418694;rs142973676;rs151099149;rs141025936;rs540062909;rs367904490	45;42;39;25;17;11;8;3;2	0.002995;0.000200;0.000220;0.000599;0.000509;0.000221;0.000221;0.000200;0.000799
776730	cg24656834	CYP4F11;CYP4F11	19	0.00035488	1	24.2898	20.0749	4.21484	TSS200;TSS200	rs12985091;rs144468169;rs115355503	21;41;44	0.448083;0.000200;0.010583
781088	cg24803063	CYP4F11;CYP4F11	19	6.57093e-06	1	41.4869	35.2613	6.22557	TSS1500;TSS1500	rs115942678	10	0.019768
832194	cg26617938	CYP4F11;CYP4F11	19	0.276656	1	63.3073	65.047	-1.73967	Body;Body	rs140718122;rs150098509;rs200588981	39;33;2	0.000200;0.000440;0.000200
839060	cg26851661	CYP4F11;CYP4F11	19	0.0391498	1	29.9896	27.1406	2.84896	TSS200;TSS200	rs555398475;rs116066796;rs564465132	27;19;18	0.000200;0.000998;0.000200
97908	cg02824980	CYP4F12	19	1	1	16.9604	18.2088	-1.24836	TSS200	rs150971515	49	0.004393
158385	cg04608829	CYP4F12	19	0.0178577	1	22.6679	19.8009	2.86698	TSS200	rs73926867;rs564980633;rs73926868;rs6512051;rs73926869	0;3;10;18;32	0.020967;0.000200;0.026957;0.094449;0.026557
490126	cg14711976	CYP4F12	19	0.323602	1	44.121	45.8595	-1.73851	TSS1500	rs116578065;rs553710299;rs144846665	0;8;51	0.005591;0.000200;0.001997
503140	cg15123925	CYP4F12	19	0.424538	1	56.3166	54.9073	1.40936	Body	rs201076731;rs201153990	23;11	0.001000;0.003195
732290	cg23080427	CYP4F12	19	0.601581	1	22.4316	23.2808	-0.84917	TSS1500	rs144189953;rs115714100;rs77095784;rs114932296;rs562408140	48;39;20;18;11	0.005391;0.005391;0.005391;0.005391;0.000200
809329	cg25813714	CYP4F12	19	0.00651314	1	55.1848	51.1383	4.04647	TSS1500	rs4331436;rs115270049;rs116082061;rs367846343;rs116265512;rs146938645;rs137997449	50;38;23;22;13;8;1	0.031050;0.005391;0.005391;0.000998;0.005391;0.005391;0.005591
159649	cg04650417	CYP4F12;CYP4F12	19	0.399645	1	39.8126	38.3476	1.46507	Body;Body	rs673020;rs559839571	46;47	0.010284;0.000200
214370	cg06292004	CYP4F12;CYP4F12	19	0.102175	1	23.6141	21.4922	2.12191	Body;Body	rs548603989;rs10409183	41;40	0.000200;0.081270
294692	cg08701393	CYP4F12;CYP4F12	19	1	1	47.6279	47.5982	0.02969	Body;Body
678684	cg21114383	CYP4F12;CYP4F12	19	0.170208	1	30.61	28.5829	2.02712	Body;Body	rs556006739;rs201190186	0;46	0.000200;0.001000
720625	cg22669123	CYP4F12;CYP4F12	19	0.0900548	1	32.182	34.7901	-2.60811	TSS1500;TSS1500	rs12977005;rs570476769;rs10407702	24;25;30	0.067093;0.000399;0.067093
43490	cg01231180	CYP4F2	19	0.622838	1	22.6881	23.5027	-0.81466	Body	rs113139483;rs4646500	31;39	0.012979;0.086961
183770	cg05358291	CYP4F2	19	0.795517	1	41.8979	41.2847	0.61323	TSS1500	rs574587600	31	0.000200
275977	cg08130089	CYP4F2	19	0.00033364	1	35.9922	41.376	-5.38385	Body	rs2365178;rs62104894;rs3093129;rs569261140	0;13;16;28	0.079473;0.122204;0.061102;0.000200
277562	cg08178764	CYP4F2	19	0.0212544	1	30.3274	27.1787	3.14868	Body	rs566113624;rs3093134;rs555093362;rs556639511	5;22;47;50	0.000200;0.500000;0.000200;0.000200
453212	cg13656062	CYP4F2	19	0.323925	1	55.204	56.91	-1.70595	5'UTR	rs3093097	35	0.216454
582593	cg17653190	CYP4F2	19	0.391786	1	42.057	40.5569	1.50006	3'UTR	rs573658925;rs373777630;rs3093204;rs3093203	0;1;23;40	0.000200;0.000200;0.032847;0.123203
751783	cg23771530	CYP4F2	19	0.0102116	1	41.5881	37.7856	3.80253	Body	rs3093197	3	0.500000
813890	cg25984597	CYP4F2	19	0.11274	1	63.3532	60.9657	2.38754	TSS200	rs537108568	1	0.000200
20401	cg00571805	CYP4F22	19	0.00664713	1	37.782	41.9649	-4.18282	5'UTR	rs114357681	29	0.002796
35319	cg00996623	CYP4F22	19	0.176905	1	23.8403	22.0263	1.81403	5'UTR	rs548622333;rs559700261;rs537617428	1;27;41	0.000399;0.000599;0.000200
61750	cg01773376	CYP4F22	19	0.981673	1	16.2331	16.0781	0.15502	TSS200	rs534911413	22	0.000200
116756	cg03375880	CYP4F22	19	0.753426	1	50.8991	50.1926	0.70649	Body	rs530178342	12	0.000200
162535	cg04738224	CYP4F22	19	0.70795	1	16.727	16.1574	0.56961	TSS1500	rs573182078;rs112222025;rs111337143	37;22;14	0.000200;0.500000;0.000200
162722	cg04743066	CYP4F22	19	0.170196	1	42.4227	44.7174	-2.29467	TSS1500	rs572087825	44	0.000399
194836	cg05696779	CYP4F22	19	1	1	29.8238	31.4637	-1.63987	5'UTR	rs2060261;rs529343526	1;40	0.132788;0.000200
246871	cg07247925	CYP4F22	19	0.237145	1	56.4154	54.4687	1.94669	5'UTR	rs553919222;rs528892983	41;45	0.000998;0.000200
288731	cg08520349	CYP4F22	19	0.986272	1	61.509	61.3106	0.19845	5'UTR
289267	cg08535317	CYP4F22	19	0.00200582	1	50.4279	45.8608	4.56711	Body	rs138565041	24	0.001198
296821	cg08766627	CYP4F22	19	0.0356848	1	63.926	60.8834	3.04257	5'UTR	rs35179917;rs10419316;rs557603931	11;36;43	0.003195;0.161342;0.000200
299222	cg08840230	CYP4F22	19	0.0753062	1	45.1088	48.0079	-2.8991	5'UTR	rs116593026;rs573583474;rs542936273	1;31;41	0.003794;0.000399;0.000200
316745	cg09372051	CYP4F22	19	1	1	23.0009	22.8654	0.13546	5'UTR	rs186042657;rs116529259	17;47	0.000799;0.010383
318006	cg09412503	CYP4F22	19	0.00489089	1	45.8136	41.6294	4.1842	Body	rs149616338;rs146904240;rs572278771;rs200712099;rs118203937	36;18;17;4;1	0.005192;0.000200;0.000998;0.001000;0.000200
322033	cg09535567	CYP4F22	19	1	1	73.1506	75.9489	-2.79834	Body	rs148922687;rs143835816;rs145640942	32;31;1	0.000220;0.000399;0.000799
410521	cg12313593	CYP4F22	19	0.758231	1	14.3218	14.7948	-0.47301	TSS200	rs534911413	10	0.000200
448558	cg13525067	CYP4F22	19	0.198806	1	8.8909	7.74065	1.15026	3'UTR	rs146912509;rs563508697	16;33	0.005192;0.000200
469301	cg14116584	CYP4F22	19	0.189447	1	59.6735	57.5862	2.08732	Body	rs530212835	17	0.000200
494582	cg14851685	CYP4F22	19	0.0572123	1	22.535	20.1686	2.36633	TSS1500	rs190276230;rs199950375;rs554981246	9;31;37	0.000200;0.001398;0.001198
535640	cg16175013	CYP4F22	19	0.0988179	1	32.6597	30.235	2.42464	5'UTR
549825	cg16608318	CYP4F22	19	0.222716	1	11.5439	12.8397	-1.29577	Body
554959	cg16762802	CYP4F22	19	0.369676	1	12.4075	11.4281	0.97942	Body	rs559794155;rs573447968;rs6512044	37;14;1	0.000200;0.000200;0.384585
620385	cg18992113	CYP4F22	19	0.727676	1	32.4741	33.1918	-0.71774	5'UTR	rs186042657;rs116529259	41;11	0.000799;0.010383
620617	cg19001086	CYP4F22	19	0.00963459	1	49.1191	53.1872	-4.06812	Body	rs540487957;rs560225402;rs80302562	1;42;49	0.000200;0.000799;0.005391
622336	cg19062489	CYP4F22	19	0.343754	1	17.7199	16.5275	1.19246	Body
696360	cg21758587	CYP4F22	19	0.279069	1	40.1056	38.3048	1.8008	5'UTR	rs181373254;rs140322447	0;12	0.001997;0.000200
704790	cg22068747	CYP4F22	19	0.000141726	1	27.043	22.3867	4.65622	5'UTR	rs537356658;rs550934088;rs554633941	34;21;1	0.000200;0.000200;0.001997
770758	cg24445796	CYP4F22	19	0.861692	1	51.1979	50.7178	0.48008	TSS1500	rs566955809;rs74792929;rs529739770;rs150917224	0;11;26;27	0.000399;0.500000;0.000399;0.000200
771067	cg24456663	CYP4F22	19	1	1	2.28519	2.14479	0.140397	TSS200	rs139248346;rs62115951;rs577230967;rs539580866	44;19;15;14	0.000399;0.017372;0.000200;0.000200
854950	cg27393487	CYP4F22	19	0.0140343	1	34.3913	30.9135	3.47782	Body	rs140562887	8	0.000220
862135	cg27638815	CYP4F22	19	0.0584136	1	19.7516	17.5261	2.22548	3'UTR
115819	cg03346908	CYP4F22;CYP4F22	19	1	1	40.8321	42.9575	-2.12539	ExonBnd;Body	rs201956948	21	0.001000
449700	cg13557545	CYP4F22;CYP4F22	19	1	1	44.6316	44.4335	0.19811	ExonBnd;Body	rs116743462;rs145733350;rs148922687;rs143835816	0;1;45;46	0.000200;0.000659;0.000220;0.000399
584393	cg17716453	CYP4F22;CYP4F22	19	0.754565	1	1.94892	2.21926	-0.270341	1stExon;5'UTR	rs62115951;rs577230967;rs539580866	45;41;40	0.017372;0.000200;0.000200
64744	cg01859415	CYP4F24P	19	0.270555	1	48.8479	46.9799	1.86807	Body	rs529625567;rs187340664;rs563063089	44;6;1	0.000200;0.000200;0.000200
445165	cg13430145	CYP4F24P	19	0.00415113	1	50.7739	46.5013	4.27258	TSS1500	rs559585237	17	0.000200
831354	cg26584538	CYP4F24P	19	0.289892	1	24.7438	23.2372	1.50657	Body	rs553513504	18	0.000200
849119	cg27192625	CYP4F24P	19	0.0182348	1	29.8705	26.6718	3.19873	TSS1500	rs559585237	25	0.000200
811828	cg25912308	CYP4F24P;CYP4F24P	19	0.0370092	1	48.1137	51.4581	-3.34446	ExonBnd;Body	rs530785992;rs550998839;rs139431862;rs539962193	47;45;9;1	0.000599;0.000200;0.000799;0.000200
355650	cg10572035	CYP4F29P	21	0.0581136	1	53.7148	56.7332	-3.01844	TSS200	rs562036434;rs531070655;rs550669763;rs372164231;rs531238803	0;9;15;34;41	0.000200;0.000799;0.000200;0.002796;0.002196
559726	cg16919930	CYP4F29P	21	0.0410337	1	33.3761	36.499	-3.12289	TSS1500	rs557902529;rs185176337	3;16	0.000599;0.001997
671259	cg20840639	CYP4F29P	21	0.2461	1	52.6886	54.6651	-1.9765	TSS200	rs531070655;rs550669763;rs372164231;rs531238803	0;6;25;32	0.000799;0.000200;0.002796;0.002196
109594	cg03163448	CYP4F3	19	0.000858516	1	63.6752	59.0474	4.62779	TSS1500	rs139542895;rs116098212;rs145174734	1;11;30	0.000799;0.008586;0.000599
151234	cg04396421	CYP4F3	19	0.215979	1	41.5757	39.5494	2.02628	TSS1500	rs78661923;rs541257582;rs111782866;rs3794987	0;1;9;17	0.000799;0.000200;0.002396;0.180411
182282	cg05315112	CYP4F3	19	0.948305	1	41.0482	41.3401	-0.29186	3'UTR	rs563840317;rs34234124;rs1140855;rs571225169	1;14;24;44	0.000200;0.001997;0.090256;0.000200
542234	cg16377880	CYP4F3	19	1	1	31.1258	30.6439	0.48191	TSS1500	rs565880687;rs140430483;rs117500578;rs568288850;rs566998514	44;41;15;3;2	0.000998;0.000200;0.005990;0.000799;0.000200
695976	cg21745599	CYP4F3	19	0.784455	1	40.3974	39.7651	0.6323	Body	rs145586542;rs547830426	1;32	0.000399;0.000200
845475	cg27067618	CYP4F3	19	0.690552	1	15.7704	16.3645	-0.59411	5'UTR	rs187406779	21	0.000399
277102	cg08164447	CYP4F3;CYP4F3;CYP4F3	19	0.495748	1	33.6965	32.5125	1.18398	Body;Body;Body	rs556874461;rs530285380;rs192970238;rs2073600;rs528610438	51;45;40;37;2	0.000399;0.000200;0.000399;0.478435;0.000200
297922	cg08802144	CYP4F3;CYP4F3;CYP4F3	19	0.501277	1	24.9292	23.879	1.05014	TSS1500;TSS1500;TSS1500	rs188730572;rs558565993	51;1	0.001198;0.000599
584163	cg17709148	CYP4F3;CYP4F3;CYP4F3	19	0.0259696	1	47.3708	43.9601	3.41079	Body;Body;Body	rs552131266;rs28371484	45;1	0.000399;0.017572
655770	cg20272421	CYP4F3;CYP4F3;CYP4F3	19	0.188191	1	29.3602	27.4318	1.92837	Body;Body;Body	rs137973883;rs567216671	1;17	0.000599;0.000200
656640	cg20303886	CYP4F3;CYP4F3;CYP4F3	19	0.256097	1	30.5581	28.8263	1.73179	Body;Body;Body	rs146545263	1	0.000998
123755	cg03580272	CYP4F8	19	0.330023	1	27.8805	29.4151	-1.53462	TSS1500	rs532958805	3	0.002196
225248	cg06624547	CYP4F8	19	1	1	51.9497	51.9629	-0.01317	TSS1500	rs2001214;rs564633705;rs144250054;rs546969610;rs559335500	30;9;6;5;1	0.383786;0.000200;0.000399;0.000399;0.000200
255665	cg07512206	CYP4F8	19	0.981166	1	29.7214	29.9219	-0.20051	TSS200	rs10417069;rs563994928	0;35	0.010184;0.000200
289795	cg08550407	CYP4F8	19	0.715923	1	38.5914	37.8267	0.76469	TSS1500	rs188762882	3	0.000200
451546	cg13608716	CYP4F8	19	0.142702	1	31.6675	29.4982	2.16927	Body	rs116023858	35	0.002995
489874	cg14704714	CYP4F8	19	0.857854	1	12.6116	12.3028	0.3088	3'UTR	rs143328598;rs2283606;rs560930948	48;43;5	0.000200;0.153155;0.000200
611824	cg18680587	CYP4F8	19	1	1	46.8447	47.2064	-0.36172	TSS200	rs117925261	4	0.005591
668196	cg20725493	CYP4F8	19	0.950817	1	26.2321	26.4826	-0.25044	Body
772620	cg24511170	CYP4F8	19	0.00164028	1	35.4735	31.1095	4.36404	TSS1500	rs2001214;rs564633705	23;2	0.383786;0.000200
6855	cg00188503	CYP4V2	4	0.00212471	1	10.4601	7.89056	2.56951	TSS1500	rs575336511;rs10001084;rs554681727	32;21;1	0.000200;0.123003;0.000200
37467	cg01056775	CYP4V2	4	0.393768	1	8.03362	7.23954	0.794083	TSS1500	rs182592515;rs72646231	28;1	0.000200;0.000799
70095	cg02012338	CYP4V2	4	0.0215034	1	79.2786	81.7617	-2.48304	Body	rs72646281	44	0.002796
161714	cg04713327	CYP4V2	4	0.453724	1	1.05357	1.5496	-0.496028	TSS200	rs532679821;rs185916348;rs189293742;rs538084423	4;9;18;46	0.000200;0.000200;0.000200;0.001198
247483	cg07266299	CYP4V2	4	0.909507	1	2.86732	3.02081	-0.153488	TSS1500	rs6813694	6	0.003195
251370	cg07382806	CYP4V2	4	0.906186	1	40.7402	41.1225	-0.38231	Body	rs546931853	38	0.000200
311751	cg09224134	CYP4V2	4	1	1	1.07275	1.05862	0.014128	TSS200	rs532679821;rs185916348;rs189293742;rs538084423	8;13;22;50	0.000200;0.000200;0.000200;0.001198
321736	cg09526685	CYP4V2	4	0.000108868	1	38.1658	44.0112	-5.84538	Body	rs542487032	14	0.000200
347146	cg10309005	CYP4V2	4	0.0356262	1	40.4196	43.7576	-3.33809	Body	rs78829591;rs183161799;rs186580725;rs35079309	48;12;11;9	0.500000;0.000399;0.000599;0.213658
399750	cg11969330	CYP4V2	4	0.000493034	1	8.93871	12.0707	-3.13198	Body	rs112757693;rs547720240;rs112987177;rs111378201;rs4997691;rs538913599;rs552117955;rs112571383	48;45;40;37;21;18;15;5	0.500000;0.001797;0.500000;0.500000;0.483826;0.000399;0.000200;0.500000
424620	cg12770336	CYP4V2	4	0.195868	1	83.8127	85.1243	-1.31162	Body	rs538948358;rs572040908;rs534576977;rs558521914	15;18;47;50	0.000200;0.000399;0.000200;0.000399
461431	cg13895461	CYP4V2	4	0.437284	1	2.42855	1.88818	0.540364	TSS200	rs189293742;rs538084423;rs548487913	4;32;49	0.000200;0.001198;0.000200
507258	cg15260519	CYP4V2	4	0.00241931	1	12.8812	10.1105	2.77073	Body	rs562331817;rs80250369	15;23	0.000599;0.040934
570429	cg17262932	CYP4V2	4	0.0143638	1	7.94494	6.04066	1.90429	TSS200	rs577277539;rs549805175;rs7662717;rs575598063;rs180866229;rs560870580;rs574483318	4;12;18;21;29;31;43	0.006589;0.000200;0.137780;0.000200;0.000200;0.002796;0.000200
570675	cg17271338	CYP4V2	4	0.209418	1	4.3637	3.46264	0.90106	TSS1500	rs565028826;rs6813815	14;49	0.000799;0.133786
736535	cg23232844	CYP4V2	4	0.0109887	1	14.8473	17.6638	-2.81641	TSS1500	rs575336511;rs10001084;rs554681727	44;33;13	0.000200;0.123003;0.000200
742419	cg23442198	CYP4V2	4	0.775396	1	77.0778	77.5724	-0.49458	Body	rs533359797;rs72646280	4;21	0.000399;0.005263
748714	cg23663824	CYP4V2	4	0.00804748	1	15.5918	12.9117	2.68013	TSS200	rs577277539;rs549805175;rs7662717;rs575598063;rs180866229;rs560870580	18;26;32;35;43;45	0.006589;0.000200;0.137780;0.000200;0.000200;0.002796
780837	cg24794857	CYP4V2	4	0.00896942	1	10.0806	7.87661	2.20398	Body	rs190298766;rs569914724	31;12	0.000200;0.000200
10758	cg00304673	CYP4V2;CYP4V2	4	0.964128	1	1.2365	1.14387	0.092634	1stExon;5'UTR	rs72646235	2	0.005556
108800	cg03139956	CYP4V2;CYP4V2	4	1	1	80.9433	83.8857	-2.94248	ExonBnd;Body	rs2276917;rs61748269;rs200636986;rs150187626;rs138739819	37;17;8;2;1	0.369409;0.013578;0.001000;0.000399;0.000200
58457	cg01671335	CYP4X1	1	0.00151583	1	40.6172	45.5082	-4.891	Body	rs369469614;rs572703361;rs181278532	0;12;21	0.000399;0.000200;0.000200
104802	cg03021048	CYP4X1	1	0.608017	1	5.3671	5.8513	-0.484202	TSS200	rs150525877	7	0.000200
184489	cg05377753	CYP4X1	1	0.504779	1	54.3503	55.5944	-1.2441	Body	rs559788175;rs116671785;rs564373191;rs531622747;rs114317199	0;1;11;12;40	0.000998;0.039736;0.000200;0.000200;0.009185
220917	cg06496648	CYP4X1	1	1	1	39.34	39.4523	-0.11223	TSS1500	rs142560466;rs78030163;rs2055498	31;35;40	0.000200;0.500000;0.036042
253279	cg07442166	CYP4X1	1	0.0623554	1	61.5717	64.3861	-2.81434	Body	rs111810706	18	0.500000
309994	cg09169006	CYP4X1	1	1.42749e-05	1	74.3204	79.2434	-4.92299	Body	rs199790231;rs149188605;rs115915334	14;13;11	0.000998;0.000220;0.000399
349695	cg10387890	CYP4X1	1	0.00112978	1	12.0003	9.14276	2.85755	1stExon	rs527743703	43	0.000799
395249	cg11828446	CYP4X1	1	0.450623	1	25.1082	23.9552	1.15297	Body	rs2036462;rs557731759;rs568738179	10;20;20	0.229433;0.006190;0.006190
403953	cg12100785	CYP4X1	1	0.519763	1	55.1242	53.9308	1.19343	Body	rs557160657	0	0.000200
436514	cg13158571	CYP4X1	1	0.993095	1	20.5798	20.4281	0.15167	TSS200
464293	cg13975894	CYP4X1	1	0.114967	1	63.8614	61.4979	2.36353	TSS1500	rs143342117;rs147347575	18;38	0.002196;0.000998
476559	cg14321486	CYP4X1	1	0.103968	1	63.4671	65.9155	-2.44837	TSS1500	rs9326152	30	0.435104
552541	cg16689634	CYP4X1	1	0.0429839	1	16.6911	14.5026	2.18851	1stExon	rs527743703	47	0.000799
658182	cg20360937	CYP4X1	1	1	1	83.8922	83.7748	0.11746	Body	rs114061113;rs190435023;rs147729067	48;27;2	0.007987;0.000200;0.001398
687797	cg21445612	CYP4X1	1	0.0392785	1	79.6066	81.8421	-2.23547	Body	rs72681986;rs188837089	16;1	0.001997;0.001398
699765	cg21882593	CYP4X1	1	0.258568	1	75.3758	76.8604	-1.4846	Body	rs114519235	27	0.000599
716134	cg22502179	CYP4X1	1	1	1	47.0302	46.6841	0.34609	TSS1500	rs538442737;rs139318767	8;9	0.000599;0.010583
720790	cg22675396	CYP4X1	1	0.0753968	1	44.6868	47.584	-2.89725	TSS1500
786384	cg24990525	CYP4X1	1	0.0601225	1	72.6442	75.0703	-2.42614	Body	rs534713554;rs113187364;rs141825921;rs148377792	34;27;24;18	0.000399;0.500000;0.000220;0.001597
815663	cg26051329	CYP4X1	1	0.0368896	1	62.6877	65.7656	-3.07789	TSS1500
828178	cg26477511	CYP4X1	1	0.582828	1	61.1005	62.1228	-1.02224	Body	rs115416850;rs184693328;rs533502409	12;31;50	0.006190;0.000399;0.000200
838516	cg26833303	CYP4X1	1	1	1	58.8567	63.4303	-4.5736	Body	rs145209704;rs114204376;rs185499833	14;3;1	0.000200;0.007987;0.001797
9129	cg00255821	CYP4X1;CYP4X1	1	0.701649	1	3.11265	2.78209	0.330554	1stExon;5'UTR	rs375886524;rs562423579;rs574305764	39;9;6	0.001198;0.000200;0.000200
830582	cg26558485	CYP4X1;CYP4X1	1	0.355532	1	4.81303	4.09256	0.720466	1stExon;5'UTR	rs150525877;rs191352151;rs536043584;rs554383978	51;25;16;1	0.000200;0.000399;0.000200;0.002396
123666	cg03577644	CYP4Z1	1	0.0872796	1	29.6119	32.172	-2.56018	TSS1500	rs539473187;rs11211435;rs184738292	0;15;45	0.003994;0.419728;0.000998
137002	cg03977478	CYP4Z1	1	0.844486	1	41.898	42.4143	-0.51636	Body	rs531452221;rs372738351;rs377359359;rs535520705	1;11;16;46	0.000599;0.000998;0.000200;0.000200
164673	cg04800534	CYP4Z1	1	0.709897	1	36.2453	35.4804	0.76497	TSS1500	rs12022635	13	0.420128
267201	cg07865275	CYP4Z1	1	0.0366518	1	27.7089	24.9133	2.79557	Body	rs546125348;rs2134470;rs2742089	31;14;2	0.000200;0.500000;0.000399
298235	cg08811988	CYP4Z1	1	0.183131	1	23.2252	21.4523	1.77289	Body	rs559263727	10	0.001198
361315	cg10751811	CYP4Z1	1	0.00639192	1	23.1666	19.8958	3.27081	Body
651397	cg20107306	CYP4Z1	1	0.0364907	1	74.8497	77.3974	-2.54771	Body	rs368442583	1	0.000200
658651	cg20379598	CYP4Z1	1	0.0824193	1	58.0676	60.7915	-2.72386	TSS1500	rs140514157	32	0.005990
714349	cg22435349	CYP4Z1	1	1	1	58.6216	60.4856	-1.86398	Body	rs527559208;rs147800302;rs570581112	51;36;2	0.000200;0.001597;0.000200
737834	cg23276445	CYP4Z1	1	0.39135	1	10.3643	9.48649	0.877865	Body	rs548561385;rs567092170	15;18	0.000399;0.014776
126112	cg03649470	CYP4Z2P	1	1	1	12.5192	12.7236	-0.20434	Body	rs190405391	15	0.000399
237081	cg06961025	CYP4Z2P	1	0.114391	1	55.282	57.8312	-2.54918	TSS1500	rs147397275;rs551981126;rs181144478	48;46;1	0.005791;0.000399;0.001198
281909	cg08306696	CYP4Z2P	1	0.135968	1	78.0903	79.8494	-1.75914	TSS1500	rs183478024	8	0.001198
430069	cg12946856	CYP4Z2P	1	0.798038	1	35.7977	35.2101	0.58766	Body	rs2653924	40	0.125200
534863	cg16149574	CYP4Z2P	1	0.906754	1	31.0559	30.7034	0.35248	Body	rs149465358;rs541736671;rs200280976;rs553521699	38;24;17;2	0.000399;0.000200;0.001500;0.000200
859471	cg27547967	CYP4Z2P	1	0.184874	1	34.9034	32.8461	2.05732	TSS1500	rs139251260;rs189639159;rs562043763;rs574119518	1;36;37;38	0.003594;0.000599;0.000200;0.000200
320653	cg09493406	CYP51A1	7	0.349089	1	83.5824	84.5948	-1.01233	TSS1500	rs569684370;rs186018382;rs555311605	36;13;1	0.000200;0.001198;0.000200
7752	cg00216504	CYP51A1;CYP51A1	7	1	1	16.3972	16.2741	0.12305	5'UTR;1stExon
47250	cg01341755	CYP51A1;CYP51A1	7	1	1	12.9313	12.9469	-0.01558	TSS1500;TSS1500	rs181460605;rs566359382;rs73228555	2;18;28	0.001198;0.000200;0.005990
58990	cg01689657	CYP51A1;CYP51A1	7	9.08276e-06	1	20.5209	15.8088	4.71213	TSS1500;TSS1500	rs544880840;rs539173174	13;1	0.001597;0.000200
114447	cg03308706	CYP51A1;CYP51A1	7	1	1	3.03662	2.23494	0.801683	5'UTR;Body
128304	cg03714773	CYP51A1;CYP51A1	7	0.123642	1	26.492	24.3772	2.1148	TSS1500;TSS1500
174985	cg05099121	CYP51A1;CYP51A1	7	0.849368	1	2.01195	1.82061	0.191343	TSS200;TSS1500	rs117814311	37	0.005192
246393	cg07233446	CYP51A1;CYP51A1	7	1	1	45.6687	45.7827	-0.11405	5'UTR;Body	rs538451471	24	0.000200
259957	cg07641350	CYP51A1;CYP51A1	7	0.000477269	1	53.7442	48.6664	5.07778	5'UTR;Body	rs192843518	43	0.001797
292920	cg08647641	CYP51A1;CYP51A1	7	0.0514975	1	3.82176	2.56153	1.26023	5'UTR;TSS200	rs570345075;rs535747801;rs556005178	33;13;6	0.000200;0.001597;0.000200
358341	cg10655371	CYP51A1;CYP51A1	7	4.17153e-06	1	63.9393	70.1259	-6.18662	Body;Body	rs190739455;rs182066668	17;2	0.000599;0.000399
394553	cg11808355	CYP51A1;CYP51A1	7	1.3501e-06	1	69.7274	75.6535	-5.9261	Body;Body	rs536240329;rs201632962	44;40	0.000200;0.000399
477734	cg14355428	CYP51A1;CYP51A1	7	0.00956305	1	13.5741	16.3375	-2.76341	5'UTR;Body
485582	cg14576616	CYP51A1;CYP51A1	7	0.509226	1	1.93112	1.47187	0.459258	5'UTR;TSS200	rs570345075;rs535747801;rs556005178	48;28;21	0.000200;0.001597;0.000200
590700	cg17934367	CYP51A1;CYP51A1	7	0.703188	1	1.76688	1.46685	0.300025	TSS200;TSS1500	rs562005303;rs145976943	17;11	0.000399;0.000599
604572	cg18422172	CYP51A1;CYP51A1	7	0.199031	1	6.23467	5.21776	1.01691	TSS1500;TSS1500	rs550222306;rs569980241;rs529274088	48;47;44	0.000200;0.000200;0.000200
661035	cg20464580	CYP51A1;CYP51A1	7	0.00706012	1	9.3837	7.18335	2.20035	5'UTR;TSS200	rs570345075;rs535747801;rs556005178	5;25;32	0.000200;0.001597;0.000200
703715	cg22030102	CYP51A1;CYP51A1	7	0.265839	1	71.674	73.251	-1.57698	5'UTR;Body	rs530789069;rs550900215	0;1	0.001198;0.000200
706055	cg22117172	CYP51A1;CYP51A1	7	0.490783	1	11.2681	10.5047	0.76339	TSS1500;TSS1500
710539	cg22286616	CYP51A1;CYP51A1	7	0.73344	1	2.06847	2.35839	-0.289914	TSS200;TSS1500	rs117814311	21	0.005192
718178	cg22577606	CYP51A1;CYP51A1	7	0.954555	1	12.4452	12.6229	-0.17769	5'UTR;Body	rs2073795;rs547888815	1;21	0.170527;0.000200
749099	cg23676798	CYP51A1;CYP51A1	7	0.611312	1	9.06608	8.51122	0.554859	5'UTR;TSS200	rs570345075;rs535747801;rs556005178	15;35;42	0.000200;0.001597;0.000200
758333	cg24002213	CYP51A1;CYP51A1	7	0.841949	1	2.28981	2.49432	-0.204507	TSS200;TSS1500	rs145976943;rs541178051;rs564584193	0;13;34	0.000599;0.000200;0.000200
382435	cg11421459	CYP51A1;CYP51A1;CYP51A1	7	0.0551374	1	6.62694	5.17514	1.45179	5'UTR;TSS200;1stExon	rs566178154;rs186981322;rs553499071	38;27;24	0.000399;0.000399;0.000200
475207	cg14283194	CYP51A1;CYP51A1;CYP51A1	7	0.102725	1	19.8635	17.8965	1.96695	5'UTR;1stExon;5'UTR	rs561760790;rs142544033;rs184314514;rs570951197;rs189739058	1;11;15;39;47	0.000200;0.000200;0.001597;0.000200;0.000200
783845	cg24896109	CYP51A1;CYP51A1;CYP51A1	7	0.37091	1	5.8689	5.12547	0.743431	5'UTR;TSS200;1stExon	rs186981322;rs553499071	45;42	0.000399;0.000200
44812	cg01270444	CYP51A1-AS1;CYP51A1-AS1	7	1	1	68.3631	68.4141	-0.05102	Body;Body	rs74816342	2	0.006789
55299	cg01575061	CYP51A1-AS1;CYP51A1-AS1	7	0.972946	1	62.2697	62.4947	-0.22505	Body;Body	rs74816342;rs183313072	34;32	0.006789;0.001198
75466	cg02169883	CYP51A1-AS1;CYP51A1-AS1	7	0.159132	1	51.4445	53.7881	-2.34366	Body;Body
107896	cg03113015	CYP51A1-AS1;CYP51A1-AS1	7	0.966945	1	25.7315	25.9492	-0.21765	Body;Body
126243	cg03653113	CYP51A1-AS1;CYP51A1-AS1	7	0.573648	1	67.9157	68.8805	-0.96482	Body;Body	rs10953065	16	0.294529
171560	cg05000981	CYP51A1-AS1;CYP51A1-AS1	7	1	1	63.3853	63.3607	0.02457	Body;Body
170077	cg04957014	CYP51A1-AS1;CYP51A1-AS1	7	1.61628e-05	1	71.9026	77.0496	-5.14694	Body;Body	rs527414116;rs185028865	23;1	0.000200;0.000799
401021	cg12010995	CYP7A1	8	0.0150698	1	70.9312	74.0743	-3.14317	TSS1500	rs555889866;rs3824260;rs534995886	4;38;47	0.000200;0.449281;0.000200
523951	cg15805923	CYP7A1	8	0.0255546	1	62.8992	66.1613	-3.26207	TSS1500	rs570237906	5	0.000200
717491	cg22550275	CYP7A1	8	0.979716	1	43.551	43.3274	0.22364	Body	rs562022097	1	0.000399
804441	cg25634507	CYP7A1	8	4.24305e-05	1	53.3529	59.4568	-6.1039	TSS1500	rs528199502;rs186620537	36;46	0.000200;0.000200
2021	cg00054210	CYP7B1	8	0.00621694	1	53.8777	58.0859	-4.20822	TSS1500	rs189871029	46	0.000399
11023	cg00313094	CYP7B1	8	0.0723373	1	26.5443	24.1305	2.4138	Body	rs147796188;rs11995512;rs564740573	9;7;2	0.001597;0.403155;0.000200
32887	cg00927790	CYP7B1	8	0.00106937	1	18.9832	15.4768	3.50638	Body	rs141763268;rs73237764;rs563957317	39;2;1	0.000200;0.020967;0.000200
52996	cg01510388	CYP7B1	8	1.5473e-05	1	55.0256	61.3791	-6.35351	TSS1500
61720	cg01772547	CYP7B1	8	0.19264	1	38.0757	40.2328	-2.1571	Body	rs534007373;rs549285262	1;48	0.000200;0.000200
63152	cg01811930	CYP7B1	8	0.104302	1	25.1949	23.0264	2.16852	Body	rs561129369	43	0.000200
95431	cg02751430	CYP7B1	8	0.0104386	1	60.612	56.8805	3.73145	Body	rs141763268	1	0.000200
99798	cg02879655	CYP7B1	8	0.314431	1	44.5047	42.7812	1.72352	Body	rs572077803	1	0.000399
106390	cg03066009	CYP7B1	8	0.127051	1	23.4352	25.5554	-2.12021	Body	rs181742007;rs10808739	42;1	0.000200;0.217452
111314	cg03214200	CYP7B1	8	0.79465	1	36.8366	37.4423	-0.60573	Body	rs148753338	0	0.001398
112953	cg03263002	CYP7B1	8	0.320306	1	27.9755	26.4733	1.50222	Body	rs184477696;rs563298424;rs530484623;rs144410030	0;29;33;42	0.000399;0.000399;0.000200;0.000399
181917	cg05304815	CYP7B1	8	0.296594	1	64.9998	66.6487	-1.64888	Body	rs567290683	0	0.000200
336147	cg09975850	CYP7B1	8	1	1	14.0786	10.5038	3.57483	TSS200	rs572397606	41	0.000200
373000	cg11126904	CYP7B1	8	0.966603	1	59.2469	59.0023	0.24463	Body	rs575308562;rs113124790	47;49	0.000200;0.014776
424172	cg12755298	CYP7B1	8	0.00447568	1	6.42957	4.41514	2.01443	1stExon	rs531385629;rs181854355;rs571177831	40;18;14	0.000200;0.000399;0.000200
470623	cg14155810	CYP7B1	8	0.676626	1	16.1548	15.548	0.60679	Body	rs572858410;rs540198313	1;22	0.000399;0.000399
504274	cg15160198	CYP7B1	8	0.238945	1	6.15033	5.20746	0.942871	TSS200	rs545390947;rs370925315	5;17	0.000200;0.003395
535379	cg16167274	CYP7B1	8	0.186435	1	31.3662	29.385	1.98127	Body	rs145152682;rs371522442;rs569241534	1;9;16	0.000399;0.001198;0.000200
552977	cg16702666	CYP7B1	8	0.75595	1	68.3293	67.7114	0.61783	TSS1500	rs540999470	20	0.000399
573255	cg17347634	CYP7B1	8	0.957787	1	70.0278	69.7937	0.23413	TSS1500	rs188056623;rs148979987;rs7829301	4;25;29	0.000200;0.000399;0.081669
577628	cg17487799	CYP7B1	8	0.706141	1	25.8858	26.5879	-0.7021	Body	rs574258349;rs10957322	27;1	0.000200;0.213858
602656	cg18353028	CYP7B1	8	0.335365	1	28.0628	26.5961	1.46663	Body	rs544281500;rs562958749;rs578047081;rs545198037	0;1;19;32	0.000200;0.000200;0.000399;0.000200
605509	cg18453976	CYP7B1	8	0.0132213	1	32.3226	28.8899	3.4327	Body
632054	cg19424531	CYP7B1	8	0.763065	1	36.2752	36.9434	-0.66816	TSS200	rs561023699;rs531422567	22;21	0.000200;0.000200
676522	cg21034416	CYP7B1	8	0.911424	1	20.7814	21.0772	-0.29575	Body	rs546040286	3	0.000200
676715	cg21040242	CYP7B1	8	0.400113	1	27.5831	26.2773	1.30582	Body
698527	cg21838981	CYP7B1	8	0.000123793	1	36.2528	31.03	5.22272	Body
709917	cg22262361	CYP7B1	8	0.215236	1	46.9844	44.9259	2.05847	Body
710563	cg22287624	CYP7B1	8	0.291858	1	7.08814	6.18597	0.902168	TSS200	rs572397606;rs117576566	21;36	0.000200;0.046725
749802	cg23697780	CYP7B1	8	0.25421	1	78.6958	80.0771	-1.3813	TSS1500
786369	cg24990212	CYP7B1	8	0.251718	1	37.716	35.8542	1.86183	Body	rs139515464;rs574280617	50;16	0.001597;0.000200
151955	cg04418492	CYP7B1;CYP7B1	8	1	1	4.70806	5.76013	-1.05207	1stExon;5'UTR	rs191075257	41	0.000799
363380	cg10816489	CYP7B1;CYP7B1	8	0.18778	1	9.00577	7.826	1.17977	1stExon;5'UTR	rs191075257	14	0.000799
243441	cg07147573	CYP8B1	3	0.0412402	1	83.3259	85.2979	-1.97197	TSS1500	rs550930200	22	0.000200
318605	cg09430445	CYP8B1	3	0.676911	1	76.4655	75.8037	0.66185	TSS1500	rs573103266	12	0.000399
329461	cg09767885	CYP8B1	3	0.891556	1	66.9894	66.6161	0.37337	TSS1500	rs550930200;rs113965633	0;35	0.000200;0.500000
479400	cg14404298	CYP8B1	3	0.943333	1	69.0887	69.3535	-0.26477	TSS1500	rs530184697;rs189013419;rs190798654;rs538824865	37;36;2;1	0.000200;0.000799;0.000200;0.000399
817816	cg26124860	CYP8B1	3	0.37686	1	77.5615	78.7138	-1.15229	TSS1500
260414	cg07655795	CYP8B1;CYP8B1	3	0.608231	1	75.2007	75.9915	-0.79085	1stExon;5'UTR	rs538957616;rs558232942	32;31	0.000200;0.000399
387571	cg11592576	CYP8B1;CYP8B1	3	1	1	70.5892	70.5637	0.02555	3'UTR;1stExon	rs79670156	8	0.000399
658309	cg20365867	CYP8B1;CYP8B1	3	0.21609	1	89.639	90.6214	-0.98238	5'UTR;1stExon	rs137965201	30	0.000799
702366	cg21979032	CYP8B1;CYP8B1	3	0.229143	1	77.0917	78.5953	-1.50368	5'UTR;1stExon
820279	cg26210302	CYP8B1;CYP8B1	3	1	1	71.975	68.7172	3.25787	3'UTR;1stExon	rs560482526;rs12494055;rs73829300	6;36;46	0.000200;0.315695;0.000399
299080	cg08835790	CYP2U1	4	1	1	65.0895	69.7509	-4.66143	Body	rs9995856;rs552878623;rs573024250;rs188940956	46;19;13;4	0.101637;0.000399;0.000599;0.000200
807980	cg25761771	CYP2U1	4	0.148027	1	88.5218	89.7068	-1.18493	Body	rs558272155;rs577575303;rs543415915	36;33;27	0.000200;0.000200;0.000399
423114	cg12720083	CYP2D6;CYP2D6	22	0.507984	1	84.3057	85.0528	-0.74702	1stExon;1stExon	rs146838345;rs139638916;rs118203758;rs5030862;rs146558635;rs373243894;rs149136787;rs143218187;rs151226748;rs1065852	37;34;32;31;30;29;18;15;9;7	0.000228;0.000229;0.000599;0.000230;0.000230;0.000200;0.000234;0.000471;0.000240;0.119010
412620	cg12387434	CYP11A1;CYP11A1	15	0.979193	1	30.2414	30.0361	0.20522	Body;5'UTR
108962	cg03144814	CYP19A1;CYP19A1	15	1	1	43.7977	43.7672	0.03054	5'UTR;5'UTR	rs550223978;rs190914198;rs141319468;rs547198300;rs115469882	51;40;39;18;2	0.000200;0.000399;0.003994;0.000399;0.001797
861341	cg27612364	CYP39A1	6	0.924965	1	0.923667	1.04511	-0.121446	TSS1500	rs541018088;rs532709618;rs201575429;rs527595994;rs552421663;rs564143159	51;42;37;35;32;2	0.000200;0.000599;0.000200;0.000599;0.000200;0.000399
118862	cg03438742	CYP39A1	6	1	1	12.0554	11.2637	0.79177	TSS200	rs370356439;rs996876;rs189159541	0;29;35	0.001597;0.000000;0.000998
169861	cg04950384	CYP39A1	6	0.566747	1	5.02506	4.52443	0.500637	TSS1500	rs996876;rs189159541	43;37	0.000000;0.000998
813106	cg25955837	CYP39A1	6	0.0220834	1	12.9781	10.7969	2.18129	TSS1500	rs189159541;rs575094395;rs576550546	47;8;4	0.000998;0.001997;0.000200
481059	cg14450995	CYP39A1;CYP39A1;CYP39A1	6	0.00494013	1	44.3253	40.1625	4.16279	5'UTR;Body;Body	rs376995914;rs139749284;rs549753073	33;27;9	0.000998;0.001198;0.000200
583299	cg17677814	CYP39A1;CYP39A1;CYP39A1	6	1	1	1.45208	1.30402	0.148055	TSS200;TSS200;TSS200	rs568099297;rs535421771;rs554549081	47;39;18	0.000799;0.000399;0.000799
792716	cg25217269	CYP39A1;CYP39A1;CYP39A1	6	0.701729	1	27.8205	28.5504	-0.72989	5'UTR;Body;Body
475318	cg14286187	CYP39A1;CYP39A1;CYP39A1;CYP39A1	6	0.49857	1	9.35649	8.65695	0.699536	1stExon;1stExon;1stExon;5'UTR	rs61661828;rs202131486;rs199681970;rs12192544;rs59926524;rs147181001	0;7;8;12;31;50	0.002196;0.000200;0.001000;0.142772;0.001997;0.000395
